# Supplementary material for: Evolution of miRNA-Binding Sites and Regulatory Networks in Cichlids
Source: Mol Biol Evol. 2022 Jun 24;39(7):msac146. doi: 10.1093/molbev/msac146 (PMC9260339; doi:10.1093/molbev/msac146)
Supplement: msac146_Supplementary_Data [file msac146_supplementary_data.zip]

Archive with 3 entries (3 files):
- 2.Cichlid_miRNA_GRNs.SUPPTEXT_resubmit.pdf
- 3.Cichlid_miRNA_GRNs.SUPPFIGS_resubmit.pdf
- 4.Cichlid_miRNA_GRNs.SUPPTABLES.xlsx
