# Supplementary material for: Evolution of miRNA-Binding Sites and Regulatory Networks in Cichlids
Source: Mol Biol Evol. 2022 Jun 24;39(7):msac146. doi: 10.1093/molbev/msac146 (PMC9260339; doi:10.1093/molbev/msac146)
Supplement: msac146_Supplementary_Data [file msac146_supplementary_data.zip › 4.Cichlid_miRNA_GRNs.SUPPTABLES.xlsx]

## Sheet: Table S1 - all motifs
Category	Reference species	Comparison species	Motif count
Unique motifs in one species	Mz	PnAbNbOn	4296136		Key
	Pn	MzAbNbOn	2907938		Mz	M. zebra
	Ab	MzPnNbOn	8531507		Pn	P. nyererei
	Nb	MzPnAbOn	2646810		Ab	A. burtoni
	On	MzPnAbNb	7461120		Nb	N. brichardi
Conserved motifs in two species only	MzPn	AbNbOn	710069		On	O. niloticus
	MzAb	PnNbOn	1154003
	MzNb	PnAbOn	351175
	MzOn	PnAbNb	899487
	PnAb	MzNbOn	836319
	PnNb	MzAbOn	272063
	PnOn	MzAbNb	730465
	AbNb	MzPnOn	349231
	AbOn	MzPnNb	777856
	NbOn	MzPnAb	513125
Conserved motifs in three species only	MzPnAb	NbOn	641700
	MzPnNb	AbOn	197319
	MzPnOn	AbNb	390212
	MzAbNb	PnOn	227942
	MzAbOn	PnNb	488720
	MzNbOn	PnAb	219598
	PnAbNb	MzOn	137243
	PnAbOn	MzNb	317836
	PnNbOn	MzAb	204750
	AbNbOn	MzPn	161232
Conserved motifs in four species only	MzPnAbNb	On	270833
	MzPnAbOn	Nb	546149
	MzPnNbOn	Ab	197319
	MzAbNbOn	Pn	231917
	PnAbNbOn	Mz	183642
Conserved motifs in all five species	MzPnAbNbOn	NA	467279

## Sheet: Table S2 - 1to1 motifs
Category	Reference species	Comparison species	Motif count
Unique motifs in one species	Mz	PnAbNbOn	1979775		Key
	Pn	MzAbNbOn	1321875		Mz	M. zebra
	Ab	MzPnNbOn	2866084		Pn	P. nyererei
	Nb	MzPnAbOn	1429618		Ab	A. burtoni
	On	MzPnAbNb	3124263		Nb	N. brichardi
Conserved motifs in two species only	MzPn	AbNbOn	396184		On	O. niloticus
	MzAb	PnNbOn	641715
	MzNb	PnAbOn	214212
	MzOn	PnAbNb	457087
	PnAb	MzNbOn	438690
	PnNb	MzAbOn	173750
	PnOn	MzAbNb	380628
	AbNb	MzPnOn	222170
	AbOn	MzPnNb	397230
	NbOn	MzPnAb	308170
Conserved motifs in three species only	MzPnAb	NbOn	420942
	MzPnNb	AbOn	155984
	MzPnOn	AbNb	232445
	MzAbNb	PnOn	179895
	MzAbOn	PnNb	315655
	MzNbOn	PnAb	154569
	PnAbNb	MzOn	102598
	PnAbOn	MzNb	190720
	PnNbOn	MzAb	145926
	AbNbOn	MzPn	118123
Conserved motifs in four species only	MzPnAbNb	On	245776
	MzPnAbOn	Nb	380748
	MzPnNbOn	Ab	155984
	MzAbNbOn	Pn	199071
	PnAbNbOn	Mz	163488
Conserved motifs in all five species	MzPnAbNbOn	NA	467279

## Sheet: Table S3 - Candidate genes
Table S3 - List of candidate genes from previous molecular evolutionary and developmental studies potentially associated with phenotypic novelty in cichlids that overlap the six tissues we studied.
Orthogroup	Mz_gene	Pn_gene	Ab_gene	Nb_gene	On_gene	Stickleback_Ensembl_ID	Stickleback_gene_symbol	Zebrafish_Ensembl_ID	Zebrafish_gene_symbol	Human_Ensembl_ID	Human_gene_symbol	Mouse_Ensembl_ID	Description	Reference
OG15119_0	NULL	pn.gene.s158.15	ab.gene.s221.8	nb.gene.s167.12	on.gene.LG22.514	ENSGACG00000009006	irx1b	ENSDARG00000056594	irx1b	NULL	NULL	NULL	Fast_evolving_cichlids	Brawand, D. et al. 2014
OG346_0	mz.gene.s36.117	pn.gene.s48.53	ab.gene.s607.12	nb.gene.s8.206	on.gene.LG20.843	ENSGACG00000006975	cntn4	ENSDARG00000062880	cntn4	NULL	NULL	NULL	Fast_evolving_cichlids	Brawand, D. et al. 2014
OG1655_0	mz.gene.s12.95	NULL	ab.gene.s134.8	NULL	on.gene.LG20.398	NULL	rho	ENSDARG00000002193	rho	NULL	NULL	NULL	Fast_evolving_cichlids	Brawand, D. et al. 2014
OG2764_0	mz.gene.s69.29	pn.gene.s13.57	ab.gene.s10.20	nb.gene.s1.62	on.gene.LG17.648	ENSGACG00000018911	foxp2	ENSDARG00000005453	foxp2	ENSG00000128573	FOXP2	ENSMUSG00000029563	Fast_evolving_cichlids	Brawand, D. et al. 2014
OG2800_0	mz.gene.s378.5	pn.gene.s132.19	ab.gene.s467.18	nb.gene.s172.33	on.gene.UNK31.47	ENSGACG00000011543	bmpr1aa	ENSDARG00000019728	bmpr1aa	ENSG00000107779	BMPR1A	ENSMUSG00000021796	Fast_evolving_cichlids	Brawand, D. et al. 2014
OG8558_0	mz.gene.s51.93	pn.gene.s4.110	ab.gene.s237.13	nb.gene.s185.10	on.gene.LG8-24.192	NULL	gdf10b	ENSDARG00000073891	gdf10b	NULL	NULL	NULL	Fast_evolving_cichlids	Brawand, D. et al. 2014
OG11366_0	mz.gene.s102.69	NULL	ab.gene.s2279.1	nb.gene.s1.386	on.gene.LG17.282	ENSGACG00000000716	opn1sw1	ENSDARG00000045677	opn1sw1	ENSG00000128617	OPN1SW	ENSMUSG00000058831	Opsin	Hofmann, C. M. et al. 2009
OG14185_0	NULL	pn.gene.s177.2	ab.gene.s9.15	NULL	on.gene.LG5.187	ENSGACG00000010229	opn1sw2	ENSDARG00000017274	opn1sw2	NULL	NULL	NULL	Opsin	Hofmann, C. M. et al. 2009
OG1652_0	mz.gene.s18.149	pn.gene.s11.51	ab.gene.s86.69	nb.gene.s4.225	on.gene.LG5.742	NULL	rh2	NULL	rh2	NULL	RH2	NULL	Opsin	Hofmann, C. M. et al. 2009
OG1338_0	mz.gene.s45.12	pn.gene.s284.11	ab.gene.s343.5	nb.gene.s3.107	on.gene.LG7.998	NULL	fgfr1	NULL	fgfr1	NULL	NULL	NULL	PS_LakeMalawi_benthics	Hahn, C. et al. 2017
OG3025_0	mz.gene.s72.74	pn.gene.s68.37	ab.gene.s30.67	nb.gene.s19.136	on.gene.LG8-24.519	ENSGACG00000002299	zmiz1a	ENSDARG00000074502	zmiz1a	ENSG00000108175	ZMIZ1	ENSMUSG00000007817	PS_LakeMalawi_benthics	Hahn, C. et al. 2017
OG5064_0	mz.gene.s111.51	NULL	NULL	NULL	on.gene.LG1.693	ENSGACG00000017597	foxb1b	NULL	foxb1b	ENSG00000171956	FOXB1	ENSMUSG00000059246	PS_LakeMalawi_benthics	Hahn, C. et al. 2017
OG6057_0	mz.gene.s193.28	pn.gene.s153.40	NULL	nb.gene.s422.3	NULL	ENSGACG00000007833	rpgrip1l	NULL	nox5	ENSG00000255346	NOX5	NULL	PS_LakeMalawi_benthics	Hahn, C. et al. 2017
OG6193_0	mz.gene.s162.49	pn.gene.s323.16	ab.gene.s330.22	NULL	on.gene.LG19.581	ENSGACG00000013250	pxdn	NULL	pxdn	ENSG00000130508	PXDN	ENSMUSG00000020674	PS_LakeMalawi_benthics	Hahn, C. et al. 2017
OG6508_0	mz.gene.s45.9	pn.gene.s284.14	ab.gene.s343.2	nb.gene.s3.105	on.gene.LG7.996	ENSGACG00000001938	actr1	ENSDARG00000011611	actr1	ENSG00000115073	ACTR1B	ENSMUSG00000037351	PS_LakeMalawi_benthics	Hahn, C. et al. 2017
OG8347_0	mz.gene.s15.43	pn.gene.s33.20	ab.gene.s20.33	nb.gene.s4.127	on.gene.LG5.615	ENSGACG00000004342	draxin	ENSDARG00000058256	draxin	ENSG00000162490	DRAXIN	ENSMUSG00000029005	PS_LakeMalawi_benthics	Hahn, C. et al. 2017
OG8717_0	mz.gene.s81.8	pn.gene.s4.96	ab.gene.s259.39	nb.gene.s76.8	on.gene.LG8-24.209	ENSGACG00000004462	foxj1b	ENSDARG00000088290	foxj1b	NULL	NULL	NULL	PS_LakeMalawi_benthics	Hahn, C. et al. 2017
OG10264_0	mz.gene.s39.32	pn.gene.s28.25	ab.gene.s688.3	nb.gene.s9.75	on.gene.LG19.762	ENSGACG00000010855	sgpp1	ENSDARG00000060534	sgpp1	ENSG00000126821	SGPP1	ENSMUSG00000021054	PS_LakeMalawi_benthics	Hahn, C. et al. 2017
OG11795_0	mz.gene.s79.13	pn.gene.s71.5	ab.gene.s59.5	NULL	on.gene.LG17.3	ENSGACG00000006100	sox2	ENSDARG00000070913	sox2	ENSG00000181449	SOX2	ENSMUSG00000074637	PS_LakeMalawi_benthics	Hahn, C. et al. 2017
OG13088_0	mz.gene.s36.169	pn.gene.s48.4	ab.gene.s7.142	nb.gene.s863.2	on.gene.LG20.789	NULL	alx3	ENSDARG00000091086	alx3b	NULL	NULL	NULL	PS_LakeMalawi_benthics	Hahn, C. et al. 2017
OG13712_0	NULL	pn.gene.s158.9	ab.gene.s221.1	nb.gene.s167.7	on.gene.LG22.505	ENSGACG00000009053	sox4a	ENSDARG00000004588	sox4a	NULL	NULL	NULL	PS_LakeMalawi_benthics	Hahn, C. et al. 2017
OG15291_0	mz.gene.s197.7	pn.gene.s237.11	NULL	nb.gene.s346.2	on.gene.LG12.944	ENSGACG00000001108	ppiaa	ENSDARG00000009212	ppiaa	NULL	NULL	NULL	PS_LakeMalawi_benthics	Hahn, C. et al. 2017
OG16662_0	mz.gene.s197.6	pn.gene.s237.10	NULL	nb.gene.s346.3	NULL	ENSGACG00000001105	zmiz2	NULL	zmiz2	ENSG00000122515	ZMIZ2	ENSMUSG00000041164	PS_LakeMalawi_benthics	Hahn, C. et al. 2017
OG14745_0	NULL	NULL	ab.gene.s738.5	NULL	on.gene.LG6.2	ENSGACG00000014186	fgf3	ENSDARG00000068094	fgf3	ENSG00000186895	FGF3	ENSMUSG00000031074	LakeMalawi_insitu	Bloomquist, R. F. et al. 2017
OG10832_0	mz.gene.s0.187	pn.gene.s62.103	ab.gene.s322.8	nb.gene.s14.69	on.gene.LG7.584	ENSGACG00000017290	fgf10a	ENSDARG00000030932	fgf10b	ENSG00000070193	FGF10	ENSMUSG00000021732	LakeMalawi_insitu	Bloomquist, R. F. et al. 2017
OG13376_0	mz.gene.s87.55	pn.gene.s0.86	ab.gene.s14.98	NULL	on.gene.LG6.807	ENSGACG00000018613	fgf20b	ENSDARG00000086070	fgf20b	ENSG00000078579	FGF20	ENSMUSG00000031603	LakeMalawi_insitu	Bloomquist, R. F. et al. 2017
OG14454_0	mz.gene.s1.333	NULL	NULL	nb.gene.s18.198	on.gene.LG6.634	NULL	fgf20a	ENSDARG00000007356	NULL	NULL	NULL	NULL	LakeMalawi_insitu	Bloomquist, R. F. et al. 2017
OG1337_0	NULL	pn.gene.s32.137	ab.gene.s82.52	nb.gene.s98.41	on.gene.LG12.189	ENSGACG00000012410	fgfr1a	NULL	fgfr1a	ENSG00000077782	FGFR1	ENSMUSG00000031565	LakeMalawi_insitu	Bloomquist, R. F. et al. 2017
OG1339_0	NULL	pn.gene.s119.20	NULL	nb.gene.s59.12	on.gene.LG13.283	ENSGACG00000003443	fgfr2	ENSDARG00000058115	fgfr2	ENSG00000066468	FGFR2	ENSMUSG00000030849	LakeMalawi_insitu	Bloomquist, R. F. et al. 2017
OG1339_1	mz.gene.s62.40	NULL	ab.gene.s83.58	NULL	NULL	ENSGACG00000003443	fgfr2	ENSDARG00000058115	fgfr2	ENSG00000066468	FGFR2	ENSMUSG00000030849	LakeMalawi_insitu	Bloomquist, R. F. et al. 2017
OG6227_0	mz.gene.s4.349	NULL	ab.gene.s174.7	nb.gene.s79.96	on.gene.LG11.191	ENSGACG00000008062	sp8b	ENSDARG00000056666	sp8b	ENSG00000164651	SP8	ENSMUSG00000048562	LakeMalawi_insitu	Bloomquist, R. F. et al. 2017
OG14219_0	mz.gene.s22.210	pn.gene.s25.35	ab.gene.s405.4	nb.gene.s7.75	on.gene.UNK3.28	ENSGACG00000020728	spry4	ENSDARG00000068732	spry4	ENSG00000187678	SPRY4	ENSMUSG00000024427	LakeMalawi_insitu	Bloomquist, R. F. et al. 2017
OG11269_0	mz.gene.s4.347	pn.gene.s83.31	ab.gene.s174.9	NULL	on.gene.LG11.189	ENSGACG00000008070	twist1b	NULL	twist1b	NULL	NULL	NULL	LakeMalawi_insitu	Bloomquist, R. F. et al. 2017
OG10777_0	NULL	pn.gene.s470.1	NULL	nb.gene.s73.10	on.gene.LG19.623	ENSGACG00000004306	foxa1	ENSDARG00000019150	foxa1	ENSG00000129514	FOXA1	ENSMUSG00000035451	LakeMalawi_insitu	Bloomquist, R. F. et al. 2017
OG10777_1	mz.gene.s162.10	NULL	ab.gene.s986.1	NULL	NULL	ENSGACG00000004306	foxa1	ENSDARG00000019150	foxa1	ENSG00000129514	FOXA1	ENSMUSG00000035451	LakeMalawi_insitu	Bloomquist, R. F. et al. 2017
OG15899_0	mz.gene.s141.46	NULL	ab.gene.s111.11	nb.gene.s28.92	NULL	ENSGACG00000011863	foxa2	NULL	foxa2	ENSG00000125798	FOXA2	ENSMUSG00000037025	LakeMalawi_insitu	Bloomquist, R. F. et al. 2017
OG13780_0	mz.gene.s39.10	pn.gene.s28.9	ab.gene.s299.9	nb.gene.s9.54	NULL	NULL	foxg1a	ENSDARG00000070769	NULL	NULL	NULL	NULL	LakeMalawi_insitu	Bloomquist, R. F. et al. 2017
OG2764_0	mz.gene.s69.29	pn.gene.s13.57	ab.gene.s10.20	nb.gene.s1.62	on.gene.LG17.648	ENSGACG00000018911	foxp2	ENSDARG00000005453	foxp2	ENSG00000128573	FOXP2	ENSMUSG00000029563	LakeMalawi_insitu	Bloomquist, R. F. et al. 2017
OG2168_0	mz.gene.s15.165	pn.gene.s95.30	ab.gene.s109.7	NULL	on.gene.LG5.958	ENSGACG00000006458	gli1	ENSDARG00000033680	gli1	ENSG00000111087	GLI1	ENSMUSG00000025407	LakeMalawi_insitu	Bloomquist, R. F. et al. 2017
OG2165_0	mz.gene.s86.16	pn.gene.s162.21	ab.gene.s28.23	nb.gene.s60.21	NULL	ENSGACG00000001547	gli2a	ENSDARG00000025641	gli2a	ENSG00000074047	GLI2	ENSMUSG00000048402	LakeMalawi_insitu	Bloomquist, R. F. et al. 2017
OG2166_0	mz.gene.s110.10	NULL	NULL	nb.gene.s70.31	on.gene.LG23.13	NULL	gli2b	ENSDARG00000020884	NULL	NULL	NULL	NULL	LakeMalawi_insitu	Bloomquist, R. F. et al. 2017
OG2166_1	NULL	NULL	ab.gene.s52.76	NULL	NULL	NULL	gli2b	ENSDARG00000020884	NULL	NULL	NULL	NULL	LakeMalawi_insitu	Bloomquist, R. F. et al. 2017
OG2167_0	NULL	pn.gene.s86.61	ab.gene.s49.58	NULL	on.gene.LG9.381	ENSGACG00000004834	gli3	ENSDARG00000052131	NULL	ENSG00000106571	GLI3	ENSMUSG00000021318	LakeMalawi_insitu	Bloomquist, R. F. et al. 2017
OG3991_0	mz.gene.s14.151	pn.gene.s5.1	ab.gene.s26.15	nb.gene.s16.100	on.gene.LG12.599	ENSGACG00000007012	ptch1	ENSDARG00000016404	ptch1	ENSG00000185920	PTCH1	ENSMUSG00000021466	LakeMalawi_insitu	Bloomquist, R. F. et al. 2017
OG3992_0	mz.gene.s6.173	pn.gene.s3.189	ab.gene.s1.178	NULL	on.gene.LG18.375	ENSGACG00000013809	ptch2	ENSDARG00000055026	ptch2	ENSG00000117425	PTCH2	ENSMUSG00000028681	LakeMalawi_insitu	Bloomquist, R. F. et al. 2017
OG7190_0	mz.gene.s17.40	pn.gene.s51.14	ab.gene.s84.16	nb.gene.s1.127	on.gene.LG17.572	ENSGACG00000019702	smo	ENSDARG00000002952	smo	ENSG00000128602	SMO	ENSMUSG00000001761	LakeMalawi_insitu	Bloomquist, R. F. et al. 2017
OG2875_0	mz.gene.s13.206	pn.gene.s6.197	ab.gene.s0.194	nb.gene.s35.87	on.gene.LG9.304	ENSGACG00000003893	shha	ENSDARG00000068567	shhb	ENSG00000164690	SHH	ENSMUSG00000002633	LakeMalawi_insitu	Bloomquist, R. F. et al. 2017
OG14800_0	mz.gene.s52.47	NULL	NULL	nb.gene.s13.223	on.gene.LG16-21.423	ENSGACG00000004931	dlx1a	ENSDARG00000013125	dlx1a	ENSG00000144355	DLX1	ENSMUSG00000041911	LakeMalawi_insitu	Bloomquist, R. F. et al. 2017
OG7861_0	mz.gene.s81.72	pn.gene.s4.41	ab.gene.s149.11	nb.gene.s76.63	on.gene.LG8-24.275	ENSGACG00000009888	dlx3b	ENSDARG00000014626	NULL	NULL	NULL	NULL	LakeMalawi_insitu	Bloomquist, R. F. et al. 2017
OG15225_0	mz.gene.s170.4	pn.gene.s294.4	NULL	NULL	on.gene.LG4.390	ENSGACG00000005117	dlx3b	NULL	dlx3b	ENSG00000064195	DLX3	ENSMUSG00000001510	LakeMalawi_insitu	Bloomquist, R. F. et al. 2017
OG10765_0	mz.gene.s16.68	pn.gene.s29.20	ab.gene.s97.30	nb.gene.s12.43	on.gene.LG22.612	ENSGACG00000006792	dlx5a	ENSDARG00000042296	dlx5a	ENSG00000105880	DLX5	ENSMUSG00000029755	LakeMalawi_insitu	Bloomquist, R. F. et al. 2017
OG14526_0	mz.gene.s29.14	NULL	ab.gene.s216.3	NULL	on.gene.LG2.41	ENSGACG00000016370	emx3	NULL	emx3	NULL	NULL	NULL	LakeMalawi_insitu	Bloomquist, R. F. et al. 2017
OG8579_0	mz.gene.s10.251	pn.gene.s41.61	ab.gene.s24.53	NULL	on.gene.LG5.312	ENSGACG00000008291	msx1a	ENSDARG00000007641	NULL	NULL	NULL	NULL	LakeMalawi_insitu	Bloomquist, R. F. et al. 2017
OG12253_0	mz.gene.s1.330	NULL	ab.gene.s128.10	nb.gene.s18.194	on.gene.LG6.638	ENSGACG00000018675	msx3	ENSDARG00000015674	msx1b	ENSG00000120149	MSX2	ENSMUSG00000021469	LakeMalawi_insitu	Bloomquist, R. F. et al. 2017
OG15555_0	mz.gene.s44.55	pn.gene.s135.73	ab.gene.s293.32	nb.gene.s74.6	on.gene.LG13.446	ENSGACG00000006773	msx1b	ENSDARG00000008886	msx3	NULL	NULL	NULL	LakeMalawi_insitu	Bloomquist, R. F. et al. 2017
OG10414_0	mz.gene.s3.157	pn.gene.s69.8	ab.gene.s75.5	nb.gene.s57.148	on.gene.LG19.270	ENSGACG00000011301	nkx2.1	ENSDARG00000019835	nkx2.1	NULL	NULL	NULL	LakeMalawi_insitu	Bloomquist, R. F. et al. 2017
OG7787_0	mz.gene.s4.114	NULL	NULL	nb.gene.s2.350	on.gene.LG2.583	ENSGACG00000018433	nkx2.5	ENSDARG00000018004	nkx2.5	ENSG00000183072	NKX2-5	ENSMUSG00000015579	LakeMalawi_insitu	Bloomquist, R. F. et al. 2017
OG9755_0	mz.gene.s40.121	pn.gene.s198.5	ab.gene.s495.17	nb.gene.s305.1	on.gene.LG23.518	ENSGACG00000011864	dmbx1b	ENSDARG00000002510	dmbx1a	NULL	NULL	NULL	LakeMalawi_insitu	Bloomquist, R. F. et al. 2017
OG13246_0	mz.gene.s173.62	pn.gene.s3.37	ab.gene.s265.12	nb.gene.s10.272	on.gene.LG18.196	ENSGACG00000015618	dmbx1a	ENSDARG00000009922	dmbx1b	NULL	NULL	NULL	LakeMalawi_insitu	Bloomquist, R. F. et al. 2017
OG9325_0	mz.gene.s96.31	NULL	ab.gene.s380.1	nb.gene.s9.39	on.gene.UNK236.4	ENSGACG00000013047	gsc	ENSDARG00000059073	gsc	ENSG00000133937	GSC	ENSMUSG00000021095	LakeMalawi_insitu	Bloomquist, R. F. et al. 2017
OG11669_0	NULL	pn.gene.s87.46	ab.gene.s47.44	NULL	on.gene.LG19.548	ENSGACG00000006987	pax1a	ENSDARG00000008203	pax1a	ENSG00000125813	PAX1	ENSMUSG00000037034	LakeMalawi_insitu	Bloomquist, R. F. et al. 2017
OG4700_0	NULL	pn.gene.s165.8	ab.gene.s8.71	NULL	on.gene.LG1.399	ENSGACG00000016030	pax6b	ENSDARG00000045936	pax6b	ENSG00000007372	PAX6	ENSMUSG00000027168	LakeMalawi_insitu	Bloomquist, R. F. et al. 2017
OG4701_0	mz.gene.s2.35	NULL	NULL	nb.gene.s0.260	NULL	ENSGACG00000016030	pax6b	ENSDARG00000045936	pax6b	ENSG00000007372	PAX6	ENSMUSG00000027168	LakeMalawi_insitu	Bloomquist, R. F. et al. 2017
OG4702_0	mz.gene.s45.62	NULL	NULL	nb.gene.s3.156	on.gene.UNK5.69	ENSGACG00000002490	pax6a	NULL	pax6a	ENSG00000007372	PAX6	ENSMUSG00000027168	LakeMalawi_insitu	Bloomquist, R. F. et al. 2017
OG4702_1	NULL	pn.gene.s207.18	ab.gene.s157.18	NULL	NULL	ENSGACG00000002490	pax6a	NULL	pax6a	ENSG00000007372	PAX6	ENSMUSG00000027168	LakeMalawi_insitu	Bloomquist, R. F. et al. 2017
OG10416_0	NULL	pn.gene.s69.9	NULL	NULL	on.gene.LG19.271	ENSGACG00000011298	pax9	ENSDARG00000053829	pax9	ENSG00000198807	PAX9	ENSMUSG00000001497	LakeMalawi_insitu	Bloomquist, R. F. et al. 2017
OG10416_1	mz.gene.s3.155	NULL	ab.gene.s75.6	NULL	NULL	ENSGACG00000011298	pax9	ENSDARG00000053829	pax9	ENSG00000198807	PAX9	ENSMUSG00000001497	LakeMalawi_insitu	Bloomquist, R. F. et al. 2017
OG8888_0	mz.gene.s34.44	pn.gene.s19.17	ab.gene.s29.25	nb.gene.s58.1	on.gene.LG2.130	ENSGACG00000016483	pitx2	ENSDARG00000036194	pitx2	ENSG00000164093	PITX2	ENSMUSG00000028023	LakeMalawi_insitu	Bloomquist, R. F. et al. 2017
OG13189_0	mz.gene.s217.8	pn.gene.s196.30	ab.gene.s889.1	NULL	on.gene.UNK25.9	ENSGACG00000014620	pitx3	ENSDARG00000070069	pitx3	ENSG00000107859	PITX3	ENSMUSG00000025229	LakeMalawi_insitu	Bloomquist, R. F. et al. 2017
OG13315_0	mz.gene.s21.40	pn.gene.s1.209	NULL	nb.gene.s14.228	on.gene.LG7.496	ENSGACG00000016453	rx3	ENSDARG00000052893	rx3	ENSG00000134438	RAX	ENSMUSG00000024518	LakeMalawi_insitu	Bloomquist, R. F. et al. 2017
OG1725_0	mz.gene.s62.77	NULL	ab.gene.s201.11	nb.gene.s174.14	on.gene.LG13.329	ENSGACG00000004493	jag1b	ENSDARG00000013168	JAG1_(1_of_many)	ENSG00000101384	JAG1	ENSMUSG00000027276	LakeMalawi_insitu	Bloomquist, R. F. et al. 2017
OG1075_0	mz.gene.s21.89	pn.gene.s1.154	NULL	NULL	NULL	ENSGACG00000016083	notch1a	NULL	notch1a	ENSG00000148400	NOTCH1	ENSMUSG00000026923	LakeMalawi_insitu	Bloomquist, R. F. et al. 2017
OG1076_0	NULL	NULL	NULL	nb.gene.s46.26	on.gene.LG7.444	ENSGACG00000016083	notch1a	NULL	notch1a	ENSG00000148400	NOTCH1	ENSMUSG00000026923	LakeMalawi_insitu	Bloomquist, R. F. et al. 2017
OG1077_0	NULL	pn.gene.s126.34	NULL	nb.gene.s110.11	NULL	ENSGACG00000013973	notch1b	NULL	notch1b	ENSG00000148400	NOTCH1	ENSMUSG00000026923	LakeMalawi_insitu	Bloomquist, R. F. et al. 2017
OG1726_0	mz.gene.s23.77	pn.gene.s73.41	ab.gene.s131.25	NULL	on.gene.LG15.107	ENSGACG00000007522	jag2b	ENSDARG00000021389	jag2b	ENSG00000184916	JAG2	ENSMUSG00000002799	LakeMalawi_insitu	Bloomquist, R. F. et al. 2017
OG1078_0	mz.gene.s28.8	pn.gene.s257.24	ab.gene.s275.8	nb.gene.s55.8	on.gene.LG4.558	ENSGACG00000009926	notch3	ENSDARG00000052139	notch3	ENSG00000074181	NOTCH3	ENSMUSG00000038146	LakeMalawi_insitu	Bloomquist, R. F. et al. 2017
OG703_0	mz.gene.s36.118	pn.gene.s48.52	ab.gene.s7.209	nb.gene.s8.208	on.gene.LG20.842	ENSGACG00000006991	chl1a	NULL	chl1a	ENSG00000134121	CHL1	ENSMUSG00000030077	LakeMalawi_insitu	Bloomquist, R. F. et al. 2017
OG704_0	NULL	NULL	NULL	nb.gene.s6.459	on.gene.LG5.148	ENSGACG00000011735	chl1b	ENSDARG00000076233	chl1b	ENSG00000134121	CHL1	ENSMUSG00000030077	LakeMalawi_insitu	Bloomquist, R. F. et al. 2017
OG705_0	mz.gene.s130.27	NULL	ab.gene.s316.3	NULL	NULL	ENSGACG00000011735	chl1b	ENSDARG00000076233	chl1b	ENSG00000134121	CHL1	ENSMUSG00000030077	LakeMalawi_insitu	Bloomquist, R. F. et al. 2017
OG3239_0	mz.gene.s52.8	pn.gene.s8.88	ab.gene.s22.40	NULL	on.gene.LG16-21.469	ENSGACG00000005648	tbr1b	ENSDARG00000004712	tbr1b	ENSG00000136535	TBR1	ENSMUSG00000035033	LakeMalawi_insitu	Bloomquist, R. F. et al. 2017
OG7392_0	mz.gene.s6.300	pn.gene.s120.42	ab.gene.s1.51	nb.gene.s23.13	on.gene.LG18.526	ENSGACG00000017300	gata6	ENSDARG00000035831	gata6	ENSG00000141448	GATA6	ENSMUSG00000005836	LakeMalawi_insitu	Bloomquist, R. F. et al. 2017
OG11307_0	mz.gene.s136.8	pn.gene.s54.8	ab.gene.s192.21	nb.gene.s13.6	on.gene.LG16-21.226	ENSGACG00000002064	neurod1	ENSDARG00000019566	neurod1	ENSG00000162992	NEUROD1	ENSMUSG00000034701	LakeMalawi_insitu	Bloomquist, R. F. et al. 2017
OG15191_0	mz.gene.s72.105	pn.gene.s68.5	ab.gene.s30.98	nb.gene.s19.165	on.gene.LG8-24.491	ENSGACG00000006028	neurod2	NULL	neurod2_(1_of_many)	ENSG00000171532	NEUROD2	ENSMUSG00000038255	LakeMalawi_insitu	Bloomquist, R. F. et al. 2017
OG238_0	mz.gene.s142.24	pn.gene.s100.15	ab.gene.s23.43	nb.gene.s124.21	on.gene.LG9.40	ENSGACG00000001712	nrp1a	ENSDARG00000071865	nrp1a	ENSG00000099250	NRP1	ENSMUSG00000025810	LakeMalawi_insitu	Bloomquist, R. F. et al. 2017
OG161_0	mz.gene.s138.46	pn.gene.s272.7	ab.gene.s126.38	NULL	on.gene.LG20.82	ENSGACG00000000280	plxna3	ENSDARG00000007172	plxna3	ENSG00000130827	PLX3	ENSMUSG00000031398	LakeMalawi_insitu	Bloomquist, R. F. et al. 2017
OG2018_0	mz.gene.s108.2	pn.gene.s115.14	ab.gene.s428.13	nb.gene.s8.15	NULL	ENSGACG00000003794	krt8	ENSDARG00000058358	krt8	ENSG00000170477	KRT4	ENSMUSG00000059668	LakeMalawi_insitu	Bloomquist, R. F. et al. 2017
OG2019_0	NULL	NULL	NULL	nb.gene.s8.14	on.gene.LG20.574	ENSGACG00000003794	krt8	ENSDARG00000058358	krt8	ENSG00000170477	KRT4	ENSMUSG00000059668	LakeMalawi_insitu	Bloomquist, R. F. et al. 2017
OG7277_0	mz.gene.s165.26	pn.gene.s23.18	ab.gene.s119.35	nb.gene.s5.124	on.gene.LG13.697	NULL	six3a	ENSDARG00000058008	NULL	NULL	NULL	NULL	LakeMalawi_insitu	Bloomquist, R. F. et al. 2017
OG15232_0	mz.gene.s47.4	NULL	ab.gene.s394.27	NULL	NULL	ENSGACG00000002799	six3b	NULL	six3b	ENSG00000138083	SIX3	ENSMUSG00000038805	LakeMalawi_insitu	Bloomquist, R. F. et al. 2017
OG10327_0	mz.gene.s57.67	NULL	NULL	nb.gene.s8.319	NULL	ENSGACG00000009116	wnt1	ENSDARG00000055554	wnt1	ENSG00000125084	WNT1	ENSMUSG00000022997	LakeMalawi_insitu	Bloomquist, R. F. et al. 2017

## Sheet: Table S4 - All gain-loss
OGID	Species_TFBS	On_TFBS	Dynet DnScore (degree-corrected)	DyNet Rewiring Score (Dn)	Gene_symbol	Species_miRNA	On_miRNA	Candidates	Species	Scenario
OG6813_0	1	8	0.230769	3	11-beta-hsd3	-3	21	notcand	Pn	TFBS gain miRNA loss
OG6813_0	-3	8	0.230769	3	11-beta-hsd3	-13	21	notcand	Ab	TFBS loss miRNA loss
OG6813_0	-2	8	0.230769	3	11-beta-hsd3	-13	21	notcand	Mz	TFBS loss miRNA loss
OG6813_0	-1	8	0.230769	3	11-beta-hsd3	-12	21	notcand	Nb	TFBS loss miRNA loss
OG10098_0	67	0	0.272527	24.8	a1cf	33	0	notcand	Ab	TFBS gain miRNA gain
OG10098_0	71	0	0.272527	24.8	a1cf	21	0	notcand	Mz	TFBS gain miRNA gain
OG10098_0	43	0	0.272527	24.8	a1cf	22	0	notcand	Pn	TFBS gain miRNA gain
OG3776_0	-21	34	0.206818	9.1	a3galt2	-15	26	notcand	Ab	TFBS loss miRNA loss
OG3776_0	-34	34	0.206818	9.1	a3galt2	-26	26	notcand	Mz	TFBS loss miRNA loss
OG3776_0	-34	34	0.206818	9.1	a3galt2	-26	26	notcand	Nb	TFBS loss miRNA loss
OG3776_0	-34	34	0.206818	9.1	a3galt2	-26	26	notcand	Pn	TFBS loss miRNA loss
OG1231_0	10	22	0.25	11.5	a5hnc5_oryla	10	35	notcand	Ab	TFBS gain miRNA gain
OG1231_0	8	22	0.25	11.5	a5hnc5_oryla	-2	35	notcand	Mz	TFBS gain miRNA loss
OG1231_0	8	22	0.25	11.5	a5hnc5_oryla	-23	35	notcand	Pn	TFBS gain miRNA loss
OG1231_0	-22	22	0.25	11.5	a5hnc5_oryla	-35	35	notcand	Nb	TFBS loss miRNA loss
OG1051_0	-33	35	0.254348	11.7	a5jl94_oryla	32	4	notcand	Ab	TFBS loss miRNA gain
OG1051_0	-12	35	0.254348	11.7	a5jl94_oryla	25	4	notcand	Mz	TFBS loss miRNA gain
OG1051_0	-19	35	0.254348	11.7	a5jl94_oryla	8	4	notcand	Nb	TFBS loss miRNA gain
OG1051_0	-8	35	0.254348	11.7	a5jl94_oryla	20	4	notcand	Pn	TFBS loss miRNA gain
OG5610_0	12	6	0.260714	7.3	a5jl98_oryla	60	1	notcand	Ab	TFBS gain miRNA gain
OG5610_0	18	6	0.260714	7.3	a5jl98_oryla	7	1	notcand	Pn	TFBS gain miRNA gain
OG5610_0	-6	6	0.260714	7.3	a5jl98_oryla	-1	1	notcand	Mz	TFBS loss miRNA loss
OG5610_0	-6	6	0.260714	7.3	a5jl98_oryla	-1	1	notcand	Nb	TFBS loss miRNA loss
OG12183_0	3	33	0.247059	12.6	a8ie91_oryla	6	10	notcand	Pn	TFBS gain miRNA gain
OG12183_0	1	33	0.247059	12.6	a8ie91_oryla	-9	10	notcand	Ab	TFBS gain miRNA loss
OG12183_0	5	33	0.247059	12.6	a8ie91_oryla	-8	10	notcand	Mz	TFBS gain miRNA loss
OG12183_0	-33	33	0.247059	12.6	a8ie91_oryla	-10	10	notcand	Nb	TFBS loss miRNA loss
OG14769_0	5	34	0.252632	14.4	aa	0	6	notcand	Pn	TFBS gain miRNA nc
OG14769_0	4	34	0.252632	14.4	aa	1	6	notcand	Ab	TFBS gain miRNA gain
OG14769_0	1	34	0.252632	14.4	aa	1	6	notcand	Mz	TFBS gain miRNA gain
OG14769_0	-34	34	0.252632	14.4	aa	-6	6	notcand	Nb	TFBS loss miRNA loss
OG10427_0	-2	40	0.166667	10	aaas	6	3	notcand	Ab	TFBS loss miRNA gain
OG10427_0	-6	40	0.166667	10	aaas	-1	3	notcand	Mz	TFBS loss miRNA loss
OG10427_0	-7	40	0.166667	10	aaas	-1	3	notcand	Nb	TFBS loss miRNA loss
OG10427_0	-40	40	0.166667	10	aaas	-3	3	notcand	Pn	TFBS loss miRNA loss
OG7578_0	10	38	0.198485	13.1	aadac	1	33	notcand	Ab	TFBS gain miRNA gain
OG7578_0	5	38	0.198485	13.1	aadac	-14	33	notcand	Mz	TFBS gain miRNA loss
OG7578_0	4	38	0.198485	13.1	aadac	-14	33	notcand	Pn	TFBS gain miRNA loss
OG7578_0	-5	38	0.198485	13.1	aadac	-8	33	notcand	Nb	TFBS loss miRNA loss
OG12436_0	-14	14	0.23125	3.7	aadacl4	-32	32	notcand	Ab	TFBS loss miRNA loss
OG12436_0	-14	14	0.23125	3.7	aadacl4	-32	32	notcand	Mz	TFBS loss miRNA loss
OG12436_0	-7	14	0.23125	3.7	aadacl4	-27	32	notcand	Nb	TFBS loss miRNA loss
OG12436_0	-14	14	0.23125	3.7	aadacl4	-32	32	notcand	Pn	TFBS loss miRNA loss
OG10438_0	-11	37	0.24902	12.7	aadat	0	13	notcand	Mz	TFBS loss miRNA nc
OG10438_0	-28	37	0.24902	12.7	aadat	7	13	notcand	Ab	TFBS loss miRNA gain
OG10438_0	-12	37	0.24902	12.7	aadat	5	13	notcand	Pn	TFBS loss miRNA gain
OG10438_0	-33	37	0.24902	12.7	aadat	-1	13	notcand	Nb	TFBS loss miRNA loss
OG8730_0	0	68	0.24537	26.5	aaed1	-2	26	notcand	Mz	miRNA loss TFBS nc
OG8730_0	11	68	0.24537	26.5	aaed1	5	26	notcand	Ab	TFBS gain miRNA gain
OG8730_0	1	68	0.24537	26.5	aaed1	-3	26	notcand	Nb	TFBS gain miRNA loss
OG8730_0	-68	68	0.24537	26.5	aaed1	-26	26	notcand	Pn	TFBS loss miRNA loss
OG9064_0	-7	21	0.169231	4.4	aagab	68	9	notcand	Ab	TFBS loss miRNA gain
OG9064_0	-11	21	0.169231	4.4	aagab	48	9	notcand	Mz	TFBS loss miRNA gain
OG9064_0	-10	21	0.169231	4.4	aagab	53	9	notcand	Nb	TFBS loss miRNA gain
OG9064_0	-7	21	0.169231	4.4	aagab	-2	9	notcand	Pn	TFBS loss miRNA loss
OG3156_0	4	7	0.242857	3.4	aak1b	-10	108	notcand	Nb	TFBS gain miRNA loss
OG3156_0	-7	7	0.242857	3.4	aak1b	-108	108	notcand	Ab	TFBS loss miRNA loss
OG3156_0	-7	7	0.242857	3.4	aak1b	-108	108	notcand	Mz	TFBS loss miRNA loss
OG3156_0	-7	7	0.242857	3.4	aak1b	-108	108	notcand	Pn	TFBS loss miRNA loss
OG14838_0	9	35	0.265	15.9	aamp	-3	9	notcand	Mz	TFBS gain miRNA loss
OG14838_0	-35	35	0.265	15.9	aamp	-9	9	notcand	Ab	TFBS loss miRNA loss
OG14838_0	-35	35	0.265	15.9	aamp	-9	9	notcand	Nb	TFBS loss miRNA loss
OG14838_0	-35	35	0.265	15.9	aamp	-9	9	notcand	Pn	TFBS loss miRNA loss
OG7751_0	11	44	0.186585	15.3	aar2	1	28	notcand	Ab	TFBS gain miRNA gain
OG7751_0	4	44	0.186585	15.3	aar2	-14	28	notcand	Mz	TFBS gain miRNA loss
OG7751_0	5	44	0.186585	15.3	aar2	-12	28	notcand	Pn	TFBS gain miRNA loss
OG7751_0	-1	44	0.186585	15.3	aar2	-7	28	notcand	Nb	TFBS loss miRNA loss
OG4714_0	-15	41	0.226316	12.9	aars	6	33	notcand	Ab	TFBS loss miRNA gain
OG4714_0	-18	41	0.226316	12.9	aars	-6	33	notcand	Mz	TFBS loss miRNA loss
OG4714_0	-9	41	0.226316	12.9	aars	-3	33	notcand	Nb	TFBS loss miRNA loss
OG4714_0	-12	41	0.226316	12.9	aars	-6	33	notcand	Pn	TFBS loss miRNA loss
OG4713_0	44	19	0.241667	20.3	aars2	9	2	notcand	Mz	TFBS gain miRNA gain
OG4713_0	5	19	0.241667	20.3	aars2	6	2	notcand	Nb	TFBS gain miRNA gain
OG4713_0	42	19	0.241667	20.3	aars2	21	2	notcand	Pn	TFBS gain miRNA gain
OG4713_0	-5	19	0.241667	20.3	aars2	11	2	notcand	Ab	TFBS loss miRNA gain
OG9919_0	-2	15	0.2	4.6	aasdh	10	3	notcand	Pn	TFBS loss miRNA gain
OG9919_0	-5	15	0.2	4.6	aasdh	-2	3	notcand	Ab	TFBS loss miRNA loss
OG9919_0	-15	15	0.2	4.6	aasdh	-3	3	notcand	Mz	TFBS loss miRNA loss
OG9919_0	-5	15	0.2	4.6	aasdh	-1	3	notcand	Nb	TFBS loss miRNA loss
OG10144_0	-6	26	0.192105	7.3	aasdhppt	-7	33	notcand	Ab	TFBS loss miRNA loss
OG10144_0	-8	26	0.192105	7.3	aasdhppt	-14	33	notcand	Mz	TFBS loss miRNA loss
OG10144_0	-9	26	0.192105	7.3	aasdhppt	-10	33	notcand	Nb	TFBS loss miRNA loss
OG10144_0	-7	26	0.192105	7.3	aasdhppt	-9	33	notcand	Pn	TFBS loss miRNA loss
OG7114_0	0	31	0.250847	14.8	aass	-18	34	notcand	Nb	miRNA loss TFBS nc
OG7114_0	5	31	0.250847	14.8	aass	1	34	notcand	Mz	TFBS gain miRNA gain
OG7114_0	-31	31	0.250847	14.8	aass	-34	34	notcand	Ab	TFBS loss miRNA loss
OG7114_0	-31	31	0.250847	14.8	aass	-34	34	notcand	Pn	TFBS loss miRNA loss
OG9017_0	-26	26	0.239286	6.7	aatf	-15	15	notcand	Ab	TFBS loss miRNA loss
OG9017_0	-26	26	0.239286	6.7	aatf	-15	15	notcand	Mz	TFBS loss miRNA loss
OG9017_0	-13	26	0.239286	6.7	aatf	-1	15	notcand	Nb	TFBS loss miRNA loss
OG9017_0	-26	26	0.239286	6.7	aatf	-15	15	notcand	Pn	TFBS loss miRNA loss
OG4957_0	5	63	0.190722	18.5	aatka	17	35	notcand	Ab	TFBS gain miRNA gain
OG4957_0	6	63	0.190722	18.5	aatka	7	35	notcand	Pn	TFBS gain miRNA gain
OG4957_0	-5	63	0.190722	18.5	aatka	6	35	notcand	Mz	TFBS loss miRNA gain
OG4957_0	-6	63	0.190722	18.5	aatka	-2	35	notcand	Nb	TFBS loss miRNA loss
OG4956_0	1	54	0.25	22	aatkb	-43	59	notcand	Ab	TFBS gain miRNA loss
OG4956_0	9	54	0.25	22	aatkb	-46	59	notcand	Pn	TFBS gain miRNA loss
OG4956_0	-5	54	0.25	22	aatkb	-27	59	notcand	Mz	TFBS loss miRNA loss
OG4956_0	-54	54	0.25	22	aatkb	-59	59	notcand	Nb	TFBS loss miRNA loss
OG5625_0	45	0	0.274576	16.2	abat	71	0	notcand	Ab	TFBS gain miRNA gain
OG5625_0	40	0	0.274576	16.2	abat	50	0	notcand	Nb	TFBS gain miRNA gain
OG5625_0	40	0	0.274576	16.2	abat	49	0	notcand	Pn	TFBS gain miRNA gain
OG48_0	63	0	0.250562	22.3	abca1a	6	0	notcand	Ab	TFBS gain miRNA gain
OG48_0	60	0	0.250562	22.3	abca1a	4	0	notcand	Mz	TFBS gain miRNA gain
OG48_0	37	0	0.250562	22.3	abca1a	50	0	notcand	Nb	TFBS gain miRNA gain
OG48_0	65	0	0.250562	22.3	abca1a	11	0	notcand	Pn	TFBS gain miRNA gain
OG47_0	21	49	0.2	19.8	abca1b	9	54	notcand	Mz	TFBS gain miRNA gain
OG47_0	16	49	0.2	19.8	abca1b	-53	54	notcand	Ab	TFBS gain miRNA loss
OG47_0	10	49	0.2	19.8	abca1b	-1	54	notcand	Pn	TFBS gain miRNA loss
OG47_0	-15	49	0.2	19.8	abca1b	-7	54	notcand	Nb	TFBS loss miRNA loss
OG42_0	10	47	0.236842	18	abca2	-62	87	notcand	Mz	TFBS gain miRNA loss
OG42_0	-47	47	0.236842	18	abca2	-87	87	notcand	Ab	TFBS loss miRNA loss
OG42_0	-47	47	0.236842	18	abca2	-87	87	notcand	Nb	TFBS loss miRNA loss
OG42_0	-47	47	0.236842	18	abca2	-87	87	notcand	Pn	TFBS loss miRNA loss
OG3469_0	-51	51	0.257812	16.5	abca3b	-55	55	notcand	Ab	TFBS loss miRNA loss
OG3469_0	-1	51	0.257812	16.5	abca3b	-6	55	notcand	Mz	TFBS loss miRNA loss
OG3469_0	-51	51	0.257812	16.5	abca3b	-55	55	notcand	Nb	TFBS loss miRNA loss
OG3469_0	-51	51	0.257812	16.5	abca3b	-55	55	notcand	Pn	TFBS loss miRNA loss
OG44_0	1	58	0.244304	19.3	abca4b	45	33	notcand	Ab	TFBS gain miRNA gain
OG44_0	-4	58	0.244304	19.3	abca4b	43	33	notcand	Mz	TFBS loss miRNA gain
OG44_0	-10	58	0.244304	19.3	abca4b	-7	33	notcand	Nb	TFBS loss miRNA loss
OG44_0	-58	58	0.244304	19.3	abca4b	-33	33	notcand	Pn	TFBS loss miRNA loss
OG3467_0	4	30	0.245902	15	abca5	-9	20	notcand	Ab	TFBS gain miRNA loss
OG3467_0	16	30	0.245902	15	abca5	-14	20	notcand	Mz	TFBS gain miRNA loss
OG3467_0	4	30	0.245902	15	abca5	-15	20	notcand	Pn	TFBS gain miRNA loss
OG3467_0	-30	30	0.245902	15	abca5	-20	20	notcand	Nb	TFBS loss miRNA loss
OG3053_0	8	57	0.257576	25.5	abcb11b	-17	54	notcand	Ab	TFBS gain miRNA loss
OG3053_0	15	57	0.257576	25.5	abcb11b	-31	54	notcand	Mz	TFBS gain miRNA loss
OG3053_0	-57	57	0.257576	25.5	abcb11b	-54	54	notcand	Nb	TFBS loss miRNA loss
OG3053_0	-3	57	0.257576	25.5	abcb11b	-47	54	notcand	Pn	TFBS loss miRNA loss
OG2357_0	1	0	0.223333	6.7	abcb3l1	61	0	notcand	Ab	TFBS gain miRNA gain
OG2357_1	12	0	0.2	2.4	abcb3l1	2	0	notcand	Ab	TFBS gain miRNA gain
OG2357_0	1	0	0.223333	6.7	abcb3l1	3	0	notcand	Mz	TFBS gain miRNA gain
OG2357_0	24	0	0.223333	6.7	abcb3l1	6	0	notcand	Nb	TFBS gain miRNA gain
OG2357_0	12	0	0.223333	6.7	abcb3l1	2	0	notcand	Pn	TFBS gain miRNA gain
OG3052_0	18	11	0.257692	13.4	abcb4	16	15	notcand	Mz	TFBS gain miRNA gain
OG3052_0	25	11	0.257692	13.4	abcb4	-12	15	notcand	Nb	TFBS gain miRNA loss
OG3052_0	24	11	0.257692	13.4	abcb4	-3	15	notcand	Pn	TFBS gain miRNA loss
OG3052_0	-11	11	0.257692	13.4	abcb4	-15	15	notcand	Ab	TFBS loss miRNA loss
OG9430_0	9	33	0.228358	15.3	abcb7	-3	26	notcand	Mz	TFBS gain miRNA loss
OG9430_0	5	33	0.228358	15.3	abcb7	-8	26	notcand	Pn	TFBS gain miRNA loss
OG9430_0	-8	33	0.228358	15.3	abcb7	1	26	notcand	Ab	TFBS loss miRNA gain
OG9430_0	-8	33	0.228358	15.3	abcb7	-7	26	notcand	Nb	TFBS loss miRNA loss
OG7404_0	-5	26	0.205556	7.4	abcb8	0	15	notcand	Pn	TFBS loss miRNA nc
OG7404_0	-19	26	0.205556	7.4	abcb8	-4	15	notcand	Ab	TFBS loss miRNA loss
OG7404_0	-2	26	0.205556	7.4	abcb8	-3	15	notcand	Mz	TFBS loss miRNA loss
OG7404_0	-8	26	0.205556	7.4	abcb8	-4	15	notcand	Nb	TFBS loss miRNA loss
OG70_0	-12	20	0.248485	8.2	abcc1	12	30	notcand	Nb	TFBS loss miRNA gain
OG70_0	-5	20	0.248485	8.2	abcc1	-16	30	notcand	Ab	TFBS loss miRNA loss
OG70_0	-1	20	0.248485	8.2	abcc1	-13	30	notcand	Mz	TFBS loss miRNA loss
OG70_0	-20	20	0.248485	8.2	abcc1	-30	30	notcand	Pn	TFBS loss miRNA loss
OG75_0	1	10	0.240909	5.3	abcc10	-30	43	notcand	Ab	TFBS gain miRNA loss
OG75_0	1	10	0.240909	5.3	abcc10	-42	43	notcand	Mz	TFBS gain miRNA loss
OG75_0	2	10	0.240909	5.3	abcc10	-13	43	notcand	Pn	TFBS gain miRNA loss
OG75_0	-10	10	0.240909	5.3	abcc10	-43	43	notcand	Nb	TFBS loss miRNA loss
OG80_0	-10	32	0.240426	11.3	abcc12	22	30	notcand	Ab	TFBS loss miRNA gain
OG80_0	-26	32	0.240426	11.3	abcc12	12	30	notcand	Mz	TFBS loss miRNA gain
OG80_0	-20	32	0.240426	11.3	abcc12	-15	30	notcand	Nb	TFBS loss miRNA loss
OG80_0	-32	32	0.240426	11.3	abcc12	-30	30	notcand	Pn	TFBS loss miRNA loss
OG72_0	22	0	0.242424	8	abcc2	30	0	notcand	Mz	TFBS gain miRNA gain
OG72_0	25	0	0.242424	8	abcc2	3	0	notcand	Nb	TFBS gain miRNA gain
OG71_0	6	40	0.252632	19.2	abcc3	7	28	notcand	Ab	TFBS gain miRNA gain
OG71_0	14	40	0.252632	19.2	abcc3	-2	28	notcand	Pn	TFBS gain miRNA loss
OG71_0	-6	40	0.252632	19.2	abcc3	-5	28	notcand	Mz	TFBS loss miRNA loss
OG71_0	-40	40	0.252632	19.2	abcc3	-28	28	notcand	Nb	TFBS loss miRNA loss
OG76_0	-1	68	0.248485	24.6	abcc4	-38	41	notcand	Ab	TFBS loss miRNA loss
OG76_0	-68	68	0.248485	24.6	abcc4	-41	41	notcand	Mz	TFBS loss miRNA loss
OG76_0	-68	68	0.248485	24.6	abcc4	-41	41	notcand	Nb	TFBS loss miRNA loss
OG76_0	-68	68	0.248485	24.6	abcc4	-41	41	notcand	Pn	TFBS loss miRNA loss
OG79_0	33	0	0.250909	13.8	abcc5	19	0	notcand	Ab	TFBS gain miRNA gain
OG79_0	39	0	0.250909	13.8	abcc5	18	0	notcand	Mz	TFBS gain miRNA gain
OG79_0	18	0	0.250909	13.8	abcc5	17	0	notcand	Nb	TFBS gain miRNA gain
OG79_0	39	0	0.250909	13.8	abcc5	16	0	notcand	Pn	TFBS gain miRNA gain
OG73_0	0	25	0.244776	16.4	abcc8	-8	16	notcand	Pn	miRNA loss TFBS nc
OG73_0	23	25	0.244776	16.4	abcc8	-4	16	notcand	Mz	TFBS gain miRNA loss
OG73_0	10	25	0.244776	16.4	abcc8	-7	16	notcand	Nb	TFBS gain miRNA loss
OG73_0	-25	25	0.244776	16.4	abcc8	-16	16	notcand	Ab	TFBS loss miRNA loss
OG74_0	3	56	0.202326	17.4	abcc9	70	67	notcand	Ab	TFBS gain miRNA gain
OG74_0	4	56	0.202326	17.4	abcc9	24	67	notcand	Mz	TFBS gain miRNA gain
OG74_0	5	56	0.202326	17.4	abcc9	28	67	notcand	Pn	TFBS gain miRNA gain
OG74_0	-19	56	0.202326	17.4	abcc9	21	67	notcand	Nb	TFBS loss miRNA gain
OG3464_0	12	43	0.248684	18.9	abcd1	-59	60	notcand	Ab	TFBS gain miRNA loss
OG3464_0	10	43	0.248684	18.9	abcd1	-45	60	notcand	Mz	TFBS gain miRNA loss
OG3464_0	-11	43	0.248684	18.9	abcd1	-51	60	notcand	Nb	TFBS loss miRNA loss
OG3464_0	-43	43	0.248684	18.9	abcd1	-60	60	notcand	Pn	TFBS loss miRNA loss
OG3466_0	37	22	0.254321	20.6	abcd2	16	71	notcand	Pn	TFBS gain miRNA gain
OG3466_0	44	22	0.254321	20.6	abcd2	-24	71	notcand	Ab	TFBS gain miRNA loss
OG3466_0	-9	22	0.254321	20.6	abcd2	18	71	notcand	Mz	TFBS loss miRNA gain
OG3466_0	-15	22	0.254321	20.6	abcd2	-59	71	notcand	Nb	TFBS loss miRNA loss
OG6567_0	-1	62	0.246602	25.4	abcd3a	49	14	notcand	Ab	TFBS loss miRNA gain
OG6567_0	-1	62	0.246602	25.4	abcd3a	49	14	notcand	Mz	TFBS loss miRNA gain
OG6567_0	-1	62	0.246602	25.4	abcd3a	22	14	notcand	Pn	TFBS loss miRNA gain
OG6567_0	-58	62	0.246602	25.4	abcd3a	-13	14	notcand	Nb	TFBS loss miRNA loss
OG10039_0	2	32	0.240816	11.8	abcd4	-6	36	notcand	Ab	TFBS gain miRNA loss
OG10039_0	-8	32	0.240816	11.8	abcd4	-26	36	notcand	Mz	TFBS loss miRNA loss
OG10039_0	-32	32	0.240816	11.8	abcd4	-36	36	notcand	Nb	TFBS loss miRNA loss
OG10039_0	-5	32	0.240816	11.8	abcd4	-12	36	notcand	Pn	TFBS loss miRNA loss
OG6782_0	0	8	0.23871	7.4	abce1	-27	36	notcand	Nb	miRNA loss TFBS nc
OG6782_0	12	8	0.23871	7.4	abce1	-1	36	notcand	Mz	TFBS gain miRNA loss
OG6782_0	-8	8	0.23871	7.4	abce1	-36	36	notcand	Ab	TFBS loss miRNA loss
OG6782_0	-8	8	0.23871	7.4	abce1	-36	36	notcand	Pn	TFBS loss miRNA loss
OG14081_0	8	35	0.240625	15.4	abcf1	-21	29	notcand	Ab	TFBS gain miRNA loss
OG14081_0	6	35	0.240625	15.4	abcf1	-14	29	notcand	Mz	TFBS gain miRNA loss
OG14081_0	-35	35	0.240625	15.4	abcf1	-29	29	notcand	Nb	TFBS loss miRNA loss
OG14081_0	-5	35	0.240625	15.4	abcf1	-14	29	notcand	Pn	TFBS loss miRNA loss
OG2519_0	-17	33	0.22	9.9	abcg1	-2	25	notcand	Ab	TFBS loss miRNA loss
OG2519_0	-10	33	0.22	9.9	abcg1	-5	25	notcand	Mz	TFBS loss miRNA loss
OG2519_0	-21	33	0.22	9.9	abcg1	-12	25	notcand	Nb	TFBS loss miRNA loss
OG2519_0	-16	33	0.22	9.9	abcg1	-9	25	notcand	Pn	TFBS loss miRNA loss
OG3041_0	-15	26	0.2425	9.7	abcg2b	-3	20	notcand	Ab	TFBS loss miRNA loss
OG3041_0	-22	26	0.2425	9.7	abcg2b	-17	20	notcand	Mz	TFBS loss miRNA loss
OG3041_0	-5	26	0.2425	9.7	abcg2b	-15	20	notcand	Nb	TFBS loss miRNA loss
OG3041_0	-26	26	0.2425	9.7	abcg2b	-20	20	notcand	Pn	TFBS loss miRNA loss
OG3040_0	10	26	0.266667	12.8	abcg2d	46	12	notcand	Ab	TFBS gain miRNA gain
OG3040_0	9	26	0.266667	12.8	abcg2d	5	12	notcand	Mz	TFBS gain miRNA gain
OG3040_0	-26	26	0.266667	12.8	abcg2d	-12	12	notcand	Nb	TFBS loss miRNA loss
OG3040_0	-26	26	0.266667	12.8	abcg2d	-12	12	notcand	Pn	TFBS loss miRNA loss
OG2520_0	0	27	0.235185	12.7	abcg4a	23	9	notcand	Mz	miRNA gain TFBS nc
OG2520_0	17	27	0.235185	12.7	abcg4a	54	9	notcand	Pn	TFBS gain miRNA gain
OG2520_0	-27	27	0.235185	12.7	abcg4a	-9	9	notcand	Ab	TFBS loss miRNA loss
OG2520_0	-27	27	0.235185	12.7	abcg4a	-9	9	notcand	Nb	TFBS loss miRNA loss
OG6149_0	11	0	0.240909	5.3	abch1	35	0	notcand	Ab	TFBS gain miRNA gain
OG6149_0	19	0	0.240909	5.3	abch1	61	0	notcand	Pn	TFBS gain miRNA gain
OG7318_0	-5	27	0.21087	9.7	abhd10b	0	10	notcand	Nb	TFBS loss miRNA nc
OG7318_0	1	27	0.21087	9.7	abhd10b	7	10	notcand	Pn	TFBS gain miRNA gain
OG7318_0	-2	27	0.21087	9.7	abhd10b	7	10	notcand	Ab	TFBS loss miRNA gain
OG7318_0	-4	27	0.21087	9.7	abhd10b	1	10	notcand	Mz	TFBS loss miRNA gain
OG10454_0	0	49	0.201282	15.7	abhd11	48	5	notcand	Ab	miRNA gain TFBS nc
OG10454_0	-2	49	0.201282	15.7	abhd11	37	5	notcand	Mz	TFBS loss miRNA gain
OG10454_0	-11	49	0.201282	15.7	abhd11	-3	5	notcand	Nb	TFBS loss miRNA loss
OG10454_0	-3	49	0.201282	15.7	abhd11	-2	5	notcand	Pn	TFBS loss miRNA loss
OG11871_0	1	34	0.198182	10.9	abhd13	0	54	notcand	Mz	TFBS gain miRNA nc
OG11871_0	3	34	0.198182	10.9	abhd13	16	54	notcand	Ab	TFBS gain miRNA gain
OG11871_0	4	34	0.198182	10.9	abhd13	-14	54	notcand	Pn	TFBS gain miRNA loss
OG11871_0	-5	34	0.198182	10.9	abhd13	-3	54	notcand	Nb	TFBS loss miRNA loss
OG14103_0	1	12	0.232353	7.9	abhd14b	-21	42	notcand	Mz	TFBS gain miRNA loss
OG14103_0	6	12	0.232353	7.9	abhd14b	-24	42	notcand	Pn	TFBS gain miRNA loss
OG14103_0	-1	12	0.232353	7.9	abhd14b	72	42	notcand	Ab	TFBS loss miRNA gain
OG14103_0	-4	12	0.232353	7.9	abhd14b	-33	42	notcand	Nb	TFBS loss miRNA loss
OG14680_0	5	3	0.209091	2.3	abhd15	4	5	notcand	Ab	TFBS gain miRNA gain
OG14680_0	-2	3	0.209091	2.3	abhd15	2	5	notcand	Mz	TFBS loss miRNA gain
OG14680_0	-3	3	0.209091	2.3	abhd15	-5	5	notcand	Nb	TFBS loss miRNA loss
OG14680_0	-3	3	0.209091	2.3	abhd15	-5	5	notcand	Pn	TFBS loss miRNA loss
OG12215_0	0	23	0.269231	10.5	abhd15a	5	4	notcand	Pn	miRNA gain TFBS nc
OG12215_0	-3	23	0.269231	10.5	abhd15a	7	4	notcand	Ab	TFBS loss miRNA gain
OG12215_0	-1	23	0.269231	10.5	abhd15a	35	4	notcand	Mz	TFBS loss miRNA gain
OG12215_0	-23	23	0.269231	10.5	abhd15a	-4	4	notcand	Nb	TFBS loss miRNA loss
OG7026_0	10	17	0.235135	8.7	abhd16a	6	9	notcand	Mz	TFBS gain miRNA gain
OG7026_0	-4	17	0.235135	8.7	abhd16a	37	9	notcand	Pn	TFBS loss miRNA gain
OG7026_0	-17	17	0.235135	8.7	abhd16a	-9	9	notcand	Ab	TFBS loss miRNA loss
OG7026_0	-17	17	0.235135	8.7	abhd16a	-9	9	notcand	Nb	TFBS loss miRNA loss
OG4905_0	12	61	0.202	20.2	abhd17ab	15	31	notcand	Ab	TFBS gain miRNA gain
OG4905_0	8	61	0.202	20.2	abhd17ab	6	31	notcand	Mz	TFBS gain miRNA gain
OG4905_0	-5	61	0.202	20.2	abhd17ab	15	31	notcand	Nb	TFBS loss miRNA gain
OG14844_0	-46	46	0.25	15	abhd17c	-72	72	notcand	Ab	TFBS loss miRNA loss
OG14844_0	-9	46	0.25	15	abhd17c	-4	72	notcand	Mz	TFBS loss miRNA loss
OG14844_0	-34	46	0.25	15	abhd17c	-37	72	notcand	Nb	TFBS loss miRNA loss
OG14844_0	-46	46	0.25	15	abhd17c	-72	72	notcand	Pn	TFBS loss miRNA loss
OG16831_0	4	32	0.263265	12.9	abhd18	-1	3	notcand	Mz	TFBS gain miRNA loss
OG16831_0	-15	32	0.263265	12.9	abhd18	24	3	notcand	Ab	TFBS loss miRNA gain
OG16831_0	-32	32	0.263265	12.9	abhd18	-3	3	notcand	Nb	TFBS loss miRNA loss
OG16831_0	-4	32	0.263265	12.9	abhd18	-2	3	notcand	Pn	TFBS loss miRNA loss
OG4391_0	-29	29	0.233333	8.4	abhd2a	-75	75	notcand	Ab	TFBS loss miRNA loss
OG4391_0	-10	29	0.233333	8.4	abhd2a	-6	75	notcand	Mz	TFBS loss miRNA loss
OG4391_0	-29	29	0.233333	8.4	abhd2a	-75	75	notcand	Nb	TFBS loss miRNA loss
OG4391_0	-29	29	0.233333	8.4	abhd2a	-75	75	notcand	Pn	TFBS loss miRNA loss
OG4392_0	0	24	0.215556	9.7	abhd2b	7	43	notcand	Mz	miRNA gain TFBS nc
OG4392_0	2	24	0.215556	9.7	abhd2b	13	43	notcand	Ab	TFBS gain miRNA gain
OG4392_0	3	24	0.215556	9.7	abhd2b	-7	43	notcand	Pn	TFBS gain miRNA loss
OG4392_0	-6	24	0.215556	9.7	abhd2b	-4	43	notcand	Nb	TFBS loss miRNA loss
OG7393_0	-11	25	0.207317	8.5	abhd3	-40	63	notcand	Ab	TFBS loss miRNA loss
OG7393_0	-10	25	0.207317	8.5	abhd3	-6	63	notcand	Mz	TFBS loss miRNA loss
OG7393_0	-12	25	0.207317	8.5	abhd3	-46	63	notcand	Nb	TFBS loss miRNA loss
OG7393_0	-2	25	0.207317	8.5	abhd3	-6	63	notcand	Pn	TFBS loss miRNA loss
OG14237_0	-7	50	0.230769	15	abhd4	-9	24	notcand	Ab	TFBS loss miRNA loss
OG14237_0	-6	50	0.230769	15	abhd4	-6	24	notcand	Mz	TFBS loss miRNA loss
OG14237_0	-45	50	0.230769	15	abhd4	-12	24	notcand	Nb	TFBS loss miRNA loss
OG14237_0	-12	50	0.230769	15	abhd4	-7	24	notcand	Pn	TFBS loss miRNA loss
OG12843_0	9	61	0.194	19.4	abhd5	-4	29	notcand	Ab	TFBS gain miRNA loss
OG12843_0	9	61	0.194	19.4	abhd5	-2	29	notcand	Mz	TFBS gain miRNA loss
OG12843_0	2	61	0.194	19.4	abhd5	-22	29	notcand	Pn	TFBS gain miRNA loss
OG12843_0	-5	61	0.194	19.4	abhd5	-21	29	notcand	Nb	TFBS loss miRNA loss
OG3965_0	2	5	0.210526	4	abhd6_(2_of_2)	-23	24	notcand	Ab	TFBS gain miRNA loss
OG3965_0	10	5	0.210526	4	abhd6_(2_of_2)	-23	24	notcand	Pn	TFBS gain miRNA loss
OG3965_0	-5	5	0.210526	4	abhd6_(2_of_2)	-24	24	notcand	Mz	TFBS loss miRNA loss
OG3965_0	-5	5	0.210526	4	abhd6_(2_of_2)	-24	24	notcand	Nb	TFBS loss miRNA loss
OG4726_0	-4	36	0.201818	11.1	abhd8a	0	59	notcand	Mz	TFBS loss miRNA nc
OG4726_0	-7	36	0.201818	11.1	abhd8a	10	59	notcand	Ab	TFBS loss miRNA gain
OG4726_0	-9	36	0.201818	11.1	abhd8a	-1	59	notcand	Nb	TFBS loss miRNA loss
OG4726_0	-10	36	0.201818	11.1	abhd8a	-25	59	notcand	Pn	TFBS loss miRNA loss
OG4727_0	7	44	0.251389	18.1	abhd8b	7	17	notcand	Ab	TFBS gain miRNA gain
OG4727_0	7	44	0.251389	18.1	abhd8b	28	17	notcand	Mz	TFBS gain miRNA gain
OG4727_0	-44	44	0.251389	18.1	abhd8b	-17	17	notcand	Nb	TFBS loss miRNA loss
OG4727_0	-5	44	0.251389	18.1	abhd8b	-12	17	notcand	Pn	TFBS loss miRNA loss
OG3145_0	-7	60	0.225581	19.4	abi2b	-50	55	notcand	Ab	TFBS loss miRNA loss
OG3145_0	-41	60	0.225581	19.4	abi2b	-39	55	notcand	Mz	TFBS loss miRNA loss
OG3145_0	-13	60	0.225581	19.4	abi2b	-32	55	notcand	Nb	TFBS loss miRNA loss
OG3145_0	-16	60	0.225581	19.4	abi2b	-15	55	notcand	Pn	TFBS loss miRNA loss
OG6298_0	42	0	0.251852	13.6	abi3a	15	0	notcand	Ab	TFBS gain miRNA gain
OG6298_0	33	0	0.251852	13.6	abi3a	11	0	notcand	Mz	TFBS gain miRNA gain
OG6298_0	33	0	0.251852	13.6	abi3a	10	0	notcand	Pn	TFBS gain miRNA gain
OG4484_0	-20	61	0.247561	20.3	abl2	30	58	notcand	Ab	TFBS loss miRNA gain
OG4484_0	-15	61	0.247561	20.3	abl2	13	58	notcand	Mz	TFBS loss miRNA gain
OG4484_0	-26	61	0.247561	20.3	abl2	8	58	notcand	Pn	TFBS loss miRNA gain
OG4484_0	-61	61	0.247561	20.3	abl2	-58	58	notcand	Nb	TFBS loss miRNA loss
OG951_0	4	44	0.256522	17.7	ablim1	-13	46	notcand	Ab	TFBS gain miRNA loss
OG951_0	1	44	0.256522	17.7	ablim1	-31	46	notcand	Pn	TFBS gain miRNA loss
OG951_0	-5	44	0.256522	17.7	ablim1	-13	46	notcand	Mz	TFBS loss miRNA loss
OG951_0	-44	44	0.256522	17.7	ablim1	-46	46	notcand	Nb	TFBS loss miRNA loss
OG953_1	54	0	0.248352	22.6	ablim2	2	0	notcand	Ab	TFBS gain miRNA gain
OG953_0	16	50	0.262821	20.5	ablim2	28	13	notcand	Mz	TFBS gain miRNA gain
OG953_1	81	0	0.248352	22.6	ablim2	10	0	notcand	Pn	TFBS gain miRNA gain
OG953_0	-11	50	0.262821	20.5	ablim2	18	13	notcand	Nb	TFBS loss miRNA gain
OG953_0	-50	50	0.262821	20.5	ablim2	-13	13	notcand	Ab	TFBS loss miRNA loss
OG953_0	-50	50	0.262821	20.5	ablim2	-13	13	notcand	Pn	TFBS loss miRNA loss
OG955_0	64	0	0.230137	16.8	ablim3	33	0	notcand	Mz	TFBS gain miRNA gain
OG955_0	31	0	0.230137	16.8	ablim3	32	0	notcand	Nb	TFBS gain miRNA gain
OG956_0	-2	63	0.270588	23	ablim3	1	37	notcand	Ab	TFBS loss miRNA gain
OG956_0	-63	63	0.270588	23	ablim3	-37	37	notcand	Mz	TFBS loss miRNA loss
OG956_0	-63	63	0.270588	23	ablim3	-37	37	notcand	Nb	TFBS loss miRNA loss
OG956_0	-5	63	0.270588	23	ablim3	-6	37	notcand	Pn	TFBS loss miRNA loss
OG14545_0	3	35	0.239623	12.7	abraa	-19	44	notcand	Mz	TFBS gain miRNA loss
OG14545_0	7	35	0.239623	12.7	abraa	-43	44	notcand	Pn	TFBS gain miRNA loss
OG14545_0	-1	35	0.239623	12.7	abraa	-21	44	notcand	Ab	TFBS loss miRNA loss
OG14545_0	-34	35	0.239623	12.7	abraa	-23	44	notcand	Nb	TFBS loss miRNA loss
OG12440_0	4	30	0.194118	9.9	abrab	6	33	notcand	Ab	TFBS gain miRNA gain
OG12440_0	3	30	0.194118	9.9	abrab	-7	33	notcand	Mz	TFBS gain miRNA loss
OG12440_0	4	30	0.194118	9.9	abrab	-5	33	notcand	Pn	TFBS gain miRNA loss
OG12440_0	-2	30	0.194118	9.9	abrab	-8	33	notcand	Nb	TFBS loss miRNA loss
OG13555_0	1	32	0.236364	10.4	abt1	-6	10	notcand	Ab	TFBS gain miRNA loss
OG13555_0	-32	32	0.236364	10.4	abt1	-10	10	notcand	Mz	TFBS loss miRNA loss
OG13555_0	-32	32	0.236364	10.4	abt1	-10	10	notcand	Nb	TFBS loss miRNA loss
OG13555_0	-2	32	0.236364	10.4	abt1	-4	10	notcand	Pn	TFBS loss miRNA loss
OG423_0	-5	39	0.2	11.8	ac005338.1	-3	49	notcand	Ab	TFBS loss miRNA loss
OG423_0	-2	39	0.2	11.8	ac005338.1	-45	49	notcand	Mz	TFBS loss miRNA loss
OG423_0	-10	39	0.2	11.8	ac005338.1	-2	49	notcand	Nb	TFBS loss miRNA loss
OG423_0	-2	39	0.2	11.8	ac005338.1	-37	49	notcand	Pn	TFBS loss miRNA loss
OG15381_0	-16	41	0.223636	12.3	ac027682.1	30	12	notcand	Ab	TFBS loss miRNA gain
OG15381_0	-16	41	0.223636	12.3	ac027682.1	21	12	notcand	Mz	TFBS loss miRNA gain
OG15381_0	-18	41	0.223636	12.3	ac027682.1	18	12	notcand	Nb	TFBS loss miRNA gain
OG15381_0	-18	41	0.223636	12.3	ac027682.1	20	12	notcand	Pn	TFBS loss miRNA gain
OG8894_0	-9	30	0.23	11.5	acaa1	0	7	notcand	Nb	TFBS loss miRNA nc
OG8894_0	7	30	0.23	11.5	acaa1	20	7	notcand	Mz	TFBS gain miRNA gain
OG8894_0	-3	30	0.23	11.5	acaa1	10	7	notcand	Ab	TFBS loss miRNA gain
OG8894_0	-11	30	0.23	11.5	acaa1	11	7	notcand	Pn	TFBS loss miRNA gain
OG3708_0	41	0	0.246774	15.3	acaca	56	0	notcand	Ab	TFBS gain miRNA gain
OG3708_0	46	0	0.246774	15.3	acaca	44	0	notcand	Mz	TFBS gain miRNA gain
OG3708_0	27	0	0.246774	15.3	acaca	46	0	notcand	Nb	TFBS gain miRNA gain
OG3708_0	32	0	0.246774	15.3	acaca	47	0	notcand	Pn	TFBS gain miRNA gain
OG6495_0	0	4	0.232143	6.5	acad11	-16	20	notcand	Nb	miRNA loss TFBS nc
OG6495_0	14	4	0.232143	6.5	acad11	-12	20	notcand	Ab	TFBS gain miRNA loss
OG6495_0	17	4	0.232143	6.5	acad11	-15	20	notcand	Pn	TFBS gain miRNA loss
OG6495_0	-4	4	0.232143	6.5	acad11	-20	20	notcand	Mz	TFBS loss miRNA loss
OG6878_0	3	9	0.235294	4	acad8	10	15	notcand	Ab	TFBS gain miRNA gain
OG6878_0	3	9	0.235294	4	acad8	-13	15	notcand	Pn	TFBS gain miRNA loss
OG6878_0	-1	9	0.235294	4	acad8	17	15	notcand	Mz	TFBS loss miRNA gain
OG6878_0	-9	9	0.235294	4	acad8	-15	15	notcand	Nb	TFBS loss miRNA loss
OG4692_0	66	0	0.268966	23.4	acad9	36	0	notcand	Ab	TFBS gain miRNA gain
OG4692_0	55	0	0.268966	23.4	acad9	30	0	notcand	Mz	TFBS gain miRNA gain
OG4692_0	59	0	0.268966	23.4	acad9	20	0	notcand	Pn	TFBS gain miRNA gain
OG14423_0	7	23	0.235088	13.4	acads	33	1	notcand	Mz	TFBS gain miRNA gain
OG14423_0	-1	23	0.235088	13.4	acads	64	1	notcand	Ab	TFBS loss miRNA gain
OG14423_0	-5	23	0.235088	13.4	acads	14	1	notcand	Nb	TFBS loss miRNA gain
OG14423_0	-23	23	0.235088	13.4	acads	-1	1	notcand	Pn	TFBS loss miRNA loss
OG6693_0	7	19	0.247059	8.4	acadsb	-37	45	notcand	Pn	TFBS gain miRNA loss
OG6693_0	-16	19	0.247059	8.4	acadsb	-15	45	notcand	Ab	TFBS loss miRNA loss
OG6693_0	-19	19	0.247059	8.4	acadsb	-45	45	notcand	Mz	TFBS loss miRNA loss
OG6693_0	-10	19	0.247059	8.4	acadsb	-19	45	notcand	Nb	TFBS loss miRNA loss
OG4691_0	5	35	0.206667	12.4	acadvl	1	17	notcand	Mz	TFBS gain miRNA gain
OG4691_0	4	35	0.206667	12.4	acadvl	-4	17	notcand	Ab	TFBS gain miRNA loss
OG4691_0	4	35	0.206667	12.4	acadvl	-11	17	notcand	Pn	TFBS gain miRNA loss
OG4691_0	-5	35	0.206667	12.4	acadvl	-4	17	notcand	Nb	TFBS loss miRNA loss
OG3959_0	13	23	0.213208	11.3	acana	-7	42	notcand	Pn	TFBS gain miRNA loss
OG3959_0	-1	23	0.213208	11.3	acana	-12	42	notcand	Ab	TFBS loss miRNA loss
OG3959_0	-23	23	0.213208	11.3	acana	-42	42	notcand	Mz	TFBS loss miRNA loss
OG3959_0	-3	23	0.213208	11.3	acana	-16	42	notcand	Nb	TFBS loss miRNA loss
OG388_0	1	28	0.246939	12.1	acap1	9	40	notcand	Ab	TFBS gain miRNA gain
OG388_0	-4	28	0.246939	12.1	acap1	-3	40	notcand	Mz	TFBS loss miRNA loss
OG388_0	-4	28	0.246939	12.1	acap1	-4	40	notcand	Nb	TFBS loss miRNA loss
OG388_0	-28	28	0.246939	12.1	acap1	-40	40	notcand	Pn	TFBS loss miRNA loss
OG386_0	87	0	0.260185	28.1	acap2	72	0	notcand	Ab	TFBS gain miRNA gain
OG386_0	48	0	0.260185	28.1	acap2	3	0	notcand	Nb	TFBS gain miRNA gain
OG386_0	69	0	0.260185	28.1	acap2	53	0	notcand	Pn	TFBS gain miRNA gain
OG385_0	31	0	0.245238	10.3	acap3a	3	0	notcand	Ab	TFBS gain miRNA gain
OG385_0	13	0	0.245238	10.3	acap3a	5	0	notcand	Nb	TFBS gain miRNA gain
OG13671_0	-16	51	0.194805	15	acat1	7	18	notcand	Nb	TFBS loss miRNA gain
OG13671_0	-2	51	0.194805	15	acat1	-6	18	notcand	Ab	TFBS loss miRNA loss
OG13671_0	-9	51	0.194805	15	acat1	-5	18	notcand	Mz	TFBS loss miRNA loss
OG13671_0	-51	51	0.194805	15	acat1	-18	18	notcand	Pn	TFBS loss miRNA loss
OG11801_0	11	35	0.198592	14.1	acbd3	12	7	notcand	Ab	TFBS gain miRNA gain
OG11801_0	2	35	0.198592	14.1	acbd3	20	7	notcand	Mz	TFBS gain miRNA gain
OG11801_0	3	35	0.198592	14.1	acbd3	18	7	notcand	Nb	TFBS gain miRNA gain
OG11801_0	3	35	0.198592	14.1	acbd3	1	7	notcand	Pn	TFBS gain miRNA gain
OG12883_0	21	51	0.248352	22.6	acbd6	-19	21	notcand	Ab	TFBS gain miRNA loss
OG12883_0	12	51	0.248352	22.6	acbd6	-13	21	notcand	Pn	TFBS gain miRNA loss
OG12883_0	-4	51	0.248352	22.6	acbd6	-19	21	notcand	Mz	TFBS loss miRNA loss
OG12883_0	-51	51	0.248352	22.6	acbd6	-21	21	notcand	Nb	TFBS loss miRNA loss
OG9206_0	-9	57	0.216438	15.8	accs	24	18	notcand	Ab	TFBS loss miRNA gain
OG9206_0	-38	57	0.216438	15.8	accs	1	18	notcand	Nb	TFBS loss miRNA gain
OG9206_0	-36	57	0.216438	15.8	accs	-2	18	notcand	Mz	TFBS loss miRNA loss
OG9206_0	-33	57	0.216438	15.8	accs	-5	18	notcand	Pn	TFBS loss miRNA loss
OG10942_0	3	1	0.233333	1.4	acd	19	3	notcand	Ab	TFBS gain miRNA gain
OG10942_0	3	1	0.233333	1.4	acd	14	3	notcand	Mz	TFBS gain miRNA gain
OG10942_0	-1	1	0.233333	1.4	acd	-3	3	notcand	Nb	TFBS loss miRNA loss
OG10942_0	-1	1	0.233333	1.4	acd	-3	3	notcand	Pn	TFBS loss miRNA loss
OG6462_0	2	31	0.233333	14.7	ace	-57	66	notcand	Ab	TFBS gain miRNA loss
OG6462_0	2	31	0.233333	14.7	ace	-23	66	notcand	Mz	TFBS gain miRNA loss
OG6462_0	1	31	0.233333	14.7	ace	-22	66	notcand	Nb	TFBS gain miRNA loss
OG6462_0	5	31	0.233333	14.7	ace	-53	66	notcand	Pn	TFBS gain miRNA loss
OG12774_0	39	0	0.260417	12.5	ace2	20	0	notcand	Ab	TFBS gain miRNA gain
OG12774_0	38	0	0.260417	12.5	ace2	12	0	notcand	Pn	TFBS gain miRNA gain
OG12531_0	-14	38	0.227778	12.3	acer1	17	33	notcand	Ab	TFBS loss miRNA gain
OG12531_0	-18	38	0.227778	12.3	acer1	-32	33	notcand	Mz	TFBS loss miRNA loss
OG12531_0	-38	38	0.227778	12.3	acer1	-33	33	notcand	Nb	TFBS loss miRNA loss
OG12531_0	-21	38	0.227778	12.3	acer1	-26	33	notcand	Pn	TFBS loss miRNA loss
OG4150_0	1	32	0.256604	13.6	acer3	33	18	notcand	Mz	TFBS gain miRNA gain
OG4150_0	1	32	0.256604	13.6	acer3	14	18	notcand	Pn	TFBS gain miRNA gain
OG4150_0	5	32	0.256604	13.6	acer3	-6	18	notcand	Ab	TFBS gain miRNA loss
OG4150_0	-26	32	0.256604	13.6	acer3	-5	18	notcand	Nb	TFBS loss miRNA loss
OG14235_0	0	1	0.22	1.1	acin1	-12	24	notcand	Nb	miRNA loss TFBS nc
OG14235_0	3	1	0.22	1.1	acin1	7	24	notcand	Ab	TFBS gain miRNA gain
OG14235_0	-1	1	0.22	1.1	acin1	-24	24	notcand	Mz	TFBS loss miRNA loss
OG14235_0	-1	1	0.22	1.1	acin1	-24	24	notcand	Pn	TFBS loss miRNA loss
OG15242_0	2	38	0.189286	10.6	ackr3a	-13	32	notcand	Mz	TFBS gain miRNA loss
OG15242_0	-1	38	0.189286	10.6	ackr3a	-3	32	notcand	Ab	TFBS loss miRNA loss
OG15242_0	-8	38	0.189286	10.6	ackr3a	-14	32	notcand	Nb	TFBS loss miRNA loss
OG15242_0	-1	38	0.189286	10.6	ackr3a	-15	32	notcand	Pn	TFBS loss miRNA loss
OG13158_0	31	6	0.210256	8.2	ackr3b	5	32	notcand	Ab	TFBS gain miRNA gain
OG13158_0	-6	6	0.210256	8.2	ackr3b	-32	32	notcand	Mz	TFBS loss miRNA loss
OG13158_0	-6	6	0.210256	8.2	ackr3b	-32	32	notcand	Nb	TFBS loss miRNA loss
OG13158_0	-6	6	0.210256	8.2	ackr3b	-32	32	notcand	Pn	TFBS loss miRNA loss
OG4598_0	2	9	0.221429	6.2	acly_(1_of_2)	0	35	notcand	Mz	TFBS gain miRNA nc
OG4598_0	9	9	0.221429	6.2	acly_(1_of_2)	11	35	notcand	Ab	TFBS gain miRNA gain
OG4598_0	6	9	0.221429	6.2	acly_(1_of_2)	-3	35	notcand	Nb	TFBS gain miRNA loss
OG4598_0	10	9	0.221429	6.2	acly_(1_of_2)	-5	35	notcand	Pn	TFBS gain miRNA loss
OG10400_0	35	14	0.261905	16.5	acmsd	10	38	notcand	Ab	TFBS gain miRNA gain
OG10400_0	35	14	0.261905	16.5	acmsd	-28	38	notcand	Pn	TFBS gain miRNA loss
OG10400_0	-13	14	0.261905	16.5	acmsd	-10	38	notcand	Mz	TFBS loss miRNA loss
OG10400_0	-14	14	0.261905	16.5	acmsd	-38	38	notcand	Nb	TFBS loss miRNA loss
OG3813_0	13	56	0.225472	23.9	aco1	5	27	notcand	Ab	TFBS gain miRNA gain
OG3813_0	21	56	0.225472	23.9	aco1	7	27	notcand	Mz	TFBS gain miRNA gain
OG3813_0	15	56	0.225472	23.9	aco1	1	27	notcand	Pn	TFBS gain miRNA gain
OG3813_0	-29	56	0.225472	23.9	aco1	-14	27	notcand	Nb	TFBS loss miRNA loss
OG6723_0	16	48	0.204878	16.8	aco2	-4	63	notcand	Ab	TFBS gain miRNA loss
OG6723_0	-18	48	0.204878	16.8	aco2	-7	63	notcand	Mz	TFBS loss miRNA loss
OG6723_0	-17	48	0.204878	16.8	aco2	-62	63	notcand	Nb	TFBS loss miRNA loss
OG6723_0	-25	48	0.204878	16.8	aco2	-18	63	notcand	Pn	TFBS loss miRNA loss
OG3908_0	0	14	0.252632	4.8	acot11b	-6	23	notcand	Ab	miRNA loss TFBS nc
OG3908_0	-14	14	0.252632	4.8	acot11b	-23	23	notcand	Mz	TFBS loss miRNA loss
OG3908_0	-5	14	0.252632	4.8	acot11b	-13	23	notcand	Nb	TFBS loss miRNA loss
OG3908_0	-14	14	0.252632	4.8	acot11b	-23	23	notcand	Pn	TFBS loss miRNA loss
OG6251_0	-2	37	0.25	12.5	acot2	0	17	notcand	Ab	TFBS loss miRNA nc
OG6251_0	-4	37	0.25	12.5	acot2	-12	17	notcand	Mz	TFBS loss miRNA loss
OG6251_0	-27	37	0.25	12.5	acot2	-6	17	notcand	Nb	TFBS loss miRNA loss
OG6251_0	-12	37	0.25	12.5	acot2	-4	17	notcand	Pn	TFBS loss miRNA loss
OG7978_0	-32	47	0.218519	11.8	acot8	0	2	notcand	Mz	TFBS loss miRNA nc
OG7978_0	-28	47	0.218519	11.8	acot8	7	2	notcand	Ab	TFBS loss miRNA gain
OG7978_0	-31	47	0.218519	11.8	acot8	3	2	notcand	Nb	TFBS loss miRNA gain
OG7978_0	-47	47	0.218519	11.8	acot8	-2	2	notcand	Pn	TFBS loss miRNA loss
OG3073_1	36	0	0.259091	11.4	acot9.2	30	0	notcand	Ab	TFBS gain miRNA gain
OG3073_1	34	0	0.259091	11.4	acot9.2	22	0	notcand	Pn	TFBS gain miRNA gain
OG3073_0	-34	34	0.254902	13	acot9.2	-21	21	notcand	Ab	TFBS loss miRNA loss
OG3073_0	-34	34	0.254902	13	acot9.2	-21	21	notcand	Mz	TFBS loss miRNA loss
OG3073_0	-17	34	0.254902	13	acot9.2	-19	21	notcand	Nb	TFBS loss miRNA loss
OG3073_0	-34	34	0.254902	13	acot9.2	-21	21	notcand	Pn	TFBS loss miRNA loss
OG13029_0	20	0	0.25	8.5	acox3	10	0	notcand	Ab	TFBS gain miRNA gain
OG13029_0	14	0	0.25	8.5	acox3	14	0	notcand	Mz	TFBS gain miRNA gain
OG13029_0	18	0	0.25	8.5	acox3	2	0	notcand	Pn	TFBS gain miRNA gain
OG14025_0	3	19	0.25	9.5	acp1	6	4	notcand	Ab	TFBS gain miRNA gain
OG14025_0	8	19	0.25	9.5	acp1	31	4	notcand	Mz	TFBS gain miRNA gain
OG14025_0	3	19	0.25	9.5	acp1	4	4	notcand	Pn	TFBS gain miRNA gain
OG14025_0	-19	19	0.25	9.5	acp1	-4	4	notcand	Nb	TFBS loss miRNA loss
OG10030_0	0	9	0.2425	9.7	acp2	4	47	notcand	Nb	miRNA gain TFBS nc
OG10030_0	16	9	0.2425	9.7	acp2	11	47	notcand	Ab	TFBS gain miRNA gain
OG10030_0	1	9	0.2425	9.7	acp2	4	47	notcand	Mz	TFBS gain miRNA gain
OG10030_0	15	9	0.2425	9.7	acp2	-1	47	notcand	Pn	TFBS gain miRNA loss
OG14564_0	-20	24	0.21875	7	acp5b	7	12	notcand	Ab	TFBS loss miRNA gain
OG14564_0	-15	24	0.21875	7	acp5b	19	12	notcand	Mz	TFBS loss miRNA gain
OG14564_0	-17	24	0.21875	7	acp5b	6	12	notcand	Pn	TFBS loss miRNA gain
OG14564_0	-24	24	0.21875	7	acp5b	-12	12	notcand	Nb	TFBS loss miRNA loss
OG9466_0	19	56	0.20303	20.1	acp6	5	73	notcand	Ab	TFBS gain miRNA gain
OG9466_0	1	56	0.20303	20.1	acp6	-20	73	notcand	Nb	TFBS gain miRNA loss
OG9466_0	-1	56	0.20303	20.1	acp6	-16	73	notcand	Mz	TFBS loss miRNA loss
OG9466_0	-11	56	0.20303	20.1	acp6	-17	73	notcand	Pn	TFBS loss miRNA loss
OG2727_0	6	28	0.2125	11.9	acsbg2	22	37	notcand	Ab	TFBS gain miRNA gain
OG2727_0	2	28	0.2125	11.9	acsbg2	7	37	notcand	Mz	TFBS gain miRNA gain
OG2727_0	5	28	0.2125	11.9	acsbg2	4	37	notcand	Pn	TFBS gain miRNA gain
OG2727_0	-3	28	0.2125	11.9	acsbg2	-21	37	notcand	Nb	TFBS loss miRNA loss
OG5381_0	10	41	0.208642	16.9	acsf2	-28	47	notcand	Mz	TFBS gain miRNA loss
OG5381_0	5	41	0.208642	16.9	acsf2	-42	47	notcand	Nb	TFBS gain miRNA loss
OG5381_0	12	41	0.208642	16.9	acsf2	-45	47	notcand	Pn	TFBS gain miRNA loss
OG5381_0	-2	41	0.208642	16.9	acsf2	-40	47	notcand	Ab	TFBS loss miRNA loss
OG8440_0	0	27	0.220833	10.6	acsf3	4	26	notcand	Mz	miRNA gain TFBS nc
OG8440_0	-1	27	0.220833	10.6	acsf3	8	26	notcand	Ab	TFBS loss miRNA gain
OG8440_0	-5	27	0.220833	10.6	acsf3	7	26	notcand	Nb	TFBS loss miRNA gain
OG8440_0	-3	27	0.220833	10.6	acsf3	-21	26	notcand	Pn	TFBS loss miRNA loss
OG1217_0	69	0	0.255455	28.1	acsl1b	14	0	notcand	Ab	TFBS gain miRNA gain
OG1217_0	56	0	0.255455	28.1	acsl1b	20	0	notcand	Nb	TFBS gain miRNA gain
OG1217_0	77	0	0.255455	28.1	acsl1b	10	0	notcand	Pn	TFBS gain miRNA gain
OG2576_0	-60	63	0.254321	20.6	acsl3b	9	63	notcand	Ab	TFBS loss miRNA gain
OG2576_0	-63	63	0.254321	20.6	acsl3b	-63	63	notcand	Mz	TFBS loss miRNA loss
OG2576_0	-2	63	0.254321	20.6	acsl3b	-4	63	notcand	Nb	TFBS loss miRNA loss
OG2576_0	-63	63	0.254321	20.6	acsl3b	-63	63	notcand	Pn	TFBS loss miRNA loss
OG2578_0	-17	45	0.252459	15.4	acsl4a	15	35	notcand	Nb	TFBS loss miRNA gain
OG2578_0	-45	45	0.252459	15.4	acsl4a	-35	35	notcand	Ab	TFBS loss miRNA loss
OG2578_0	-45	45	0.252459	15.4	acsl4a	-35	35	notcand	Mz	TFBS loss miRNA loss
OG2578_0	-9	45	0.252459	15.4	acsl4a	-14	35	notcand	Pn	TFBS loss miRNA loss
OG1214_0	9	47	0.2	16.6	acsl6	11	43	notcand	Ab	TFBS gain miRNA gain
OG1214_0	11	47	0.2	16.6	acsl6	-4	43	notcand	Mz	TFBS gain miRNA loss
OG1214_0	4	47	0.2	16.6	acsl6	-5	43	notcand	Pn	TFBS gain miRNA loss
OG1214_0	-8	47	0.2	16.6	acsl6	-31	43	notcand	Nb	TFBS loss miRNA loss
OG2580_0	6	11	0.239474	9.1	acss1	39	1	notcand	Ab	TFBS gain miRNA gain
OG2580_0	8	11	0.239474	9.1	acss1	33	1	notcand	Mz	TFBS gain miRNA gain
OG2580_0	2	11	0.239474	9.1	acss1	28	1	notcand	Nb	TFBS gain miRNA gain
OG2580_0	8	11	0.239474	9.1	acss1	30	1	notcand	Pn	TFBS gain miRNA gain
OG2579_0	4	17	0.2175	8.7	acss2l	-21	28	notcand	Mz	TFBS gain miRNA loss
OG2579_0	4	17	0.2175	8.7	acss2l	-21	28	notcand	Nb	TFBS gain miRNA loss
OG2579_0	-7	17	0.2175	8.7	acss2l	-18	28	notcand	Ab	TFBS loss miRNA loss
OG2579_0	-3	17	0.2175	8.7	acss2l	-17	28	notcand	Pn	TFBS loss miRNA loss
OG11753_0	5	45	0.170588	11.6	acss3	-4	50	notcand	Ab	TFBS gain miRNA loss
OG11753_0	1	45	0.170588	11.6	acss3	-13	50	notcand	Mz	TFBS gain miRNA loss
OG11753_0	1	45	0.170588	11.6	acss3	-16	50	notcand	Pn	TFBS gain miRNA loss
OG11753_0	-45	45	0.170588	11.6	acss3	-50	50	notcand	Nb	TFBS loss miRNA loss
OG562_0	32	0	0.262	13.1	acta2	2	0	notcand	Ab	TFBS gain miRNA gain
OG562_0	37	0	0.262	13.1	acta2	20	0	notcand	Mz	TFBS gain miRNA gain
OG562_0	28	0	0.262	13.1	acta2	7	0	notcand	Nb	TFBS gain miRNA gain
OG564_0	-1	98	0.276154	35.9	actb2	4	11	notcand	Ab	TFBS loss miRNA gain
OG564_0	-98	98	0.276154	35.9	actb2	-11	11	notcand	Mz	TFBS loss miRNA loss
OG564_0	-98	98	0.276154	35.9	actb2	-11	11	notcand	Nb	TFBS loss miRNA loss
OG564_0	-5	98	0.276154	35.9	actb2	-2	11	notcand	Pn	TFBS loss miRNA loss
OG560_0	3	36	0.178333	10.7	actc1_(3_of_4)	0	12	notcand	Pn	TFBS gain miRNA nc
OG560_0	4	36	0.178333	10.7	actc1_(3_of_4)	9	12	notcand	Ab	TFBS gain miRNA gain
OG560_0	6	36	0.178333	10.7	actc1_(3_of_4)	1	12	notcand	Mz	TFBS gain miRNA gain
OG560_0	-2	36	0.178333	10.7	actc1_(3_of_4)	14	12	notcand	Nb	TFBS loss miRNA gain
OG6176_0	-4	28	0.234694	11.5	actl6a	5	9	notcand	Ab	TFBS loss miRNA gain
OG6176_0	-1	28	0.234694	11.5	actl6a	-3	9	notcand	Mz	TFBS loss miRNA loss
OG6176_0	-28	28	0.234694	11.5	actl6a	-9	9	notcand	Nb	TFBS loss miRNA loss
OG6176_0	-6	28	0.234694	11.5	actl6a	-4	9	notcand	Pn	TFBS loss miRNA loss
OG141_0	5	36	0.208621	12.1	actn1	1	9	notcand	Mz	TFBS gain miRNA gain
OG141_0	-10	36	0.208621	12.1	actn1	12	9	notcand	Nb	TFBS loss miRNA gain
OG141_0	-1	36	0.208621	12.1	actn1	-5	9	notcand	Ab	TFBS loss miRNA loss
OG141_0	-36	36	0.208621	12.1	actn1	-9	9	notcand	Pn	TFBS loss miRNA loss
OG142_0	2	48	0.207317	17	actn4	6	27	notcand	Ab	TFBS gain miRNA gain
OG142_0	3	48	0.207317	17	actn4	1	27	notcand	Mz	TFBS gain miRNA gain
OG6952_0	2	54	0.248387	23.1	actn4	-27	73	notcand	Mz	TFBS gain miRNA loss
OG142_0	1	48	0.207317	17	actn4	-4	27	notcand	Pn	TFBS gain miRNA loss
OG6952_0	-2	54	0.248387	23.1	actn4	9	73	notcand	Ab	TFBS loss miRNA gain
OG142_0	-14	48	0.207317	17	actn4	-21	27	notcand	Nb	TFBS loss miRNA loss
OG6952_0	-54	54	0.248387	23.1	actn4	-73	73	notcand	Nb	TFBS loss miRNA loss
OG6952_0	-2	54	0.248387	23.1	actn4	-37	73	notcand	Pn	TFBS loss miRNA loss
OG6508_0	0	10	0.259091	5.7	actr1	-1	10	cand	Ab	miRNA loss TFBS nc
OG6508_0	3	10	0.259091	5.7	actr1	-4	10	cand	Nb	TFBS gain miRNA loss
OG6508_0	-10	10	0.259091	5.7	actr1	-10	10	cand	Mz	TFBS loss miRNA loss
OG6508_0	-1	10	0.259091	5.7	actr1	-5	10	cand	Pn	TFBS loss miRNA loss
OG8267_0	2	20	0.198	9.9	actr10	52	30	notcand	Ab	TFBS gain miRNA gain
OG8267_0	19	20	0.198	9.9	actr10	2	30	notcand	Pn	TFBS gain miRNA gain
OG8267_0	-2	20	0.198	9.9	actr10	42	30	notcand	Mz	TFBS loss miRNA gain
OG8267_0	-4	20	0.198	9.9	actr10	-22	30	notcand	Nb	TFBS loss miRNA loss
OG4129_0	6	25	0.225926	12.2	actr2a	2	1	notcand	Ab	TFBS gain miRNA gain
OG4129_0	6	25	0.225926	12.2	actr2a	34	1	notcand	Mz	TFBS gain miRNA gain
OG4129_0	-25	25	0.225926	12.2	actr2a	-1	1	notcand	Nb	TFBS loss miRNA loss
OG4129_0	-25	25	0.225926	12.2	actr2a	-1	1	notcand	Pn	TFBS loss miRNA loss
OG3843_0	9	71	0.195536	21.9	actr3	16	45	notcand	Ab	TFBS gain miRNA gain
OG3844_0	26	36	0.263918	25.6	actr3	1	13	notcand	Ab	TFBS gain miRNA gain
OG3843_0	6	71	0.195536	21.9	actr3	16	45	notcand	Mz	TFBS gain miRNA gain
OG3844_0	29	36	0.263918	25.6	actr3	1	13	notcand	Pn	TFBS gain miRNA gain
OG3844_0	28	36	0.263918	25.6	actr3	-9	13	notcand	Mz	TFBS gain miRNA loss
OG3843_0	2	71	0.195536	21.9	actr3	-1	45	notcand	Pn	TFBS gain miRNA loss
OG3843_0	-6	71	0.195536	21.9	actr3	-5	45	notcand	Nb	TFBS loss miRNA loss
OG3844_0	-36	36	0.263918	25.6	actr3	-13	13	notcand	Nb	TFBS loss miRNA loss
OG3842_0	0	16	0.227778	8.2	actr3b	-10	69	notcand	Mz	miRNA loss TFBS nc
OG3842_0	1	16	0.227778	8.2	actr3b	-59	69	notcand	Pn	TFBS gain miRNA loss
OG3842_0	-16	16	0.227778	8.2	actr3b	-69	69	notcand	Ab	TFBS loss miRNA loss
OG3842_0	-16	16	0.227778	8.2	actr3b	-69	69	notcand	Nb	TFBS loss miRNA loss
OG8985_0	-1	55	0.19125	15.3	actr5	0	16	notcand	Mz	TFBS loss miRNA nc
OG8985_0	-3	55	0.19125	15.3	actr5	7	16	notcand	Ab	TFBS loss miRNA gain
OG8985_0	-15	55	0.19125	15.3	actr5	13	16	notcand	Nb	TFBS loss miRNA gain
OG8985_0	-9	55	0.19125	15.3	actr5	-14	16	notcand	Pn	TFBS loss miRNA loss
OG5844_0	15	40	0.261644	19.1	actr6	-15	16	notcand	Pn	TFBS gain miRNA loss
OG5844_0	-40	40	0.261644	19.1	actr6	-16	16	notcand	Ab	TFBS loss miRNA loss
OG5844_0	-16	40	0.261644	19.1	actr6	-12	16	notcand	Mz	TFBS loss miRNA loss
OG5844_0	-40	40	0.261644	19.1	actr6	-16	16	notcand	Nb	TFBS loss miRNA loss
OG11373_0	4	16	0.234	11.7	actr8	7	11	notcand	Ab	TFBS gain miRNA gain
OG11373_0	9	16	0.234	11.7	actr8	20	11	notcand	Nb	TFBS gain miRNA gain
OG11373_0	24	16	0.234	11.7	actr8	11	11	notcand	Pn	TFBS gain miRNA gain
OG11373_0	18	16	0.234	11.7	actr8	-4	11	notcand	Mz	TFBS gain miRNA loss
OG2012_0	10	67	0.150538	14	acvr1ba	38	8	notcand	Ab	TFBS gain miRNA gain
OG2012_0	2	67	0.150538	14	acvr1ba	-1	8	notcand	Pn	TFBS gain miRNA loss
OG2012_0	-2	67	0.150538	14	acvr1ba	23	8	notcand	Mz	TFBS loss miRNA gain
OG2012_0	-6	67	0.150538	14	acvr1ba	-3	8	notcand	Nb	TFBS loss miRNA loss
OG2014_0	13	35	0.2	14.6	acvr1c	10	74	notcand	Ab	TFBS gain miRNA gain
OG2014_0	3	35	0.2	14.6	acvr1c	-16	74	notcand	Mz	TFBS gain miRNA loss
OG2014_0	-5	35	0.2	14.6	acvr1c	-43	74	notcand	Nb	TFBS loss miRNA loss
OG2014_0	-35	35	0.2	14.6	acvr1c	-74	74	notcand	Pn	TFBS loss miRNA loss
OG2404_0	4	48	0.198734	15.7	acvr2ab	-5	8	notcand	Mz	TFBS gain miRNA loss
OG2404_0	-7	48	0.198734	15.7	acvr2ab	9	8	notcand	Ab	TFBS loss miRNA gain
OG2404_0	-13	48	0.198734	15.7	acvr2ab	-7	8	notcand	Nb	TFBS loss miRNA loss
OG2404_0	-12	48	0.198734	15.7	acvr2ab	-4	8	notcand	Pn	TFBS loss miRNA loss
OG2402_0	60	0	0.193827	15.7	acvr2b	50	0	notcand	Ab	TFBS gain miRNA gain
OG2402_0	54	0	0.193827	15.7	acvr2b	16	0	notcand	Mz	TFBS gain miRNA gain
OG2403_1	58	0	0.2	11.6	acvr2b	31	0	notcand	Mz	TFBS gain miRNA gain
OG2402_0	47	0	0.193827	15.7	acvr2b	37	0	notcand	Nb	TFBS gain miRNA gain
OG2402_0	51	0	0.193827	15.7	acvr2b	18	0	notcand	Pn	TFBS gain miRNA gain
OG2403_0	-58	58	0.25679	20.8	acvr2b	-81	81	notcand	Ab	TFBS loss miRNA loss
OG2403_0	-58	58	0.25679	20.8	acvr2b	-81	81	notcand	Mz	TFBS loss miRNA loss
OG2403_0	-15	58	0.25679	20.8	acvr2b	-51	81	notcand	Nb	TFBS loss miRNA loss
OG2403_0	-4	58	0.25679	20.8	acvr2b	-64	81	notcand	Pn	TFBS loss miRNA loss
OG3152_0	18	37	0.233333	17.5	acvrl1	6	13	notcand	Ab	TFBS gain miRNA gain
OG3152_0	14	37	0.233333	17.5	acvrl1	2	13	notcand	Mz	TFBS gain miRNA gain
OG3152_0	2	37	0.233333	17.5	acvrl1	2	13	notcand	Pn	TFBS gain miRNA gain
OG3152_0	-2	37	0.233333	17.5	acvrl1	2	13	notcand	Nb	TFBS loss miRNA gain
OG11165_0	4	55	0.187013	14.4	acy1	-22	28	notcand	Ab	TFBS gain miRNA loss
OG11165_0	-5	55	0.187013	14.4	acy1	22	28	notcand	Mz	TFBS loss miRNA gain
OG11165_0	-15	55	0.187013	14.4	acy1	-9	28	notcand	Nb	TFBS loss miRNA loss
OG11165_0	-4	55	0.187013	14.4	acy1	-22	28	notcand	Pn	TFBS loss miRNA loss
OG7257_0	10	52	0.180723	15	acy3.2	9	23	notcand	Ab	TFBS gain miRNA gain
OG7257_0	7	52	0.180723	15	acy3.2	8	23	notcand	Mz	TFBS gain miRNA gain
OG7257_0	4	52	0.180723	15	acy3.2	2	23	notcand	Pn	TFBS gain miRNA gain
OG7257_0	-4	52	0.180723	15	acy3.2	-7	23	notcand	Nb	TFBS loss miRNA loss
OG11610_0	18	0	0.228	5.7	acyp2	24	0	notcand	Ab	TFBS gain miRNA gain
OG8655_0	29	0	0.192727	10.6	ada	60	0	notcand	Ab	TFBS gain miRNA gain
OG8655_0	31	0	0.192727	10.6	ada	49	0	notcand	Mz	TFBS gain miRNA gain
OG8655_0	21	0	0.192727	10.6	ada	38	0	notcand	Nb	TFBS gain miRNA gain
OG8655_0	30	0	0.192727	10.6	ada	37	0	notcand	Pn	TFBS gain miRNA gain
OG13005_0	-13	34	0.252941	12.9	adad1	-3	15	notcand	Ab	TFBS loss miRNA loss
OG13005_0	-34	34	0.252941	12.9	adad1	-15	15	notcand	Mz	TFBS loss miRNA loss
OG13005_0	-6	34	0.252941	12.9	adad1	-4	15	notcand	Nb	TFBS loss miRNA loss
OG13005_0	-14	34	0.252941	12.9	adad1	-7	15	notcand	Pn	TFBS loss miRNA loss
OG10994_0	2	2	0.2125	1.7	adal	13	5	notcand	Ab	TFBS gain miRNA gain
OG10994_0	1	2	0.2125	1.7	adal	1	5	notcand	Mz	TFBS gain miRNA gain
OG10994_0	3	2	0.2125	1.7	adal	12	5	notcand	Nb	TFBS gain miRNA gain
OG10994_0	3	2	0.2125	1.7	adal	8	5	notcand	Pn	TFBS gain miRNA gain
OG2159_0	-1	18	0.219355	6.8	adam10_(1_of_2)	5	44	notcand	Mz	TFBS loss miRNA gain
OG2159_0	-3	18	0.219355	6.8	adam10_(1_of_2)	4	44	notcand	Nb	TFBS loss miRNA gain
OG2159_0	-1	18	0.219355	6.8	adam10_(1_of_2)	2	44	notcand	Pn	TFBS loss miRNA gain
OG2159_0	-18	18	0.219355	6.8	adam10_(1_of_2)	-44	44	notcand	Ab	TFBS loss miRNA loss
OG2252_0	0	58	0.194253	16.9	adam11	-26	82	notcand	Ab	miRNA loss TFBS nc
OG2252_0	-5	58	0.194253	16.9	adam11	-39	82	notcand	Mz	TFBS loss miRNA loss
OG2252_0	-12	58	0.194253	16.9	adam11	-52	82	notcand	Nb	TFBS loss miRNA loss
OG2252_0	-6	58	0.194253	16.9	adam11	-45	82	notcand	Pn	TFBS loss miRNA loss
OG577_0	30	31	0.249383	20.2	adam12	-1	47	notcand	Ab	TFBS gain miRNA loss
OG576_0	30	36	0.254118	21.6	adam12	-34	35	notcand	Mz	TFBS gain miRNA loss
OG577_0	28	31	0.249383	20.2	adam12	-41	47	notcand	Mz	TFBS gain miRNA loss
OG576_0	23	36	0.254118	21.6	adam12	-17	35	notcand	Pn	TFBS gain miRNA loss
OG576_0	-36	36	0.254118	21.6	adam12	-35	35	notcand	Ab	TFBS loss miRNA loss
OG576_0	-36	36	0.254118	21.6	adam12	-35	35	notcand	Nb	TFBS loss miRNA loss
OG577_0	-31	31	0.249383	20.2	adam12	-47	47	notcand	Nb	TFBS loss miRNA loss
OG577_0	-31	31	0.249383	20.2	adam12	-47	47	notcand	Pn	TFBS loss miRNA loss
OG578_0	-21	42	0.222807	12.7	adam15	-11	52	notcand	Ab	TFBS loss miRNA loss
OG578_0	-13	42	0.222807	12.7	adam15	-20	52	notcand	Mz	TFBS loss miRNA loss
OG578_0	-42	42	0.222807	12.7	adam15	-52	52	notcand	Nb	TFBS loss miRNA loss
OG578_0	-42	42	0.222807	12.7	adam15	-52	52	notcand	Pn	TFBS loss miRNA loss
OG4575_0	7	30	0.220339	13	adam17a	0	71	notcand	Mz	TFBS gain miRNA nc
OG4575_0	16	30	0.220339	13	adam17a	13	71	notcand	Ab	TFBS gain miRNA gain
OG4575_0	-5	30	0.220339	13	adam17a	1	71	notcand	Nb	TFBS loss miRNA gain
OG4575_0	-4	30	0.220339	13	adam17a	-5	71	notcand	Pn	TFBS loss miRNA loss
OG4576_0	1	33	0.250685	18.3	adam17b	4	33	notcand	Pn	TFBS gain miRNA gain
OG4576_0	8	33	0.250685	18.3	adam17b	-24	33	notcand	Ab	TFBS gain miRNA loss
OG4576_0	-33	33	0.250685	18.3	adam17b	-33	33	notcand	Mz	TFBS loss miRNA loss
OG4576_0	-33	33	0.250685	18.3	adam17b	-33	33	notcand	Nb	TFBS loss miRNA loss
OG579_1	37	0	0.251923	13.1	adam19a	15	0	notcand	Ab	TFBS gain miRNA gain
OG579_1	42	0	0.251923	13.1	adam19a	42	0	notcand	Pn	TFBS gain miRNA gain
OG579_0	-36	36	0.216667	10.4	adam19a	-21	21	notcand	Ab	TFBS loss miRNA loss
OG579_0	-16	36	0.216667	10.4	adam19a	-1	21	notcand	Mz	TFBS loss miRNA loss
OG579_0	-36	36	0.216667	10.4	adam19a	-21	21	notcand	Nb	TFBS loss miRNA loss
OG579_0	-36	36	0.216667	10.4	adam19a	-21	21	notcand	Pn	TFBS loss miRNA loss
OG580_0	-7	36	0.198113	10.5	adam19b	0	33	notcand	Pn	TFBS loss miRNA nc
OG580_0	-2	36	0.198113	10.5	adam19b	12	33	notcand	Ab	TFBS loss miRNA gain
OG580_0	-5	36	0.198113	10.5	adam19b	1	33	notcand	Mz	TFBS loss miRNA gain
OG580_0	-9	36	0.198113	10.5	adam19b	-4	33	notcand	Nb	TFBS loss miRNA loss
OG2253_0	20	0	0.253448	14.7	adam23a	35	0	notcand	Ab	TFBS gain miRNA gain
OG2253_0	37	0	0.253448	14.7	adam23a	59	0	notcand	Mz	TFBS gain miRNA gain
OG2253_0	31	0	0.253448	14.7	adam23a	88	0	notcand	Nb	TFBS gain miRNA gain
OG2253_0	33	0	0.253448	14.7	adam23a	56	0	notcand	Pn	TFBS gain miRNA gain
OG6511_0	13	27	0.244595	18.1	adam28	-22	53	notcand	Mz	TFBS gain miRNA loss
OG6511_0	8	27	0.244595	18.1	adam28	-20	53	notcand	Nb	TFBS gain miRNA loss
OG6511_0	-1	27	0.244595	18.1	adam28	-39	53	notcand	Ab	TFBS loss miRNA loss
OG6511_0	-27	27	0.244595	18.1	adam28	-53	53	notcand	Pn	TFBS loss miRNA loss
OG3452_0	0	30	0.221053	12.6	adam8a	-5	27	notcand	Mz	miRNA loss TFBS nc
OG3452_0	5	30	0.221053	12.6	adam8a	-5	27	notcand	Pn	TFBS gain miRNA loss
OG3452_0	-3	30	0.221053	12.6	adam8a	3	27	notcand	Ab	TFBS loss miRNA gain
OG3452_0	-12	30	0.221053	12.6	adam8a	-8	27	notcand	Nb	TFBS loss miRNA loss
OG3758_1	47	0	0.258621	15	adam9	31	0	notcand	Ab	TFBS gain miRNA gain
OG3758_1	45	0	0.258621	15	adam9	14	0	notcand	Mz	TFBS gain miRNA gain
OG3758_0	5	29	0.238182	13.1	adam9	-30	59	notcand	Pn	TFBS gain miRNA loss
OG3758_0	-29	29	0.238182	13.1	adam9	-59	59	notcand	Ab	TFBS loss miRNA loss
OG3758_0	-29	29	0.238182	13.1	adam9	-59	59	notcand	Mz	TFBS loss miRNA loss
OG3758_0	-9	29	0.238182	13.1	adam9	-56	59	notcand	Nb	TFBS loss miRNA loss
OG118_0	0	74	0.250515	24.3	adamts10	-11	50	notcand	Mz	miRNA loss TFBS nc
OG118_0	1	74	0.250515	24.3	adamts10	9	50	notcand	Ab	TFBS gain miRNA gain
OG118_0	-74	74	0.250515	24.3	adamts10	-50	50	notcand	Nb	TFBS loss miRNA loss
OG118_0	-13	74	0.250515	24.3	adamts10	-7	50	notcand	Pn	TFBS loss miRNA loss
OG2034_0	80	0	0.265217	24.4	adamts14	2	0	notcand	Ab	TFBS gain miRNA gain
OG2034_0	72	0	0.265217	24.4	adamts14	54	0	notcand	Mz	TFBS gain miRNA gain
OG114_0	2	21	0.164706	5.6	adamts15a	0	33	notcand	Pn	TFBS gain miRNA nc
OG114_0	0	21	0.164706	5.6	adamts15a	3	33	notcand	Nb	miRNA gain TFBS nc
OG114_0	4	21	0.164706	5.6	adamts15a	8	33	notcand	Ab	TFBS gain miRNA gain
OG114_0	-3	21	0.164706	5.6	adamts15a	2	33	notcand	Mz	TFBS loss miRNA gain
OG117_1	37	0	0.258	12.9	adamts18	7	0	notcand	Ab	TFBS gain miRNA gain
OG117_1	42	0	0.258	12.9	adamts18	18	0	notcand	Pn	TFBS gain miRNA gain
OG117_0	-49	49	0.25	16	adamts18	-23	23	notcand	Ab	TFBS loss miRNA loss
OG117_0	-2	49	0.25	16	adamts18	-5	23	notcand	Mz	TFBS loss miRNA loss
OG117_0	-49	49	0.25	16	adamts18	-23	23	notcand	Nb	TFBS loss miRNA loss
OG117_0	-49	49	0.25	16	adamts18	-23	23	notcand	Pn	TFBS loss miRNA loss
OG2031_0	5	43	0.247143	17.3	adamts2	-18	21	notcand	Mz	TFBS gain miRNA loss
OG2031_0	-39	43	0.247143	17.3	adamts2	-13	21	notcand	Ab	TFBS loss miRNA loss
OG2031_0	-43	43	0.247143	17.3	adamts2	-21	21	notcand	Nb	TFBS loss miRNA loss
OG2031_0	-32	43	0.247143	17.3	adamts2	-14	21	notcand	Pn	TFBS loss miRNA loss
OG2032_1	34	0	0.244444	11	adamts2_(1_of_2)	20	0	notcand	Ab	TFBS gain miRNA gain
OG116_0	-48	48	0.255172	14.8	adamts20	-44	44	notcand	Ab	TFBS loss miRNA loss
OG116_0	-48	48	0.255172	14.8	adamts20	-44	44	notcand	Mz	TFBS loss miRNA loss
OG116_0	-48	48	0.255172	14.8	adamts20	-44	44	notcand	Nb	TFBS loss miRNA loss
OG116_0	-6	48	0.255172	14.8	adamts20	-39	44	notcand	Pn	TFBS loss miRNA loss
OG2033_0	-60	60	0.256322	22.3	adamts3	-71	71	notcand	Ab	TFBS loss miRNA loss
OG2033_0	-60	60	0.256322	22.3	adamts3	-71	71	notcand	Mz	TFBS loss miRNA loss
OG2033_0	-23	60	0.256322	22.3	adamts3	-58	71	notcand	Nb	TFBS loss miRNA loss
OG2033_0	-60	60	0.256322	22.3	adamts3	-71	71	notcand	Pn	TFBS loss miRNA loss
OG111_0	71	0	0.267857	22.5	adamts5	88	0	notcand	Ab	TFBS gain miRNA gain
OG111_0	70	0	0.267857	22.5	adamts5	73	0	notcand	Mz	TFBS gain miRNA gain
OG119_0	85	0	0.25913	29.8	adamts6	2	0	notcand	Ab	TFBS gain miRNA gain
OG119_0	98	0	0.25913	29.8	adamts6	67	0	notcand	Mz	TFBS gain miRNA gain
OG121_0	35	0	0.254167	12.2	adamts7	13	0	notcand	Ab	TFBS gain miRNA gain
OG121_0	23	0	0.254167	12.2	adamts7	6	0	notcand	Mz	TFBS gain miRNA gain
OG121_0	29	0	0.254167	12.2	adamts7	2	0	notcand	Pn	TFBS gain miRNA gain
OG115_0	2	24	0.255814	11	adamts9	41	21	notcand	Mz	TFBS gain miRNA gain
OG115_0	4	24	0.255814	11	adamts9	-20	21	notcand	Pn	TFBS gain miRNA loss
OG115_0	-24	24	0.255814	11	adamts9	-21	21	notcand	Ab	TFBS loss miRNA loss
OG115_0	-24	24	0.255814	11	adamts9	-21	21	notcand	Nb	TFBS loss miRNA loss
OG3968_0	55	0	0.262338	20.2	adamtsl2	40	0	notcand	Ab	TFBS gain miRNA gain
OG3968_0	42	0	0.262338	20.2	adamtsl2	11	0	notcand	Mz	TFBS gain miRNA gain
OG11375_0	4	66	0.193939	19.2	adamtsl5	41	5	notcand	Mz	TFBS gain miRNA gain
OG11375_0	-11	66	0.193939	19.2	adamtsl5	54	5	notcand	Ab	TFBS loss miRNA gain
OG11375_0	-1	66	0.193939	19.2	adamtsl5	36	5	notcand	Pn	TFBS loss miRNA gain
OG11375_0	-66	66	0.193939	19.2	adamtsl5	-5	5	notcand	Nb	TFBS loss miRNA loss
OG3593_0	9	42	0.203659	16.7	adap1	9	75	notcand	Ab	TFBS gain miRNA gain
OG3593_0	6	42	0.203659	16.7	adap1	-14	75	notcand	Mz	TFBS gain miRNA loss
OG3593_0	7	42	0.203659	16.7	adap1	-45	75	notcand	Pn	TFBS gain miRNA loss
OG3593_0	-5	42	0.203659	16.7	adap1	-69	75	notcand	Nb	TFBS loss miRNA loss
OG13675_0	3	72	0.189423	19.7	adar	-4	35	notcand	Ab	TFBS gain miRNA loss
OG13675_0	-4	72	0.189423	19.7	adar	-18	35	notcand	Mz	TFBS loss miRNA loss
OG13675_0	-19	72	0.189423	19.7	adar	-18	35	notcand	Nb	TFBS loss miRNA loss
OG13675_0	-1	72	0.189423	19.7	adar	-27	35	notcand	Pn	TFBS loss miRNA loss
OG2605_0	0	67	0.205825	21.2	adarb1b	-19	50	notcand	Mz	miRNA loss TFBS nc
OG2605_0	8	67	0.205825	21.2	adarb1b	9	50	notcand	Ab	TFBS gain miRNA gain
OG2605_0	-17	67	0.205825	21.2	adarb1b	6	50	notcand	Nb	TFBS loss miRNA gain
OG2605_0	-67	67	0.205825	21.2	adarb1b	-50	50	notcand	Pn	TFBS loss miRNA loss
OG2606_0	35	32	0.26747	22.2	adarb2	-9	26	notcand	Ab	TFBS gain miRNA loss
OG2606_0	31	32	0.26747	22.2	adarb2	-7	26	notcand	Mz	TFBS gain miRNA loss
OG2606_0	-32	32	0.26747	22.2	adarb2	-26	26	notcand	Nb	TFBS loss miRNA loss
OG2606_0	-32	32	0.26747	22.2	adarb2	-26	26	notcand	Pn	TFBS loss miRNA loss
OG14780_0	17	0	0.25	7	adat1	5	0	notcand	Ab	TFBS gain miRNA gain
OG14780_0	25	0	0.25	7	adat1	15	0	notcand	Pn	TFBS gain miRNA gain
OG7565_0	-1	13	0.175	3.5	adat2	-9	17	notcand	Ab	TFBS loss miRNA loss
OG7565_0	-13	13	0.175	3.5	adat2	-17	17	notcand	Mz	TFBS loss miRNA loss
OG7565_0	-13	13	0.175	3.5	adat2	-17	17	notcand	Nb	TFBS loss miRNA loss
OG7565_0	-3	13	0.175	3.5	adat2	-16	17	notcand	Pn	TFBS loss miRNA loss
OG8672_0	12	38	0.221918	16.2	adck1	17	42	notcand	Ab	TFBS gain miRNA gain
OG8672_0	10	38	0.221918	16.2	adck1	-35	42	notcand	Mz	TFBS gain miRNA loss
OG8672_0	2	38	0.221918	16.2	adck1	-12	42	notcand	Pn	TFBS gain miRNA loss
OG8672_0	-7	38	0.221918	16.2	adck1	-10	42	notcand	Nb	TFBS loss miRNA loss
OG2548_0	35	0	0.256897	14.9	adck3	27	0	notcand	Ab	TFBS gain miRNA gain
OG2548_0	18	0	0.256897	14.9	adck3	32	0	notcand	Nb	TFBS gain miRNA gain
OG2545_0	0	63	0.214583	20.6	adck4	-38	52	notcand	Mz	miRNA loss TFBS nc
OG2545_0	5	63	0.214583	20.6	adck4	-32	52	notcand	Ab	TFBS gain miRNA loss
OG2545_0	4	63	0.214583	20.6	adck4	-41	52	notcand	Pn	TFBS gain miRNA loss
OG2545_0	-28	63	0.214583	20.6	adck4	-4	52	notcand	Nb	TFBS loss miRNA loss
OG9156_0	17	43	0.264474	20.1	adck5	15	2	notcand	Pn	TFBS gain miRNA gain
OG9156_0	-1	43	0.264474	20.1	adck5	38	2	notcand	Mz	TFBS loss miRNA gain
OG9156_0	-43	43	0.264474	20.1	adck5	-2	2	notcand	Ab	TFBS loss miRNA loss
OG9156_0	-43	43	0.264474	20.1	adck5	-2	2	notcand	Nb	TFBS loss miRNA loss
OG107_0	58	0	0.255263	19.4	adcy1a	49	0	notcand	Ab	TFBS gain miRNA gain
OG107_0	60	0	0.255263	19.4	adcy1a	46	0	notcand	Pn	TFBS gain miRNA gain
OG106_0	15	30	0.231579	13.2	adcy1a	-4	51	notcand	Nb	TFBS gain miRNA loss
OG106_0	-30	30	0.231579	13.2	adcy1a	-51	51	notcand	Ab	TFBS loss miRNA loss
OG106_0	-30	30	0.231579	13.2	adcy1a	-51	51	notcand	Mz	TFBS loss miRNA loss
OG106_0	-30	30	0.231579	13.2	adcy1a	-51	51	notcand	Pn	TFBS loss miRNA loss
OG108_1	51	0	0.252941	17.2	adcy1b	49	0	notcand	Ab	TFBS gain miRNA gain
OG108_1	53	0	0.252941	17.2	adcy1b	33	0	notcand	Pn	TFBS gain miRNA gain
OG94_0	0	47	0.254412	17.3	adcy2b	-8	20	notcand	Mz	miRNA loss TFBS nc
OG94_0	-47	47	0.254412	17.3	adcy2b	-20	20	notcand	Ab	TFBS loss miRNA loss
OG94_0	-25	47	0.254412	17.3	adcy2b	-19	20	notcand	Nb	TFBS loss miRNA loss
OG94_0	-4	47	0.254412	17.3	adcy2b	-7	20	notcand	Pn	TFBS loss miRNA loss
OG17687_0	54	0	0.241892	17.9	adcy3	1	0	notcand	Ab	TFBS gain miRNA gain
OG101_0	10	57	0.266279	22.9	adcy3	1	35	notcand	Mz	TFBS gain miRNA gain
OG101_0	-57	57	0.266279	22.9	adcy3	-35	35	notcand	Ab	TFBS loss miRNA loss
OG101_0	-57	57	0.266279	22.9	adcy3	-35	35	notcand	Nb	TFBS loss miRNA loss
OG101_0	-57	57	0.266279	22.9	adcy3	-35	35	notcand	Pn	TFBS loss miRNA loss
OG102_0	4	48	0.206818	18.2	adcy3b	4	36	notcand	Ab	TFBS gain miRNA gain
OG102_0	10	48	0.206818	18.2	adcy3b	-3	36	notcand	Mz	TFBS gain miRNA loss
OG102_0	3	48	0.206818	18.2	adcy3b	-31	36	notcand	Nb	TFBS gain miRNA loss
OG102_0	-24	48	0.206818	18.2	adcy3b	-32	36	notcand	Pn	TFBS loss miRNA loss
OG105_0	17	53	0.223958	21.5	adcy5	49	20	notcand	Ab	TFBS gain miRNA gain
OG105_0	11	53	0.223958	21.5	adcy5	6	20	notcand	Mz	TFBS gain miRNA gain
OG105_0	-20	53	0.223958	21.5	adcy5	-12	20	notcand	Nb	TFBS loss miRNA loss
OG105_0	-53	53	0.223958	21.5	adcy5	-20	20	notcand	Pn	TFBS loss miRNA loss
OG103_0	-9	71	0.194118	19.8	adcy6a	0	33	notcand	Nb	TFBS loss miRNA nc
OG103_0	7	71	0.194118	19.8	adcy6a	20	33	notcand	Ab	TFBS gain miRNA gain
OG103_0	-3	71	0.194118	19.8	adcy6a	4	33	notcand	Mz	TFBS loss miRNA gain
OG103_0	-9	71	0.194118	19.8	adcy6a	-29	33	notcand	Pn	TFBS loss miRNA loss
OG104_0	13	55	0.2	18.8	adcy6b	30	29	notcand	Ab	TFBS gain miRNA gain
OG104_0	6	55	0.2	18.8	adcy6b	37	29	notcand	Pn	TFBS gain miRNA gain
OG104_0	11	55	0.2	18.8	adcy6b	-27	29	notcand	Mz	TFBS gain miRNA loss
OG104_0	-5	55	0.2	18.8	adcy6b	-23	29	notcand	Nb	TFBS loss miRNA loss
OG95_0	1	60	0.176136	15.5	adcy7	4	25	notcand	Ab	TFBS gain miRNA gain
OG95_0	-1	60	0.176136	15.5	adcy7	-4	25	notcand	Mz	TFBS loss miRNA loss
OG95_0	-9	60	0.176136	15.5	adcy7	-2	25	notcand	Nb	TFBS loss miRNA loss
OG95_0	-60	60	0.176136	15.5	adcy7	-25	25	notcand	Pn	TFBS loss miRNA loss
OG100_0	1	36	0.264912	15.1	adcy8	24	41	notcand	Mz	TFBS gain miRNA gain
OG100_0	1	36	0.264912	15.1	adcy8	-6	41	notcand	Pn	TFBS gain miRNA loss
OG99_0	-1	5	0.228571	1.6	adcy8	1	15	notcand	Ab	TFBS loss miRNA gain
OG100_0	-36	36	0.264912	15.1	adcy8	-41	41	notcand	Ab	TFBS loss miRNA loss
OG99_0	-5	5	0.228571	1.6	adcy8	-15	15	notcand	Mz	TFBS loss miRNA loss
OG99_0	-5	5	0.228571	1.6	adcy8	-15	15	notcand	Nb	TFBS loss miRNA loss
OG100_0	-36	36	0.264912	15.1	adcy8	-41	41	notcand	Nb	TFBS loss miRNA loss
OG99_0	-5	5	0.228571	1.6	adcy8	-15	15	notcand	Pn	TFBS loss miRNA loss
OG4381_0	8	73	0.165487	18.7	adcy9	5	74	notcand	Ab	TFBS gain miRNA gain
OG4382_0	36	24	0.232	23.2	adcy9	53	34	notcand	Ab	TFBS gain miRNA gain
OG4382_0	43	24	0.232	23.2	adcy9	31	34	notcand	Mz	TFBS gain miRNA gain
OG4382_0	28	24	0.232	23.2	adcy9	19	34	notcand	Nb	TFBS gain miRNA gain
OG4382_0	35	24	0.232	23.2	adcy9	26	34	notcand	Pn	TFBS gain miRNA gain
OG4381_0	6	73	0.165487	18.7	adcy9	-16	74	notcand	Mz	TFBS gain miRNA loss
OG4381_0	-5	73	0.165487	18.7	adcy9	-12	74	notcand	Nb	TFBS loss miRNA loss
OG4381_0	-1	73	0.165487	18.7	adcy9	-19	74	notcand	Pn	TFBS loss miRNA loss
OG9721_1	25	0	0.240816	11.8	adcyap1a	11	0	notcand	Ab	TFBS gain miRNA gain
OG9721_1	44	0	0.240816	11.8	adcyap1a	2	0	notcand	Pn	TFBS gain miRNA gain
OG13475_0	-5	36	0.2	12	adcyap1b	0	7	notcand	Nb	TFBS loss miRNA nc
OG13475_0	2	36	0.2	12	adcyap1b	48	7	notcand	Mz	TFBS gain miRNA gain
OG13475_0	-1	36	0.2	12	adcyap1b	52	7	notcand	Ab	TFBS loss miRNA gain
OG13475_0	-3	36	0.2	12	adcyap1b	33	7	notcand	Pn	TFBS loss miRNA gain
OG4347_1	39	0	0.247273	13.6	adcyap1r1a	83	0	notcand	Ab	TFBS gain miRNA gain
OG4347_1	42	0	0.247273	13.6	adcyap1r1a	70	0	notcand	Pn	TFBS gain miRNA gain
OG4347_0	-2	58	0.267901	21.7	adcyap1r1a	9	63	notcand	Mz	TFBS loss miRNA gain
OG4347_0	-58	58	0.267901	21.7	adcyap1r1a	-63	63	notcand	Ab	TFBS loss miRNA loss
OG4347_0	-58	58	0.267901	21.7	adcyap1r1a	-63	63	notcand	Nb	TFBS loss miRNA loss
OG4347_0	-58	58	0.267901	21.7	adcyap1r1a	-63	63	notcand	Pn	TFBS loss miRNA loss
OG4346_0	-15	57	0.260563	18.5	adcyap1r1b	-113	121	notcand	Ab	TFBS loss miRNA loss
OG4346_0	-23	57	0.260563	18.5	adcyap1r1b	-72	121	notcand	Mz	TFBS loss miRNA loss
OG4346_0	-57	57	0.260563	18.5	adcyap1r1b	-121	121	notcand	Nb	TFBS loss miRNA loss
OG4346_0	-57	57	0.260563	18.5	adcyap1r1b	-121	121	notcand	Pn	TFBS loss miRNA loss
OG2527_0	3	65	0.176923	16.1	add3a	2	62	notcand	Ab	TFBS gain miRNA gain
OG2527_0	1	65	0.176923	16.1	add3a	-50	62	notcand	Mz	TFBS gain miRNA loss
OG2527_0	-8	65	0.176923	16.1	add3a	-57	62	notcand	Nb	TFBS loss miRNA loss
OG2527_0	-10	65	0.176923	16.1	add3a	-57	62	notcand	Pn	TFBS loss miRNA loss
OG14027_0	0	56	0.24878	20.4	adgb	-39	58	notcand	Ab	miRNA loss TFBS nc
OG14027_0	2	56	0.24878	20.4	adgb	-46	58	notcand	Mz	TFBS gain miRNA loss
OG14027_0	2	56	0.24878	20.4	adgb	-51	58	notcand	Pn	TFBS gain miRNA loss
OG14027_0	-56	56	0.24878	20.4	adgb	-58	58	notcand	Nb	TFBS loss miRNA loss
OG1749_0	22	36	0.26	20.8	adgra1	-11	68	notcand	Mz	TFBS gain miRNA loss
OG1749_0	2	36	0.26	20.8	adgra1	-63	68	notcand	Nb	TFBS gain miRNA loss
OG1749_0	10	36	0.26	20.8	adgra1	-53	68	notcand	Pn	TFBS gain miRNA loss
OG1749_0	-36	36	0.26	20.8	adgra1	-68	68	notcand	Ab	TFBS loss miRNA loss
OG1748_0	-40	40	0.256863	13.1	adgra1a	-93	93	notcand	Ab	TFBS loss miRNA loss
OG1748_0	-40	40	0.256863	13.1	adgra1a	-93	93	notcand	Mz	TFBS loss miRNA loss
OG1748_0	-40	40	0.256863	13.1	adgra1a	-93	93	notcand	Nb	TFBS loss miRNA loss
OG1748_0	-40	40	0.256863	13.1	adgra1a	-93	93	notcand	Pn	TFBS loss miRNA loss
OG1916_0	4	40	0.23913	16.5	adgrb1a	7	38	notcand	Mz	TFBS gain miRNA gain
OG1916_0	14	40	0.23913	16.5	adgrb1a	1	38	notcand	Pn	TFBS gain miRNA gain
OG1916_0	-4	40	0.23913	16.5	adgrb1a	4	38	notcand	Nb	TFBS loss miRNA gain
OG1916_0	-39	40	0.23913	16.5	adgrb1a	-30	38	notcand	Ab	TFBS loss miRNA loss
OG1917_0	57	0	0.175862	15.3	adgrb1b	38	0	notcand	Mz	TFBS gain miRNA gain
OG1917_0	50	0	0.175862	15.3	adgrb1b	38	0	notcand	Nb	TFBS gain miRNA gain
OG1917_0	61	0	0.175862	15.3	adgrb1b	37	0	notcand	Pn	TFBS gain miRNA gain
OG1919_1	23	0	0.229787	10.8	adgrb2	13	0	notcand	Ab	TFBS gain miRNA gain
OG1919_1	38	0	0.229787	10.8	adgrb2	1	0	notcand	Mz	TFBS gain miRNA gain
OG1919_0	4	34	0.272	13.6	adgrb2	-31	42	notcand	Pn	TFBS gain miRNA loss
OG1919_0	-34	34	0.272	13.6	adgrb2	-42	42	notcand	Ab	TFBS loss miRNA loss
OG1919_0	-34	34	0.272	13.6	adgrb2	-42	42	notcand	Mz	TFBS loss miRNA loss
OG1919_0	-6	34	0.272	13.6	adgrb2	-20	42	notcand	Nb	TFBS loss miRNA loss
OG1918_0	0	51	0.204	15.3	adgrb3	-28	54	notcand	Mz	miRNA loss TFBS nc
OG1918_0	1	51	0.204	15.3	adgrb3	-12	54	notcand	Ab	TFBS gain miRNA loss
OG1918_0	-51	51	0.204	15.3	adgrb3	-54	54	notcand	Nb	TFBS loss miRNA loss
OG1918_0	-1	51	0.204	15.3	adgrb3	-28	54	notcand	Pn	TFBS loss miRNA loss
OG10550_0	0	52	0.22027	16.3	adgrd1	2	49	notcand	Ab	miRNA gain TFBS nc
OG10550_0	-1	52	0.22027	16.3	adgrd1	-4	49	notcand	Mz	TFBS loss miRNA loss
OG10550_0	-12	52	0.22027	16.3	adgrd1	-6	49	notcand	Nb	TFBS loss miRNA loss
OG10550_0	-25	52	0.22027	16.3	adgrd1	-6	49	notcand	Pn	TFBS loss miRNA loss
OG4304_0	12	64	0.188889	20.4	adgre5b.3	0	50	notcand	Ab	TFBS gain miRNA nc
OG4304_0	13	64	0.188889	20.4	adgre5b.3	-44	50	notcand	Mz	TFBS gain miRNA loss
OG4304_0	5	64	0.188889	20.4	adgre5b.3	-8	50	notcand	Pn	TFBS gain miRNA loss
OG4304_0	-13	64	0.188889	20.4	adgre5b.3	-10	50	notcand	Nb	TFBS loss miRNA loss
OG7111_0	56	0	0.261842	19.9	adgrf3b	17	0	notcand	Mz	TFBS gain miRNA gain
OG7111_0	40	0	0.261842	19.9	adgrf3b	19	0	notcand	Pn	TFBS gain miRNA gain
OG6263_0	-11	58	0.258511	24.3	adgrg2	0	3	notcand	Mz	TFBS loss miRNA nc
OG6263_0	8	58	0.258511	24.3	adgrg2	4	3	notcand	Ab	TFBS gain miRNA gain
OG6263_0	6	58	0.258511	24.3	adgrg2	1	3	notcand	Pn	TFBS gain miRNA gain
OG6263_0	-58	58	0.258511	24.3	adgrg2	-3	3	notcand	Nb	TFBS loss miRNA loss
OG10866_0	0	41	0.255	15.3	adgrg6	-77	88	notcand	Ab	miRNA loss TFBS nc
OG10866_0	-41	41	0.255	15.3	adgrg6	-88	88	notcand	Mz	TFBS loss miRNA loss
OG10866_0	-12	41	0.255	15.3	adgrg6	-19	88	notcand	Nb	TFBS loss miRNA loss
OG10866_0	-41	41	0.255	15.3	adgrg6	-88	88	notcand	Pn	TFBS loss miRNA loss
OG957_0	71	0	0.262963	21.3	adgrl1a	103	0	notcand	Ab	TFBS gain miRNA gain
OG957_0	61	0	0.262963	21.3	adgrl1a	48	0	notcand	Mz	TFBS gain miRNA gain
OG961_0	0	34	0.253704	13.7	adgrl2a	76	17	notcand	Ab	miRNA gain TFBS nc
OG961_0	0	34	0.253704	13.7	adgrl2a	62	17	notcand	Mz	miRNA gain TFBS nc
OG961_0	0	34	0.253704	13.7	adgrl2a	-2	17	notcand	Pn	miRNA loss TFBS nc
OG961_0	-34	34	0.253704	13.7	adgrl2a	-17	17	notcand	Nb	TFBS loss miRNA loss
OG962_0	0	45	0.248485	16.4	adgrl2b.1	18	11	notcand	Pn	miRNA gain TFBS nc
OG962_0	1	45	0.248485	16.4	adgrl2b.1	31	11	notcand	Ab	TFBS gain miRNA gain
OG962_0	2	45	0.248485	16.4	adgrl2b.1	17	11	notcand	Mz	TFBS gain miRNA gain
OG962_0	-45	45	0.248485	16.4	adgrl2b.1	-11	11	notcand	Nb	TFBS loss miRNA loss
OG959_0	2	45	0.248611	17.9	adgrl3	-17	41	notcand	Nb	TFBS gain miRNA loss
OG959_0	-45	45	0.248611	17.9	adgrl3	-41	41	notcand	Ab	TFBS loss miRNA loss
OG959_0	-6	45	0.248611	17.9	adgrl3	-5	41	notcand	Mz	TFBS loss miRNA loss
OG959_0	-1	45	0.248611	17.9	adgrl3	-10	41	notcand	Pn	TFBS loss miRNA loss
OG960_0	0	38	0.191228	10.9	adgrl3.1	-47	84	notcand	Ab	miRNA loss TFBS nc
OG960_0	1	38	0.191228	10.9	adgrl3.1	-68	84	notcand	Mz	TFBS gain miRNA loss
OG960_0	-8	38	0.191228	10.9	adgrl3.1	-62	84	notcand	Nb	TFBS loss miRNA loss
OG960_0	-2	38	0.191228	10.9	adgrl3.1	-69	84	notcand	Pn	TFBS loss miRNA loss
OG9947_0	-16	59	0.165854	13.6	adgrl4	0	4	notcand	Nb	TFBS loss miRNA nc
OG9947_0	3	59	0.165854	13.6	adgrl4	2	4	notcand	Mz	TFBS gain miRNA gain
OG9947_0	-2	59	0.165854	13.6	adgrl4	5	4	notcand	Ab	TFBS loss miRNA gain
OG9947_0	-2	59	0.165854	13.6	adgrl4	2	4	notcand	Pn	TFBS loss miRNA gain
OG3430_0	1	1	0.205556	3.7	adh8	-19	23	notcand	Ab	TFBS gain miRNA loss
OG3430_0	16	1	0.205556	3.7	adh8	-20	23	notcand	Mz	TFBS gain miRNA loss
OG3430_0	-1	1	0.205556	3.7	adh8	-23	23	notcand	Nb	TFBS loss miRNA loss
OG3430_0	-1	1	0.205556	3.7	adh8	-23	23	notcand	Pn	TFBS loss miRNA loss
OG14762_0	-29	39	0.265957	12.5	adhfe1	2	21	notcand	Pn	TFBS loss miRNA gain
OG14762_0	-3	39	0.265957	12.5	adhfe1	-8	21	notcand	Ab	TFBS loss miRNA loss
OG14762_0	-39	39	0.265957	12.5	adhfe1	-21	21	notcand	Mz	TFBS loss miRNA loss
OG14762_0	-39	39	0.265957	12.5	adhfe1	-21	21	notcand	Nb	TFBS loss miRNA loss
OG11517_1	18	0	0.224138	6.5	adi1	41	0	notcand	Ab	TFBS gain miRNA gain
OG11517_1	18	0	0.224138	6.5	adi1	15	0	notcand	Nb	TFBS gain miRNA gain
OG6223_0	2	38	0.214286	13.5	adipor1a	3	5	notcand	Ab	TFBS gain miRNA gain
OG6223_0	3	38	0.214286	13.5	adipor1a	-2	5	notcand	Mz	TFBS gain miRNA loss
OG6223_0	-3	38	0.214286	13.5	adipor1a	7	5	notcand	Nb	TFBS loss miRNA gain
OG6223_0	-15	38	0.214286	13.5	adipor1a	1	5	notcand	Pn	TFBS loss miRNA gain
OG14098_0	3	74	0.251887	26.7	adipor2	-25	27	notcand	Ab	TFBS gain miRNA loss
OG14098_0	-6	74	0.251887	26.7	adipor2	-7	27	notcand	Mz	TFBS loss miRNA loss
OG14098_0	-74	74	0.251887	26.7	adipor2	-27	27	notcand	Nb	TFBS loss miRNA loss
OG14098_0	-10	74	0.251887	26.7	adipor2	-25	27	notcand	Pn	TFBS loss miRNA loss
OG5035_0	12	15	0.238095	10	adka	-6	42	notcand	Ab	TFBS gain miRNA loss
OG5035_0	2	15	0.238095	10	adka	-15	42	notcand	Mz	TFBS gain miRNA loss
OG5035_0	7	15	0.238095	10	adka	-19	42	notcand	Pn	TFBS gain miRNA loss
OG5035_0	-6	15	0.238095	10	adka	-12	42	notcand	Nb	TFBS loss miRNA loss
OG5036_0	0	26	0.246154	12.8	adkb	34	28	notcand	Ab	miRNA gain TFBS nc
OG5036_0	5	26	0.246154	12.8	adkb	5	28	notcand	Mz	TFBS gain miRNA gain
OG5036_0	2	26	0.246154	12.8	adkb	-1	28	notcand	Nb	TFBS gain miRNA loss
OG5036_0	-26	26	0.246154	12.8	adkb	-28	28	notcand	Pn	TFBS loss miRNA loss
OG6614_0	0	82	0.171111	23.1	adnp2b	1	32	notcand	Mz	miRNA gain TFBS nc
OG6614_0	6	82	0.171111	23.1	adnp2b	14	32	notcand	Ab	TFBS gain miRNA gain
OG6614_0	-12	82	0.171111	23.1	adnp2b	-9	32	notcand	Nb	TFBS loss miRNA loss
OG6614_0	-1	82	0.171111	23.1	adnp2b	-2	32	notcand	Pn	TFBS loss miRNA loss
OG4278_0	1	16	0.257143	5.4	adnpa	1	7	notcand	Nb	TFBS gain miRNA gain
OG4278_0	-16	16	0.257143	5.4	adnpa	-7	7	notcand	Ab	TFBS loss miRNA loss
OG4278_0	-16	16	0.257143	5.4	adnpa	-7	7	notcand	Mz	TFBS loss miRNA loss
OG4278_0	-16	16	0.257143	5.4	adnpa	-7	7	notcand	Pn	TFBS loss miRNA loss
OG4279_0	2	28	0.107143	10.5	adnpb	0	14	notcand	Pn	TFBS gain miRNA nc
OG4279_0	5	28	0.107143	10.5	adnpb	8	14	notcand	Ab	TFBS gain miRNA gain
OG4279_0	4	28	0.107143	10.5	adnpb	5	14	notcand	Mz	TFBS gain miRNA gain
OG4279_0	-7	28	0.107143	10.5	adnpb	4	14	notcand	Nb	TFBS loss miRNA gain
OG13859_0	0	37	0.196491	11.2	adoa	15	22	notcand	Ab	miRNA gain TFBS nc
OG13859_0	0	37	0.196491	11.2	adoa	7	22	notcand	Mz	miRNA gain TFBS nc
OG13859_0	-6	37	0.196491	11.2	adoa	12	22	notcand	Nb	TFBS loss miRNA gain
OG13859_0	-1	37	0.196491	11.2	adoa	7	22	notcand	Pn	TFBS loss miRNA gain
OG5306_0	10	76	0.188889	22.1	adora1a	-13	45	notcand	Ab	TFBS gain miRNA loss
OG5306_0	1	76	0.188889	22.1	adora1a	-21	45	notcand	Mz	TFBS gain miRNA loss
OG5306_0	3	76	0.188889	22.1	adora1a	-24	45	notcand	Pn	TFBS gain miRNA loss
OG5306_0	-16	76	0.188889	22.1	adora1a	-18	45	notcand	Nb	TFBS loss miRNA loss
OG5305_0	13	65	0.211504	23.9	adora1b	-3	75	notcand	Ab	TFBS gain miRNA loss
OG5305_0	16	65	0.211504	23.9	adora1b	-38	75	notcand	Mz	TFBS gain miRNA loss
OG5305_0	17	65	0.211504	23.9	adora1b	-70	75	notcand	Pn	TFBS gain miRNA loss
OG5305_0	-65	65	0.211504	23.9	adora1b	-75	75	notcand	Nb	TFBS loss miRNA loss
OG12642_0	2	46	0.254412	17.3	adora2aa	0	18	notcand	Pn	TFBS gain miRNA nc
OG12642_0	2	46	0.254412	17.3	adora2aa	6	18	notcand	Ab	TFBS gain miRNA gain
OG12642_0	-6	46	0.254412	17.3	adora2aa	-4	18	notcand	Mz	TFBS loss miRNA loss
OG12642_0	-46	46	0.254412	17.3	adora2aa	-18	18	notcand	Nb	TFBS loss miRNA loss
OG10751_0	63	0	0.245238	20.6	adora2b	7	0	notcand	Ab	TFBS gain miRNA gain
OG10751_0	57	0	0.245238	20.6	adora2b	8	0	notcand	Mz	TFBS gain miRNA gain
OG10751_0	49	0	0.245238	20.6	adora2b	1	0	notcand	Nb	TFBS gain miRNA gain
OG10751_0	51	0	0.245238	20.6	adora2b	6	0	notcand	Pn	TFBS gain miRNA gain
OG8301_0	52	0	0.231884	16	adora3	1	0	notcand	Ab	TFBS gain miRNA gain
OG8301_0	39	0	0.231884	16	adora3	6	0	notcand	Nb	TFBS gain miRNA gain
OG11138_0	-12	65	0.195402	17	adpgk	3	62	notcand	Ab	TFBS loss miRNA gain
OG11138_0	-9	65	0.195402	17	adpgk	-43	62	notcand	Mz	TFBS loss miRNA loss
OG11138_0	-17	65	0.195402	17	adpgk	-11	62	notcand	Nb	TFBS loss miRNA loss
OG11138_0	-11	65	0.195402	17	adpgk	-9	62	notcand	Pn	TFBS loss miRNA loss
OG9901_0	-9	41	0.198246	11.3	adprh	3	11	notcand	Ab	TFBS loss miRNA gain
OG9901_0	-5	41	0.198246	11.3	adprh	1	11	notcand	Mz	TFBS loss miRNA gain
OG9901_0	-14	41	0.198246	11.3	adprh	-1	11	notcand	Nb	TFBS loss miRNA loss
OG9901_0	-8	41	0.198246	11.3	adprh	-5	11	notcand	Pn	TFBS loss miRNA loss
OG7856_0	-14	52	0.217647	14.8	adprhl1	8	25	notcand	Ab	TFBS loss miRNA gain
OG7856_0	-17	52	0.217647	14.8	adprhl1	-1	25	notcand	Mz	TFBS loss miRNA loss
OG7856_0	-34	52	0.217647	14.8	adprhl1	-7	25	notcand	Nb	TFBS loss miRNA loss
OG7856_0	-30	52	0.217647	14.8	adprhl1	-7	25	notcand	Pn	TFBS loss miRNA loss
OG14483_0	20	31	0.265714	18.6	adprhl2	7	22	notcand	Ab	TFBS gain miRNA gain
OG14483_0	18	31	0.265714	18.6	adprhl2	-10	22	notcand	Pn	TFBS gain miRNA loss
OG14483_0	-31	31	0.265714	18.6	adprhl2	-22	22	notcand	Mz	TFBS loss miRNA loss
OG14483_0	-31	31	0.265714	18.6	adprhl2	-22	22	notcand	Nb	TFBS loss miRNA loss
OG10002_1	27	0	0.214286	6	adprm	18	0	notcand	Ab	TFBS gain miRNA gain
OG10002_1	5	0	0.214286	6	adprm	12	0	notcand	Mz	TFBS gain miRNA gain
OG11712_0	0	49	0.252055	18.4	adra1aa	16	30	notcand	Mz	miRNA gain TFBS nc
OG11712_0	-49	49	0.252055	18.4	adra1aa	-30	30	notcand	Ab	TFBS loss miRNA loss
OG11712_0	-15	49	0.252055	18.4	adra1aa	-15	30	notcand	Nb	TFBS loss miRNA loss
OG11712_0	-6	49	0.252055	18.4	adra1aa	-14	30	notcand	Pn	TFBS loss miRNA loss
OG5969_0	-32	32	0.231915	10.9	adra1ba	-36	36	notcand	Ab	TFBS loss miRNA loss
OG5969_0	-32	32	0.231915	10.9	adra1ba	-36	36	notcand	Mz	TFBS loss miRNA loss
OG5969_0	-17	32	0.231915	10.9	adra1ba	-8	36	notcand	Nb	TFBS loss miRNA loss
OG5969_0	-32	32	0.231915	10.9	adra1ba	-36	36	notcand	Pn	TFBS loss miRNA loss
OG10716_0	-1	53	0.1875	13.5	adra1d	-11	39	notcand	Ab	TFBS loss miRNA loss
OG10716_0	-9	53	0.1875	13.5	adra1d	-19	39	notcand	Mz	TFBS loss miRNA loss
OG10716_0	-53	53	0.1875	13.5	adra1d	-39	39	notcand	Nb	TFBS loss miRNA loss
OG10716_0	-5	53	0.1875	13.5	adra1d	-12	39	notcand	Pn	TFBS loss miRNA loss
OG5905_0	10	41	0.24375	15.6	adra2a	-49	69	notcand	Nb	TFBS gain miRNA loss
OG5905_0	-41	41	0.24375	15.6	adra2a	-69	69	notcand	Ab	TFBS loss miRNA loss
OG5905_0	-41	41	0.24375	15.6	adra2a	-69	69	notcand	Mz	TFBS loss miRNA loss
OG5905_0	-41	41	0.24375	15.6	adra2a	-69	69	notcand	Pn	TFBS loss miRNA loss
OG11413_0	2	34	0.196429	11	adra2b	10	59	notcand	Ab	TFBS gain miRNA gain
OG11413_0	2	34	0.196429	11	adra2b	-7	59	notcand	Mz	TFBS gain miRNA loss
OG11413_0	2	34	0.196429	11	adra2b	-11	59	notcand	Pn	TFBS gain miRNA loss
OG11413_0	-3	34	0.196429	11	adra2b	-7	59	notcand	Nb	TFBS loss miRNA loss
OG16195_0	27	0	0.245455	10.8	adra2c	14	0	notcand	Nb	TFBS gain miRNA gain
OG16195_0	37	0	0.245455	10.8	adra2c	21	0	notcand	Pn	TFBS gain miRNA gain
OG6171_0	12	47	0.265	21.2	adrb1	-7	30	notcand	Mz	TFBS gain miRNA loss
OG6171_0	1	47	0.265	21.2	adrb1	-8	30	notcand	Nb	TFBS gain miRNA loss
OG6171_0	-47	47	0.265	21.2	adrb1	-30	30	notcand	Ab	TFBS loss miRNA loss
OG6171_0	-47	47	0.265	21.2	adrb1	-30	30	notcand	Pn	TFBS loss miRNA loss
OG5684_0	-7	21	0.219355	6.8	adrm1	0	7	notcand	Mz	TFBS loss miRNA nc
OG5683_0	-31	46	0.239344	14.6	adrm1	3	18	notcand	Ab	TFBS loss miRNA gain
OG5684_0	-5	21	0.219355	6.8	adrm1	-2	7	notcand	Ab	TFBS loss miRNA loss
OG5683_0	-29	46	0.239344	14.6	adrm1	-8	18	notcand	Mz	TFBS loss miRNA loss
OG5683_0	-46	46	0.239344	14.6	adrm1	-18	18	notcand	Nb	TFBS loss miRNA loss
OG5684_0	-21	21	0.219355	6.8	adrm1	-7	7	notcand	Nb	TFBS loss miRNA loss
OG5683_0	-46	46	0.239344	14.6	adrm1	-18	18	notcand	Pn	TFBS loss miRNA loss
OG5684_0	-6	21	0.219355	6.8	adrm1	-2	7	notcand	Pn	TFBS loss miRNA loss
OG2516_0	-51	51	0.241429	16.9	adss	-63	63	notcand	Ab	TFBS loss miRNA loss
OG2516_0	-51	51	0.241429	16.9	adss	-63	63	notcand	Mz	TFBS loss miRNA loss
OG2516_0	-51	51	0.241429	16.9	adss	-63	63	notcand	Nb	TFBS loss miRNA loss
OG2516_0	-3	51	0.241429	16.9	adss	-39	63	notcand	Pn	TFBS loss miRNA loss
OG2515_0	5	37	0.189831	11.2	adssl	-3	4	notcand	Mz	TFBS gain miRNA loss
OG2515_0	-1	37	0.189831	11.2	adssl	36	4	notcand	Ab	TFBS loss miRNA gain
OG2515_0	-37	37	0.189831	11.2	adssl	-4	4	notcand	Nb	TFBS loss miRNA loss
OG2515_0	-37	37	0.189831	11.2	adssl	-4	4	notcand	Pn	TFBS loss miRNA loss
OG941_0	0	65	0.18835	19.4	aebp1	2	9	notcand	Mz	miRNA gain TFBS nc
OG941_0	7	65	0.18835	19.4	aebp1	8	9	notcand	Ab	TFBS gain miRNA gain
OG941_0	2	65	0.18835	19.4	aebp1	2	9	notcand	Pn	TFBS gain miRNA gain
OG942_0	3	61	0.250526	23.8	aebp1	-10	12	notcand	Ab	TFBS gain miRNA loss
OG942_0	8	61	0.250526	23.8	aebp1	-4	12	notcand	Pn	TFBS gain miRNA loss
OG942_0	-22	61	0.250526	23.8	aebp1	40	12	notcand	Mz	TFBS loss miRNA gain
OG941_0	-10	65	0.18835	19.4	aebp1	1	9	notcand	Nb	TFBS loss miRNA gain
OG942_0	-61	61	0.250526	23.8	aebp1	-12	12	notcand	Nb	TFBS loss miRNA loss
OG10993_0	24	20	0.18	11.7	aebp2	7	50	notcand	Ab	TFBS gain miRNA gain
OG16652_0	47	0	0.25	14.5	aebp2	43	0	notcand	Ab	TFBS gain miRNA gain
OG16652_0	29	0	0.25	14.5	aebp2	1	0	notcand	Pn	TFBS gain miRNA gain
OG10993_0	7	20	0.18	11.7	aebp2	-8	50	notcand	Mz	TFBS gain miRNA loss
OG10993_0	10	20	0.18	11.7	aebp2	-15	50	notcand	Nb	TFBS gain miRNA loss
OG10993_0	13	20	0.18	11.7	aebp2	-14	50	notcand	Pn	TFBS gain miRNA loss
OG9269_0	21	7	0.259524	10.9	aes	-42	43	notcand	Ab	TFBS gain miRNA loss
OG9269_0	26	7	0.259524	10.9	aes	-13	43	notcand	Mz	TFBS gain miRNA loss
OG9269_0	-7	7	0.259524	10.9	aes	-43	43	notcand	Nb	TFBS loss miRNA loss
OG9269_0	-7	7	0.259524	10.9	aes	-43	43	notcand	Pn	TFBS loss miRNA loss
OG10646_0	0	42	0.207595	16.4	afap1	-48	53	notcand	Nb	miRNA loss TFBS nc
OG10646_0	17	42	0.207595	16.4	afap1	3	53	notcand	Ab	TFBS gain miRNA gain
OG10646_0	8	42	0.207595	16.4	afap1	-7	53	notcand	Mz	TFBS gain miRNA loss
OG10646_0	11	42	0.207595	16.4	afap1	-11	53	notcand	Pn	TFBS gain miRNA loss
OG952_0	51	0	0.2375	15.2	afap1l1b	31	0	notcand	Ab	TFBS gain miRNA gain
OG952_0	37	0	0.2375	15.2	afap1l1b	25	0	notcand	Mz	TFBS gain miRNA gain
OG954_0	37	0	0.226531	11.1	afap1l1b	24	0	notcand	Nb	TFBS gain miRNA gain
OG954_0	25	0	0.226531	11.1	afap1l1b	23	0	notcand	Pn	TFBS gain miRNA gain
OG10704_0	1	44	0.185185	15	afap1l2	19	13	notcand	Ab	TFBS gain miRNA gain
OG10704_0	18	44	0.185185	15	afap1l2	9	13	notcand	Mz	TFBS gain miRNA gain
OG10704_0	-6	44	0.185185	15	afap1l2	2	13	notcand	Nb	TFBS loss miRNA gain
OG10704_0	-1	44	0.185185	15	afap1l2	2	13	notcand	Pn	TFBS loss miRNA gain
OG6206_1	36	0	0.228261	10.5	afdn	15	0	notcand	Ab	TFBS gain miRNA gain
OG6206_1	23	0	0.228261	10.5	afdn	2	0	notcand	Nb	TFBS gain miRNA gain
OG6206_0	2	34	0.270588	13.8	afdn	-33	39	notcand	Mz	TFBS gain miRNA loss
OG6206_0	3	34	0.270588	13.8	afdn	-32	39	notcand	Pn	TFBS gain miRNA loss
OG6206_0	-34	34	0.270588	13.8	afdn	-39	39	notcand	Ab	TFBS loss miRNA loss
OG6206_0	-34	34	0.270588	13.8	afdn	-39	39	notcand	Nb	TFBS loss miRNA loss
OG11200_0	38	0	0.190741	10.3	aff2	77	0	notcand	Mz	TFBS gain miRNA gain
OG11200_0	27	0	0.190741	10.3	aff2	63	0	notcand	Nb	TFBS gain miRNA gain
OG11200_0	40	0	0.190741	10.3	aff2	27	0	notcand	Pn	TFBS gain miRNA gain
OG9111_0	-28	75	0.193396	20.5	aff3	0	2	notcand	Nb	TFBS loss miRNA nc
OG9111_0	1	75	0.193396	20.5	aff3	8	2	notcand	Ab	TFBS gain miRNA gain
OG9111_0	-3	75	0.193396	20.5	aff3	6	2	notcand	Mz	TFBS loss miRNA gain
OG9111_0	-2	75	0.193396	20.5	aff3	4	2	notcand	Pn	TFBS loss miRNA gain
OG3511_0	7	60	0.25102	24.6	afg3l2	-9	12	notcand	Ab	TFBS gain miRNA loss
OG3511_0	6	60	0.25102	24.6	afg3l2	-9	12	notcand	Mz	TFBS gain miRNA loss
OG3511_0	11	60	0.25102	24.6	afg3l2	-9	12	notcand	Pn	TFBS gain miRNA loss
OG3511_0	-60	60	0.25102	24.6	afg3l2	-12	12	notcand	Nb	TFBS loss miRNA loss
OG10229_0	-16	20	0.212	5.3	afmid	1	38	notcand	Ab	TFBS loss miRNA gain
OG10229_0	-16	20	0.212	5.3	afmid	-3	38	notcand	Mz	TFBS loss miRNA loss
OG10229_0	-17	20	0.212	5.3	afmid	-21	38	notcand	Nb	TFBS loss miRNA loss
OG10229_0	-16	20	0.212	5.3	afmid	-27	38	notcand	Pn	TFBS loss miRNA loss
OG7145_0	3	80	0.266087	30.6	aftpha	-24	28	notcand	Pn	TFBS gain miRNA loss
OG7145_0	-80	80	0.266087	30.6	aftpha	-28	28	notcand	Ab	TFBS loss miRNA loss
OG7145_0	-80	80	0.266087	30.6	aftpha	-28	28	notcand	Mz	TFBS loss miRNA loss
OG7145_0	-22	80	0.266087	30.6	aftpha	-21	28	notcand	Nb	TFBS loss miRNA loss
OG1539_0	4	39	0.24386	13.9	agap1	-106	107	notcand	Pn	TFBS gain miRNA loss
OG1539_0	-39	39	0.24386	13.9	agap1	-107	107	notcand	Ab	TFBS loss miRNA loss
OG1539_0	-39	39	0.24386	13.9	agap1	-107	107	notcand	Mz	TFBS loss miRNA loss
OG1539_0	-39	39	0.24386	13.9	agap1	-107	107	notcand	Nb	TFBS loss miRNA loss
OG1537_0	0	42	0.190164	11.6	agap2	-5	51	notcand	Mz	miRNA loss TFBS nc
OG1536_1	37	0	0.235714	9.9	agap2	31	0	notcand	Ab	TFBS gain miRNA gain
OG1536_1	20	0	0.235714	9.9	agap2	22	0	notcand	Pn	TFBS gain miRNA gain
OG1537_0	2	42	0.190164	11.6	agap2	-1	51	notcand	Ab	TFBS gain miRNA loss
OG1537_0	-6	42	0.190164	11.6	agap2	-27	51	notcand	Nb	TFBS loss miRNA loss
OG1537_0	-2	42	0.190164	11.6	agap2	-6	51	notcand	Pn	TFBS loss miRNA loss
OG1540_0	2	32	0.2	11.2	agap3	17	52	notcand	Ab	TFBS gain miRNA gain
OG1540_0	3	32	0.2	11.2	agap3	-1	52	notcand	Mz	TFBS gain miRNA loss
OG1540_0	2	32	0.2	11.2	agap3	-4	52	notcand	Pn	TFBS gain miRNA loss
OG1540_0	-32	32	0.2	11.2	agap3	-52	52	notcand	Nb	TFBS loss miRNA loss
OG3928_0	-1	22	0.241667	8.7	agbl1	28	42	notcand	Ab	TFBS loss miRNA gain
OG3928_0	-22	22	0.241667	8.7	agbl1	-42	42	notcand	Mz	TFBS loss miRNA loss
OG3928_0	-8	22	0.241667	8.7	agbl1	-35	42	notcand	Nb	TFBS loss miRNA loss
OG3928_0	-22	22	0.241667	8.7	agbl1	-42	42	notcand	Pn	TFBS loss miRNA loss
OG11293_0	13	37	0.190909	14.7	agbl5	-60	71	notcand	Nb	TFBS gain miRNA loss
OG11293_0	-2	37	0.190909	14.7	agbl5	-54	71	notcand	Ab	TFBS loss miRNA loss
OG11293_0	-2	37	0.190909	14.7	agbl5	-40	71	notcand	Mz	TFBS loss miRNA loss
OG11293_0	-5	37	0.190909	14.7	agbl5	-41	71	notcand	Pn	TFBS loss miRNA loss
OG6080_0	8	3	0.223333	6.7	agfg1a	22	4	notcand	Ab	TFBS gain miRNA gain
OG6080_0	8	3	0.223333	6.7	agfg1a	-1	4	notcand	Nb	TFBS gain miRNA loss
OG6080_0	15	3	0.223333	6.7	agfg1a	-1	4	notcand	Pn	TFBS gain miRNA loss
OG6080_0	-3	3	0.223333	6.7	agfg1a	-4	4	notcand	Mz	TFBS loss miRNA loss
OG14249_0	28	55	0.205556	22.2	aggf1	-39	44	notcand	Ab	TFBS gain miRNA loss
OG14249_0	25	55	0.205556	22.2	aggf1	-35	44	notcand	Mz	TFBS gain miRNA loss
OG14249_0	10	55	0.205556	22.2	aggf1	-37	44	notcand	Pn	TFBS gain miRNA loss
OG14249_0	-12	55	0.205556	22.2	aggf1	-11	44	notcand	Nb	TFBS loss miRNA loss
OG11060_0	4	14	0.214815	5.8	agk	6	4	notcand	Mz	TFBS gain miRNA gain
OG11060_0	-1	14	0.214815	5.8	agk	10	4	notcand	Ab	TFBS loss miRNA gain
OG11060_0	-8	14	0.214815	5.8	agk	3	4	notcand	Nb	TFBS loss miRNA gain
OG11060_0	-4	14	0.214815	5.8	agk	1	4	notcand	Pn	TFBS loss miRNA gain
OG5806_0	-11	39	0.251724	14.6	agla	0	27	notcand	Pn	TFBS loss miRNA nc
OG5806_0	-39	39	0.251724	14.6	agla	-27	27	notcand	Ab	TFBS loss miRNA loss
OG5806_0	-23	39	0.251724	14.6	agla	-4	27	notcand	Mz	TFBS loss miRNA loss
OG5806_0	-14	39	0.251724	14.6	agla	-25	27	notcand	Nb	TFBS loss miRNA loss
OG8663_0	-2	9	0.226667	3.4	agmat	5	44	notcand	Ab	TFBS loss miRNA gain
OG8663_0	-8	9	0.226667	3.4	agmat	-6	44	notcand	Mz	TFBS loss miRNA loss
OG8663_0	-1	9	0.226667	3.4	agmat	-27	44	notcand	Nb	TFBS loss miRNA loss
OG8663_0	-2	9	0.226667	3.4	agmat	-36	44	notcand	Pn	TFBS loss miRNA loss
OG9866_1	31	0	0.253704	13.7	agmo	2	0	notcand	Pn	TFBS gain miRNA gain
OG9866_0	-45	45	0.247273	13.6	agmo	-40	40	notcand	Ab	TFBS loss miRNA loss
OG9866_0	-9	45	0.247273	13.6	agmo	-22	40	notcand	Mz	TFBS loss miRNA loss
OG9866_0	-45	45	0.247273	13.6	agmo	-40	40	notcand	Nb	TFBS loss miRNA loss
OG9866_0	-45	45	0.247273	13.6	agmo	-40	40	notcand	Pn	TFBS loss miRNA loss
OG1526_1	57	0	0.24507	17.4	ago2	6	0	notcand	Ab	TFBS gain miRNA gain
OG1526_1	46	0	0.24507	17.4	ago2	12	0	notcand	Nb	TFBS gain miRNA gain
OG1526_0	-63	63	0.25679	20.8	ago2	-12	12	notcand	Ab	TFBS loss miRNA loss
OG1526_0	-63	63	0.25679	20.8	ago2	-12	12	notcand	Mz	TFBS loss miRNA loss
OG1526_0	-63	63	0.25679	20.8	ago2	-12	12	notcand	Nb	TFBS loss miRNA loss
OG1526_0	-63	63	0.25679	20.8	ago2	-12	12	notcand	Pn	TFBS loss miRNA loss
OG1529_0	3	23	0.231111	10.4	ago3b	0	59	notcand	Mz	TFBS gain miRNA nc
OG1529_0	1	23	0.231111	10.4	ago3b	23	59	notcand	Ab	TFBS gain miRNA gain
OG1529_0	1	23	0.231111	10.4	ago3b	-44	59	notcand	Pn	TFBS gain miRNA loss
OG1529_0	-2	23	0.231111	10.4	ago3b	-45	59	notcand	Nb	TFBS loss miRNA loss
OG8094_0	58	0	0.172152	13.6	agpat2	35	0	notcand	Ab	TFBS gain miRNA gain
OG8094_0	45	0	0.172152	13.6	agpat2	28	0	notcand	Mz	TFBS gain miRNA gain
OG8094_0	43	0	0.172152	13.6	agpat2	26	0	notcand	Nb	TFBS gain miRNA gain
OG8094_0	51	0	0.172152	13.6	agpat2	21	0	notcand	Pn	TFBS gain miRNA gain
OG3756_0	23	0	0.2425	9.7	agpat3	98	0	notcand	Ab	TFBS gain miRNA gain
OG3757_0	11	32	0.261538	17	agpat3	16	12	notcand	Mz	TFBS gain miRNA gain
OG3756_0	34	0	0.2425	9.7	agpat3	79	0	notcand	Pn	TFBS gain miRNA gain
OG3757_0	16	32	0.261538	17	agpat3	-7	12	notcand	Ab	TFBS gain miRNA loss
OG3757_0	-32	32	0.261538	17	agpat3	-12	12	notcand	Nb	TFBS loss miRNA loss
OG3757_0	-32	32	0.261538	17	agpat3	-12	12	notcand	Pn	TFBS loss miRNA loss
OG1848_0	19	6	0.208108	7.7	agpat9l	14	60	notcand	Ab	TFBS gain miRNA gain
OG1848_0	15	6	0.208108	7.7	agpat9l	-2	60	notcand	Mz	TFBS gain miRNA loss
OG1848_0	12	6	0.208108	7.7	agpat9l	-13	60	notcand	Nb	TFBS gain miRNA loss
OG1848_0	20	6	0.208108	7.7	agpat9l	-14	60	notcand	Pn	TFBS gain miRNA loss
OG12803_0	-8	14	0.228571	4.8	agr1	13	12	notcand	Ab	TFBS loss miRNA gain
OG12803_0	-11	14	0.228571	4.8	agr1	-5	12	notcand	Mz	TFBS loss miRNA loss
OG12803_0	-8	14	0.228571	4.8	agr1	-6	12	notcand	Nb	TFBS loss miRNA loss
OG12803_0	-8	14	0.228571	4.8	agr1	-9	12	notcand	Pn	TFBS loss miRNA loss
OG9052_0	6	69	0.245	24.5	agrn	47	4	notcand	Ab	TFBS gain miRNA gain
OG9052_0	-4	69	0.245	24.5	agrn	11	4	notcand	Mz	TFBS loss miRNA gain
OG9052_0	-11	69	0.245	24.5	agrn	33	4	notcand	Nb	TFBS loss miRNA gain
OG9052_0	-69	69	0.245	24.5	agrn	-4	4	notcand	Pn	TFBS loss miRNA loss
OG7445_0	30	5	0.234043	11	agrp	2	3	notcand	Mz	TFBS gain miRNA gain
OG7445_0	11	5	0.234043	11	agrp	2	3	notcand	Pn	TFBS gain miRNA gain
OG7445_0	13	5	0.234043	11	agrp	-1	3	notcand	Nb	TFBS gain miRNA loss
OG7445_0	-3	5	0.234043	11	agrp	26	3	notcand	Ab	TFBS loss miRNA gain
OG11692_0	-10	67	0.252128	23.7	agt	0	14	notcand	Pn	TFBS loss miRNA nc
OG11692_0	-66	67	0.252128	23.7	agt	-1	14	notcand	Ab	TFBS loss miRNA loss
OG11692_0	-4	67	0.252128	23.7	agt	-1	14	notcand	Mz	TFBS loss miRNA loss
OG11692_0	-12	67	0.252128	23.7	agt	-4	14	notcand	Nb	TFBS loss miRNA loss
OG3927_0	1	16	0.24	6	agtpbp1	-1	47	notcand	Mz	TFBS gain miRNA loss
OG3927_0	2	16	0.24	6	agtpbp1	-1	47	notcand	Pn	TFBS gain miRNA loss
OG3927_0	-8	16	0.24	6	agtpbp1	2	47	notcand	Nb	TFBS loss miRNA gain
OG3927_0	-16	16	0.24	6	agtpbp1	-47	47	notcand	Ab	TFBS loss miRNA loss
OG7093_0	2	52	0.197403	15.2	agtr1b	2	4	notcand	Mz	TFBS gain miRNA gain
OG7093_0	-6	52	0.197403	15.2	agtr1b	33	4	notcand	Ab	TFBS loss miRNA gain
OG7093_0	-7	52	0.197403	15.2	agtr1b	21	4	notcand	Nb	TFBS loss miRNA gain
OG7093_0	-52	52	0.197403	15.2	agtr1b	-4	4	notcand	Pn	TFBS loss miRNA loss
OG11157_0	0	48	0.190141	13.5	agtr2	1	25	notcand	Ab	miRNA gain TFBS nc
OG11157_0	3	48	0.190141	13.5	agtr2	-3	25	notcand	Mz	TFBS gain miRNA loss
OG11157_0	-17	48	0.190141	13.5	agtr2	-8	25	notcand	Nb	TFBS loss miRNA loss
OG11157_0	-2	48	0.190141	13.5	agtr2	-12	25	notcand	Pn	TFBS loss miRNA loss
OG3558_0	7	34	0.257692	13.4	agxta	9	7	notcand	Mz	TFBS gain miRNA gain
OG3559_0	25	0	0.241667	11.6	agxta	3	0	notcand	Mz	TFBS gain miRNA gain
OG3558_0	-11	34	0.257692	13.4	agxta	6	7	notcand	Nb	TFBS loss miRNA gain
OG3558_0	-34	34	0.257692	13.4	agxta	-7	7	notcand	Ab	TFBS loss miRNA loss
OG3558_0	-34	34	0.257692	13.4	agxta	-7	7	notcand	Pn	TFBS loss miRNA loss
OG3560_0	-4	60	0.194253	16.9	agxtb	2	13	notcand	Ab	TFBS loss miRNA gain
OG3560_0	-60	60	0.194253	16.9	agxtb	-13	13	notcand	Mz	TFBS loss miRNA loss
OG3560_0	-5	60	0.194253	16.9	agxtb	-8	13	notcand	Nb	TFBS loss miRNA loss
OG3560_0	-8	60	0.194253	16.9	agxtb	-11	13	notcand	Pn	TFBS loss miRNA loss
OG5307_0	19	25	0.255738	15.6	ahctf1	10	36	notcand	Ab	TFBS gain miRNA gain
OG5307_0	4	25	0.255738	15.6	ahctf1	-4	36	notcand	Mz	TFBS gain miRNA loss
OG5307_0	-8	25	0.255738	15.6	ahctf1	-8	36	notcand	Nb	TFBS loss miRNA loss
OG5307_0	-8	25	0.255738	15.6	ahctf1	-7	36	notcand	Pn	TFBS loss miRNA loss
OG8566_0	13	44	0.196203	15.5	ahcy	-43	79	notcand	Ab	TFBS gain miRNA loss
OG8566_0	9	44	0.196203	15.5	ahcy	-48	79	notcand	Mz	TFBS gain miRNA loss
OG8566_0	5	44	0.196203	15.5	ahcy	-61	79	notcand	Pn	TFBS gain miRNA loss
OG8566_0	-7	44	0.196203	15.5	ahcy	-59	79	notcand	Nb	TFBS loss miRNA loss
OG1298_0	0	14	0.252941	12.9	ahcyl1_(2_of_2)	-69	81	notcand	Pn	miRNA loss TFBS nc
OG1298_0	24	14	0.252941	12.9	ahcyl1_(2_of_2)	-70	81	notcand	Ab	TFBS gain miRNA loss
OG1298_0	14	14	0.252941	12.9	ahcyl1_(2_of_2)	-37	81	notcand	Nb	TFBS gain miRNA loss
OG1298_0	-14	14	0.252941	12.9	ahcyl1_(2_of_2)	-81	81	notcand	Mz	TFBS loss miRNA loss
OG1296_0	16	32	0.246479	17.5	ahcyl2	67	5	notcand	Ab	TFBS gain miRNA gain
OG1296_0	11	32	0.246479	17.5	ahcyl2	42	5	notcand	Nb	TFBS gain miRNA gain
OG1296_0	-32	32	0.246479	17.5	ahcyl2	-5	5	notcand	Mz	TFBS loss miRNA loss
OG1296_0	-32	32	0.246479	17.5	ahcyl2	-5	5	notcand	Pn	TFBS loss miRNA loss
OG1297_0	12	19	0.231579	8.8	ahcyl2_(2_of_2)	-16	30	notcand	Ab	TFBS gain miRNA loss
OG1297_0	-19	19	0.231579	8.8	ahcyl2_(2_of_2)	-30	30	notcand	Mz	TFBS loss miRNA loss
OG1297_0	-19	19	0.231579	8.8	ahcyl2_(2_of_2)	-30	30	notcand	Nb	TFBS loss miRNA loss
OG1297_0	-19	19	0.231579	8.8	ahcyl2_(2_of_2)	-30	30	notcand	Pn	TFBS loss miRNA loss
OG12330_0	8	0	0.219048	4.6	ahdc1	11	0	notcand	Mz	TFBS gain miRNA gain
OG12330_0	17	0	0.219048	4.6	ahdc1	13	0	notcand	Nb	TFBS gain miRNA gain
OG5327_0	2	58	0.203191	19.1	ahi1	-1	7	notcand	Ab	TFBS gain miRNA loss
OG5327_0	-58	58	0.203191	19.1	ahi1	-7	7	notcand	Mz	TFBS loss miRNA loss
OG5327_0	-12	58	0.203191	19.1	ahi1	-5	7	notcand	Nb	TFBS loss miRNA loss
OG5327_0	-7	58	0.203191	19.1	ahi1	-3	7	notcand	Pn	TFBS loss miRNA loss
OG10633_0	51	0	0.28209	18.9	ahrrb	25	0	notcand	Ab	TFBS gain miRNA gain
OG10633_0	51	0	0.28209	18.9	ahrrb	36	0	notcand	Mz	TFBS gain miRNA gain
OG10633_0	52	0	0.28209	18.9	ahrrb	43	0	notcand	Pn	TFBS gain miRNA gain
OG16011_0	12	0	0.248	6.2	ahsa1_(2_of_2)	4	0	notcand	Ab	TFBS gain miRNA gain
OG16011_0	17	0	0.248	6.2	ahsa1_(2_of_2)	3	0	notcand	Mz	TFBS gain miRNA gain
OG16011_0	15	0	0.248	6.2	ahsa1_(2_of_2)	10	0	notcand	Pn	TFBS gain miRNA gain
OG7514_0	24	29	0.217647	14.8	ahsa1b	-11	27	notcand	Ab	TFBS gain miRNA loss
OG7514_0	8	29	0.217647	14.8	ahsa1b	-8	27	notcand	Mz	TFBS gain miRNA loss
OG7514_0	6	29	0.217647	14.8	ahsa1b	-12	27	notcand	Nb	TFBS gain miRNA loss
OG7514_0	21	29	0.217647	14.8	ahsa1b	-10	27	notcand	Pn	TFBS gain miRNA loss
OG11617_0	-2	13	0.195833	4.7	aida	60	2	notcand	Ab	TFBS loss miRNA gain
OG11617_0	-6	13	0.195833	4.7	aida	43	2	notcand	Mz	TFBS loss miRNA gain
OG11617_0	-2	13	0.195833	4.7	aida	38	2	notcand	Nb	TFBS loss miRNA gain
OG11617_0	-3	13	0.195833	4.7	aida	41	2	notcand	Pn	TFBS loss miRNA gain
OG8068_0	6	32	0.246429	13.8	aif1l	14	39	notcand	Ab	TFBS gain miRNA gain
OG8068_0	4	32	0.246429	13.8	aif1l	5	39	notcand	Mz	TFBS gain miRNA gain
OG8068_0	-3	32	0.246429	13.8	aif1l	1	39	notcand	Nb	TFBS loss miRNA gain
OG8068_0	-32	32	0.246429	13.8	aif1l	-39	39	notcand	Pn	TFBS loss miRNA loss
OG12040_0	3	59	0.191111	17.2	aifm1	0	27	notcand	Ab	TFBS gain miRNA nc
OG12040_0	4	59	0.191111	17.2	aifm1	-10	27	notcand	Mz	TFBS gain miRNA loss
OG12040_0	-9	59	0.191111	17.2	aifm1	-11	27	notcand	Nb	TFBS loss miRNA loss
OG12040_0	-2	59	0.191111	17.2	aifm1	-22	27	notcand	Pn	TFBS loss miRNA loss
OG6941_0	-13	70	0.251613	23.4	aifm2	56	30	notcand	Ab	TFBS loss miRNA gain
OG6941_0	-20	70	0.251613	23.4	aifm2	-24	30	notcand	Mz	TFBS loss miRNA loss
OG6941_0	-42	70	0.251613	23.4	aifm2	-19	30	notcand	Nb	TFBS loss miRNA loss
OG6941_0	-70	70	0.251613	23.4	aifm2	-30	30	notcand	Pn	TFBS loss miRNA loss
OG3372_0	3	54	0.201136	17.7	aifm3	52	25	notcand	Ab	TFBS gain miRNA gain
OG3372_0	6	54	0.201136	17.7	aifm3	15	25	notcand	Mz	TFBS gain miRNA gain
OG3372_0	1	54	0.201136	17.7	aifm3	1	25	notcand	Pn	TFBS gain miRNA gain
OG3372_0	-3	54	0.201136	17.7	aifm3	5	25	notcand	Nb	TFBS loss miRNA gain
OG3374_0	39	0	0.266667	13.6	aifm4	12	0	notcand	Ab	TFBS gain miRNA gain
OG3374_0	35	0	0.266667	13.6	aifm4	10	0	notcand	Mz	TFBS gain miRNA gain
OG3374_0	1	0	0.266667	13.6	aifm4	41	0	notcand	Nb	TFBS gain miRNA gain
OG3374_0	33	0	0.266667	13.6	aifm4	40	0	notcand	Pn	TFBS gain miRNA gain
OG7564_0	17	14	0.236735	11.6	aig1	0	4	notcand	Pn	TFBS gain miRNA nc
OG7564_0	18	14	0.236735	11.6	aig1	19	4	notcand	Mz	TFBS gain miRNA gain
OG7564_0	12	14	0.236735	11.6	aig1	18	4	notcand	Nb	TFBS gain miRNA gain
OG7564_0	-14	14	0.236735	11.6	aig1	-4	4	notcand	Ab	TFBS loss miRNA loss
OG8683_0	0	35	0.198276	11.5	aim1l	-15	24	notcand	Pn	miRNA loss TFBS nc
OG8683_0	-6	35	0.198276	11.5	aim1l	3	24	notcand	Ab	TFBS loss miRNA gain
OG8683_0	-35	35	0.198276	11.5	aim1l	-24	24	notcand	Mz	TFBS loss miRNA loss
OG8683_0	-3	35	0.198276	11.5	aim1l	-12	24	notcand	Nb	TFBS loss miRNA loss
OG8825_0	0	6	0.22	7.7	aimp1	-33	38	notcand	Mz	miRNA loss TFBS nc
OG15392_0	2	26	0.231373	11.8	aimp1	28	32	notcand	Ab	TFBS gain miRNA gain
OG8825_0	4	6	0.22	7.7	aimp1	-31	38	notcand	Ab	TFBS gain miRNA loss
OG8825_0	21	6	0.22	7.7	aimp1	-33	38	notcand	Pn	TFBS gain miRNA loss
OG15392_0	4	26	0.231373	11.8	aimp1	-4	32	notcand	Pn	TFBS gain miRNA loss
OG15392_0	-2	26	0.231373	11.8	aimp1	17	32	notcand	Mz	TFBS loss miRNA gain
OG8825_0	-6	6	0.22	7.7	aimp1	-38	38	notcand	Nb	TFBS loss miRNA loss
OG15392_0	-2	26	0.231373	11.8	aimp1	-2	32	notcand	Nb	TFBS loss miRNA loss
OG10278_0	-9	26	0.194737	7.4	aimp2	5	13	notcand	Ab	TFBS loss miRNA gain
OG10278_0	-10	26	0.194737	7.4	aimp2	-10	13	notcand	Mz	TFBS loss miRNA loss
OG10278_0	-6	26	0.194737	7.4	aimp2	-4	13	notcand	Nb	TFBS loss miRNA loss
OG10278_0	-9	26	0.194737	7.4	aimp2	-10	13	notcand	Pn	TFBS loss miRNA loss
OG14141_0	9	23	0.228125	14.6	aip	8	34	notcand	Ab	TFBS gain miRNA gain
OG14141_0	23	23	0.228125	14.6	aip	-16	34	notcand	Mz	TFBS gain miRNA loss
OG14141_0	12	23	0.228125	14.6	aip	-23	34	notcand	Nb	TFBS gain miRNA loss
OG14141_0	20	23	0.228125	14.6	aip	-23	34	notcand	Pn	TFBS gain miRNA loss
OG7550_0	7	58	0.245122	20.1	aipl1	8	3	notcand	Ab	TFBS gain miRNA gain
OG7550_0	3	58	0.245122	20.1	aipl1	9	3	notcand	Mz	TFBS gain miRNA gain
OG7550_0	-4	58	0.245122	20.1	aipl1	2	3	notcand	Pn	TFBS loss miRNA gain
OG7550_0	-58	58	0.245122	20.1	aipl1	-3	3	notcand	Nb	TFBS loss miRNA loss
OG12160_0	3	0	0.205882	7	aire	1	0	notcand	Ab	TFBS gain miRNA gain
OG12160_0	33	0	0.205882	7	aire	1	0	notcand	Pn	TFBS gain miRNA gain
OG8592_0	0	63	0.196907	19.1	ajap1	18	13	notcand	Pn	miRNA gain TFBS nc
OG8592_0	6	63	0.196907	19.1	ajap1	91	13	notcand	Ab	TFBS gain miRNA gain
OG8592_0	1	63	0.196907	19.1	ajap1	61	13	notcand	Mz	TFBS gain miRNA gain
OG8592_0	-9	63	0.196907	19.1	ajap1	63	13	notcand	Nb	TFBS loss miRNA gain
OG15356_0	1	13	0.211111	5.7	ajuba	6	25	notcand	Ab	TFBS gain miRNA gain
OG15356_0	1	13	0.211111	5.7	ajuba	-23	25	notcand	Mz	TFBS gain miRNA loss
OG15356_0	1	13	0.211111	5.7	ajuba	-5	25	notcand	Pn	TFBS gain miRNA loss
OG15356_0	-2	13	0.211111	5.7	ajuba	-6	25	notcand	Nb	TFBS loss miRNA loss
OG13238_0	31	31	0.234783	16.2	ak2	-7	77	notcand	Mz	TFBS gain miRNA loss
OG13238_0	-31	31	0.234783	16.2	ak2	-77	77	notcand	Ab	TFBS loss miRNA loss
OG13238_0	-31	31	0.234783	16.2	ak2	-77	77	notcand	Nb	TFBS loss miRNA loss
OG13238_0	-31	31	0.234783	16.2	ak2	-77	77	notcand	Pn	TFBS loss miRNA loss
OG6182_0	8	37	0.198462	12.9	ak5	11	10	notcand	Ab	TFBS gain miRNA gain
OG6182_0	9	37	0.198462	12.9	ak5	-1	10	notcand	Pn	TFBS gain miRNA loss
OG6182_0	-3	37	0.198462	12.9	ak5	9	10	notcand	Mz	TFBS loss miRNA gain
OG6182_0	-3	37	0.198462	12.9	ak5	-2	10	notcand	Nb	TFBS loss miRNA loss
OG9149_0	2	5	0.235	4.7	ak6	-14	25	notcand	Ab	TFBS gain miRNA loss
OG9149_0	6	5	0.235	4.7	ak6	-15	25	notcand	Nb	TFBS gain miRNA loss
OG9149_0	1	5	0.235	4.7	ak6	-15	25	notcand	Pn	TFBS gain miRNA loss
OG9149_0	-5	5	0.235	4.7	ak6	-25	25	notcand	Mz	TFBS loss miRNA loss
OG4755_0	0	40	0.204478	13.7	ak7a	-13	29	notcand	Mz	miRNA loss TFBS nc
OG4755_0	3	40	0.204478	13.7	ak7a	-8	29	notcand	Ab	TFBS gain miRNA loss
OG4755_0	-1	40	0.204478	13.7	ak7a	-16	29	notcand	Nb	TFBS loss miRNA loss
OG4755_0	-11	40	0.204478	13.7	ak7a	-14	29	notcand	Pn	TFBS loss miRNA loss
OG4754_0	3	40	0.247761	16.6	ak7b	-27	36	notcand	Mz	TFBS gain miRNA loss
OG4754_0	-11	40	0.247761	16.6	ak7b	-28	36	notcand	Ab	TFBS loss miRNA loss
OG4754_0	-16	40	0.247761	16.6	ak7b	-22	36	notcand	Nb	TFBS loss miRNA loss
OG4754_0	-25	40	0.247761	16.6	ak7b	-28	36	notcand	Pn	TFBS loss miRNA loss
OG14742_0	-11	11	0.218605	9.4	ak8	-23	23	notcand	Ab	TFBS loss miRNA loss
OG14742_0	-11	11	0.218605	9.4	ak8	-23	23	notcand	Mz	TFBS loss miRNA loss
OG14742_0	-11	11	0.218605	9.4	ak8	-23	23	notcand	Nb	TFBS loss miRNA loss
OG14742_0	-7	11	0.218605	9.4	ak8	-21	23	notcand	Pn	TFBS loss miRNA loss
OG3537_0	38	12	0.224	11.2	ak9	20	4	notcand	Ab	TFBS gain miRNA gain
OG3537_0	-12	12	0.224	11.2	ak9	-4	4	notcand	Mz	TFBS loss miRNA loss
OG3537_0	-12	12	0.224	11.2	ak9	-4	4	notcand	Nb	TFBS loss miRNA loss
OG3537_0	-12	12	0.224	11.2	ak9	-4	4	notcand	Pn	TFBS loss miRNA loss
OG7764_0	0	40	0.18	12.6	akap10	7	7	notcand	Mz	miRNA gain TFBS nc
OG7764_0	12	40	0.18	12.6	akap10	11	7	notcand	Ab	TFBS gain miRNA gain
OG7764_0	-9	40	0.18	12.6	akap10	4	7	notcand	Nb	TFBS loss miRNA gain
OG7764_0	-1	40	0.18	12.6	akap10	4	7	notcand	Pn	TFBS loss miRNA gain
OG8837_0	30	34	0.223	22.3	akap11	0	39	notcand	Pn	TFBS gain miRNA nc
OG8837_0	41	34	0.223	22.3	akap11	-37	39	notcand	Ab	TFBS gain miRNA loss
OG8837_0	-1	34	0.223	22.3	akap11	15	39	notcand	Mz	TFBS loss miRNA gain
OG8837_0	-34	34	0.223	22.3	akap11	-39	39	notcand	Nb	TFBS loss miRNA loss
OG11813_0	-1	37	0.194737	11.1	akap12b	20	49	notcand	Ab	TFBS loss miRNA gain
OG11813_0	-2	37	0.194737	11.1	akap12b	1	49	notcand	Mz	TFBS loss miRNA gain
OG11813_0	-6	37	0.194737	11.1	akap12b	3	49	notcand	Nb	TFBS loss miRNA gain
OG11813_0	-4	37	0.194737	11.1	akap12b	2	49	notcand	Pn	TFBS loss miRNA gain
OG6852_0	6	33	0.176364	9.7	akap17a	10	28	notcand	Ab	TFBS gain miRNA gain
OG6852_0	1	33	0.176364	9.7	akap17a	-1	28	notcand	Mz	TFBS gain miRNA loss
OG6852_0	1	33	0.176364	9.7	akap17a	-5	28	notcand	Pn	TFBS gain miRNA loss
OG6852_0	-3	33	0.176364	9.7	akap17a	-13	28	notcand	Nb	TFBS loss miRNA loss
OG6872_0	4	12	0.244444	6.6	akap1b	-41	55	notcand	Mz	TFBS gain miRNA loss
OG6872_0	-12	12	0.244444	6.6	akap1b	-55	55	notcand	Ab	TFBS loss miRNA loss
OG6872_0	-1	12	0.244444	6.6	akap1b	-3	55	notcand	Nb	TFBS loss miRNA loss
OG6872_0	-2	12	0.244444	6.6	akap1b	-22	55	notcand	Pn	TFBS loss miRNA loss
OG12247_0	0	18	0.239216	12.2	akap2	65	6	notcand	Pn	miRNA gain TFBS nc
OG12247_0	17	18	0.239216	12.2	akap2	95	6	notcand	Ab	TFBS gain miRNA gain
OG12247_0	19	18	0.239216	12.2	akap2	65	6	notcand	Mz	TFBS gain miRNA gain
OG12247_0	3	18	0.239216	12.2	akap2	23	6	notcand	Nb	TFBS gain miRNA gain
OG6920_0	5	36	0.264815	14.3	akap6	-65	77	notcand	Ab	TFBS gain miRNA loss
OG6920_0	-36	36	0.264815	14.3	akap6	-77	77	notcand	Mz	TFBS loss miRNA loss
OG6920_0	-3	36	0.264815	14.3	akap6	-74	77	notcand	Nb	TFBS loss miRNA loss
OG6920_0	-36	36	0.264815	14.3	akap6	-77	77	notcand	Pn	TFBS loss miRNA loss
OG11290_1	57	0	0.252381	21.2	akap7	3	0	notcand	Ab	TFBS gain miRNA gain
OG11290_1	50	0	0.252381	21.2	akap7	1	0	notcand	Mz	TFBS gain miRNA gain
OG11290_0	-26	69	0.24	19.2	akap7	19	7	notcand	Pn	TFBS loss miRNA gain
OG11290_0	-69	69	0.24	19.2	akap7	-7	7	notcand	Ab	TFBS loss miRNA loss
OG11290_0	-69	69	0.24	19.2	akap7	-7	7	notcand	Mz	TFBS loss miRNA loss
OG11290_0	-69	69	0.24	19.2	akap7	-7	7	notcand	Nb	TFBS loss miRNA loss
OG6493_0	0	47	0.253012	21	akap8l	-24	25	notcand	Nb	miRNA loss TFBS nc
OG6493_0	12	47	0.253012	21	akap8l	4	25	notcand	Ab	TFBS gain miRNA gain
OG6493_0	-47	47	0.253012	21	akap8l	-25	25	notcand	Mz	TFBS loss miRNA loss
OG6493_0	-47	47	0.253012	21	akap8l	-25	25	notcand	Pn	TFBS loss miRNA loss
OG8246_0	5	3	0.25	7.5	akip1	-29	44	notcand	Ab	TFBS gain miRNA loss
OG8246_0	5	3	0.25	7.5	akip1	-24	44	notcand	Mz	TFBS gain miRNA loss
OG8246_0	17	3	0.25	7.5	akip1	-21	44	notcand	Nb	TFBS gain miRNA loss
OG8246_0	9	3	0.25	7.5	akip1	-29	44	notcand	Pn	TFBS gain miRNA loss
OG6107_0	74	0	0.275789	26.2	akirin1	1	0	notcand	Ab	TFBS gain miRNA gain
OG6107_0	71	0	0.275789	26.2	akirin1	6	0	notcand	Mz	TFBS gain miRNA gain
OG6107_0	69	0	0.275789	26.2	akirin1	1	0	notcand	Pn	TFBS gain miRNA gain
OG6106_0	-64	64	0.255128	19.9	akirin1	-35	35	notcand	Ab	TFBS loss miRNA loss
OG6106_0	-64	64	0.255128	19.9	akirin1	-35	35	notcand	Mz	TFBS loss miRNA loss
OG6106_0	-7	64	0.255128	19.9	akirin1	-27	35	notcand	Nb	TFBS loss miRNA loss
OG6106_0	-64	64	0.255128	19.9	akirin1	-35	35	notcand	Pn	TFBS loss miRNA loss
OG13915_0	10	30	0.192857	10.8	akna	22	11	notcand	Ab	TFBS gain miRNA gain
OG13915_0	8	30	0.192857	10.8	akna	15	11	notcand	Mz	TFBS gain miRNA gain
OG13915_0	6	30	0.192857	10.8	akna	7	11	notcand	Pn	TFBS gain miRNA gain
OG13915_0	-2	30	0.192857	10.8	akna	4	11	notcand	Nb	TFBS loss miRNA gain
OG14608_0	0	14	0.22	6.6	aknad1	-19	26	notcand	Mz	miRNA loss TFBS nc
OG14608_0	3	14	0.22	6.6	aknad1	-23	26	notcand	Ab	TFBS gain miRNA loss
OG14608_0	7	14	0.22	6.6	aknad1	-25	26	notcand	Pn	TFBS gain miRNA loss
OG14608_0	-2	14	0.22	6.6	aknad1	-13	26	notcand	Nb	TFBS loss miRNA loss
OG9021_1	65	0	0.2	13	akr1a1b	5	0	notcand	Nb	TFBS gain miRNA gain
OG10975_0	4	43	0.205333	15.4	akr1b1	9	26	notcand	Ab	TFBS gain miRNA gain
OG10975_0	3	43	0.205333	15.4	akr1b1	1	26	notcand	Mz	TFBS gain miRNA gain
OG10975_0	5	43	0.205333	15.4	akr1b1	-5	26	notcand	Pn	TFBS gain miRNA loss
OG15483_0	-10	28	0.239535	10.3	akr1b1	14	1	notcand	Ab	TFBS loss miRNA gain
OG15483_0	-8	28	0.239535	10.3	akr1b1	10	1	notcand	Mz	TFBS loss miRNA gain
OG15483_0	-7	28	0.239535	10.3	akr1b1	3	1	notcand	Pn	TFBS loss miRNA gain
OG10975_0	-43	43	0.205333	15.4	akr1b1	-26	26	notcand	Nb	TFBS loss miRNA loss
OG15483_0	-28	28	0.239535	10.3	akr1b1	-1	1	notcand	Nb	TFBS loss miRNA loss
OG14395_0	10	40	0.259459	19.2	akr1d1	0	16	notcand	Nb	TFBS gain miRNA nc
OG14395_0	5	40	0.259459	19.2	akr1d1	15	16	notcand	Ab	TFBS gain miRNA gain
OG14395_0	-40	40	0.259459	19.2	akr1d1	-16	16	notcand	Mz	TFBS loss miRNA loss
OG14395_0	-40	40	0.259459	19.2	akr1d1	-16	16	notcand	Pn	TFBS loss miRNA loss
OG12786_0	-3	28	0.25	12	akr7a3	0	13	notcand	Ab	TFBS loss miRNA nc
OG12786_0	-4	28	0.25	12	akr7a3	21	13	notcand	Mz	TFBS loss miRNA gain
OG12786_0	-7	28	0.25	12	akr7a3	-6	13	notcand	Nb	TFBS loss miRNA loss
OG12786_0	-28	28	0.25	12	akr7a3	-13	13	notcand	Pn	TFBS loss miRNA loss
OG9570_0	7	22	0.219512	9	akt1s1	-54	110	notcand	Pn	TFBS gain miRNA loss
OG9570_0	-3	22	0.219512	9	akt1s1	-37	110	notcand	Ab	TFBS loss miRNA loss
OG9570_0	-5	22	0.219512	9	akt1s1	-48	110	notcand	Mz	TFBS loss miRNA loss
OG9570_0	-9	22	0.219512	9	akt1s1	-63	110	notcand	Nb	TFBS loss miRNA loss
OG1035_0	5	74	0.243269	25.3	akt3a	16	11	notcand	Mz	TFBS gain miRNA gain
OG1035_0	3	74	0.243269	25.3	akt3a	-2	11	notcand	Ab	TFBS gain miRNA loss
OG1035_0	-74	74	0.243269	25.3	akt3a	-11	11	notcand	Nb	TFBS loss miRNA loss
OG1035_0	-3	74	0.243269	25.3	akt3a	-1	11	notcand	Pn	TFBS loss miRNA loss
OG1034_0	-58	58	0.24359	19	akt3b	-25	25	notcand	Ab	TFBS loss miRNA loss
OG1034_0	-58	58	0.24359	19	akt3b	-25	25	notcand	Mz	TFBS loss miRNA loss
OG1034_0	-58	58	0.24359	19	akt3b	-25	25	notcand	Nb	TFBS loss miRNA loss
OG1034_0	-58	58	0.24359	19	akt3b	-25	25	notcand	Pn	TFBS loss miRNA loss
OG8333_0	0	52	0.202469	16.4	aktip	-8	13	notcand	Mz	miRNA loss TFBS nc
OG8333_0	-9	52	0.202469	16.4	aktip	52	13	notcand	Ab	TFBS loss miRNA gain
OG8333_0	-8	52	0.202469	16.4	aktip	62	13	notcand	Nb	TFBS loss miRNA gain
OG8333_0	-19	52	0.202469	16.4	aktip	3	13	notcand	Pn	TFBS loss miRNA gain
OG10206_0	5	25	0.257143	9	al831768.1	-10	11	notcand	Ab	TFBS gain miRNA loss
OG10206_0	-25	25	0.257143	9	al831768.1	-11	11	notcand	Mz	TFBS loss miRNA loss
OG10206_0	-25	25	0.257143	9	al831768.1	-11	11	notcand	Nb	TFBS loss miRNA loss
OG10206_0	-25	25	0.257143	9	al831768.1	-11	11	notcand	Pn	TFBS loss miRNA loss
OG1225_0	3	13	0.247222	8.9	al844587.2	5	8	notcand	Ab	TFBS gain miRNA gain
OG1225_0	7	13	0.247222	8.9	al844587.2	4	8	notcand	Mz	TFBS gain miRNA gain
OG1225_0	6	13	0.247222	8.9	al844587.2	3	8	notcand	Nb	TFBS gain miRNA gain
OG1225_0	-13	13	0.247222	8.9	al844587.2	-8	8	notcand	Pn	TFBS loss miRNA loss
OG11683_0	4	39	0.19697	13	al929291.1	-11	19	notcand	Ab	TFBS gain miRNA loss
OG11683_0	8	39	0.19697	13	al929291.1	-8	19	notcand	Mz	TFBS gain miRNA loss
OG11683_0	5	39	0.19697	13	al929291.1	-14	19	notcand	Pn	TFBS gain miRNA loss
OG11683_0	-7	39	0.19697	13	al929291.1	-16	19	notcand	Nb	TFBS loss miRNA loss
OG10928_0	10	36	0.244444	15.4	al929464.1	-21	75	notcand	Mz	TFBS gain miRNA loss
OG10928_0	-12	36	0.244444	15.4	al929464.1	3	75	notcand	Ab	TFBS loss miRNA gain
OG10928_0	-28	36	0.244444	15.4	al929464.1	-21	75	notcand	Nb	TFBS loss miRNA loss
OG10928_0	-36	36	0.244444	15.4	al929464.1	-75	75	notcand	Pn	TFBS loss miRNA loss
OG5186_0	15	16	0.247368	9.4	al929520.1	-29	32	notcand	Pn	TFBS gain miRNA loss
OG5186_0	-16	16	0.247368	9.4	al929520.1	-32	32	notcand	Ab	TFBS loss miRNA loss
OG5186_0	-4	16	0.247368	9.4	al929520.1	-28	32	notcand	Mz	TFBS loss miRNA loss
OG5186_0	-16	16	0.247368	9.4	al929520.1	-32	32	notcand	Nb	TFBS loss miRNA loss
OG4999_0	0	26	0.247727	10.9	al935125.1	7	4	notcand	Mz	miRNA gain TFBS nc
OG4999_0	-3	26	0.247727	10.9	al935125.1	17	4	notcand	Ab	TFBS loss miRNA gain
OG4999_0	-26	26	0.247727	10.9	al935125.1	-4	4	notcand	Nb	TFBS loss miRNA loss
OG4999_0	-26	26	0.247727	10.9	al935125.1	-4	4	notcand	Pn	TFBS loss miRNA loss
OG6059_0	0	32	0.26	10.4	al954146.1	14	3	notcand	Ab	miRNA gain TFBS nc
OG6059_0	-32	32	0.26	10.4	al954146.1	-3	3	notcand	Mz	TFBS loss miRNA loss
OG6059_0	-32	32	0.26	10.4	al954146.1	-3	3	notcand	Nb	TFBS loss miRNA loss
OG6059_0	-32	32	0.26	10.4	al954146.1	-3	3	notcand	Pn	TFBS loss miRNA loss
OG9525_0	0	20	0.196364	10.8	alad	-3	9	notcand	Ab	miRNA loss TFBS nc
OG9525_0	21	20	0.196364	10.8	alad	-4	9	notcand	Pn	TFBS gain miRNA loss
OG9525_0	-2	20	0.196364	10.8	alad	-3	9	notcand	Mz	TFBS loss miRNA loss
OG9525_0	-2	20	0.196364	10.8	alad	-3	9	notcand	Nb	TFBS loss miRNA loss
OG3751_0	5	0	0.222581	6.9	alas2	11	0	notcand	Ab	TFBS gain miRNA gain
OG3751_0	7	0	0.222581	6.9	alas2	65	0	notcand	Mz	TFBS gain miRNA gain
OG3751_0	9	0	0.222581	6.9	alas2	8	0	notcand	Nb	TFBS gain miRNA gain
OG3751_0	24	0	0.222581	6.9	alas2	9	0	notcand	Pn	TFBS gain miRNA gain
OG8299_0	27	32	0.219149	20.6	alcama	-29	35	notcand	Ab	TFBS gain miRNA loss
OG8299_0	29	32	0.219149	20.6	alcama	-18	35	notcand	Mz	TFBS gain miRNA loss
OG8299_0	21	32	0.219149	20.6	alcama	-11	35	notcand	Pn	TFBS gain miRNA loss
OG8299_0	-32	32	0.219149	20.6	alcama	-35	35	notcand	Nb	TFBS loss miRNA loss
OG14846_0	-10	65	0.270968	25.2	alcamb	0	9	notcand	Nb	TFBS loss miRNA nc
OG14846_0	8	65	0.270968	25.2	alcamb	-2	9	notcand	Mz	TFBS gain miRNA loss
OG14846_0	-65	65	0.270968	25.2	alcamb	-9	9	notcand	Ab	TFBS loss miRNA loss
OG14846_0	-65	65	0.270968	25.2	alcamb	-9	9	notcand	Pn	TFBS loss miRNA loss
OG14111_0	-10	16	0.235	4.7	aldh16a1	32	49	notcand	Ab	TFBS loss miRNA gain
OG14111_0	-9	16	0.235	4.7	aldh16a1	15	49	notcand	Mz	TFBS loss miRNA gain
OG14111_0	-16	16	0.235	4.7	aldh16a1	-49	49	notcand	Nb	TFBS loss miRNA loss
OG14111_0	-16	16	0.235	4.7	aldh16a1	-49	49	notcand	Pn	TFBS loss miRNA loss
OG3105_0	0	32	0.24	15.6	aldh1a2	2	14	notcand	Ab	miRNA gain TFBS nc
OG3105_0	1	32	0.24	15.6	aldh1a2	-1	14	notcand	Mz	TFBS gain miRNA loss
OG3105_0	-11	32	0.24	15.6	aldh1a2	-1	14	notcand	Nb	TFBS loss miRNA loss
OG3105_0	-7	32	0.24	15.6	aldh1a2	-2	14	notcand	Pn	TFBS loss miRNA loss
OG2088_0	0	39	0.193103	11.2	aldh1l1	-62	81	notcand	Pn	miRNA loss TFBS nc
OG2088_0	1	39	0.193103	11.2	aldh1l1	-64	81	notcand	Mz	TFBS gain miRNA loss
OG2088_0	-1	39	0.193103	11.2	aldh1l1	28	81	notcand	Ab	TFBS loss miRNA gain
OG2088_0	-8	39	0.193103	11.2	aldh1l1	-52	81	notcand	Nb	TFBS loss miRNA loss
OG2089_0	8	43	0.221053	16.8	aldh1l2	-40	58	notcand	Pn	TFBS gain miRNA loss
OG2089_0	-43	43	0.221053	16.8	aldh1l2	-58	58	notcand	Ab	TFBS loss miRNA loss
OG2089_0	-4	43	0.221053	16.8	aldh1l2	-33	58	notcand	Mz	TFBS loss miRNA loss
OG2089_0	-43	43	0.221053	16.8	aldh1l2	-58	58	notcand	Nb	TFBS loss miRNA loss
OG3104_0	11	17	0.2125	8.5	aldh2.2	-11	28	notcand	Mz	TFBS gain miRNA loss
OG3104_0	-17	17	0.2125	8.5	aldh2.2	-28	28	notcand	Ab	TFBS loss miRNA loss
OG3104_0	-17	17	0.2125	8.5	aldh2.2	-28	28	notcand	Nb	TFBS loss miRNA loss
OG3104_0	-17	17	0.2125	8.5	aldh2.2	-28	28	notcand	Pn	TFBS loss miRNA loss
OG3263_0	22	0	0.23871	7.4	aldh3a1	51	0	notcand	Nb	TFBS gain miRNA gain
OG3262_0	-2	48	0.187838	13.9	aldh3a2b	0	25	notcand	Pn	TFBS loss miRNA nc
OG3262_0	-10	48	0.187838	13.9	aldh3a2b	3	25	notcand	Nb	TFBS loss miRNA gain
OG3262_0	-1	48	0.187838	13.9	aldh3a2b	-20	25	notcand	Ab	TFBS loss miRNA loss
OG3262_0	-48	48	0.187838	13.9	aldh3a2b	-25	25	notcand	Mz	TFBS loss miRNA loss
OG13945_0	26	24	0.204478	13.7	aldh3b1	31	25	notcand	Ab	TFBS gain miRNA gain
OG13945_0	13	24	0.204478	13.7	aldh3b1	21	25	notcand	Mz	TFBS gain miRNA gain
OG13945_0	20	24	0.204478	13.7	aldh3b1	8	25	notcand	Pn	TFBS gain miRNA gain
OG13945_0	4	24	0.204478	13.7	aldh3b1	-22	25	notcand	Nb	TFBS gain miRNA loss
OG14574_0	-1	9	0.238889	4.3	aldh3b2	-12	14	notcand	Ab	TFBS loss miRNA loss
OG14574_0	-9	9	0.238889	4.3	aldh3b2	-14	14	notcand	Mz	TFBS loss miRNA loss
OG14574_0	-9	9	0.238889	4.3	aldh3b2	-14	14	notcand	Nb	TFBS loss miRNA loss
OG14574_0	-9	9	0.238889	4.3	aldh3b2	-14	14	notcand	Pn	TFBS loss miRNA loss
OG8297_0	15	27	0.24717	13.1	aldh5a1	1	21	notcand	Mz	TFBS gain miRNA gain
OG8297_0	2	27	0.24717	13.1	aldh5a1	2	21	notcand	Pn	TFBS gain miRNA gain
OG8297_0	-10	27	0.24717	13.1	aldh5a1	-13	21	notcand	Ab	TFBS loss miRNA loss
OG8297_0	-23	27	0.24717	13.1	aldh5a1	-4	21	notcand	Nb	TFBS loss miRNA loss
OG5686_0	-1	5	0.205128	8	aldh6a1	0	27	notcand	Mz	TFBS loss miRNA nc
OG5686_0	0	5	0.205128	8	aldh6a1	4	27	notcand	Ab	miRNA gain TFBS nc
OG5686_0	28	5	0.205128	8	aldh6a1	15	27	notcand	Nb	TFBS gain miRNA gain
OG5686_0	2	5	0.205128	8	aldh6a1	-1	27	notcand	Pn	TFBS gain miRNA loss
OG7664_0	12	5	0.22	5.5	aldh7a1	1	25	notcand	Ab	TFBS gain miRNA gain
OG7664_0	10	5	0.22	5.5	aldh7a1	-7	25	notcand	Mz	TFBS gain miRNA loss
OG7664_0	7	5	0.22	5.5	aldh7a1	-8	25	notcand	Nb	TFBS gain miRNA loss
OG7664_0	6	5	0.22	5.5	aldh7a1	-7	25	notcand	Pn	TFBS gain miRNA loss
OG15323_0	18	25	0.259649	14.8	aldh8a1	14	3	notcand	Ab	TFBS gain miRNA gain
OG15323_0	15	25	0.259649	14.8	aldh8a1	7	3	notcand	Mz	TFBS gain miRNA gain
OG15323_0	-25	25	0.259649	14.8	aldh8a1	-3	3	notcand	Nb	TFBS loss miRNA loss
OG15323_0	-25	25	0.259649	14.8	aldh8a1	-3	3	notcand	Pn	TFBS loss miRNA loss
OG4424_0	8	16	0.248485	8.2	aldh9a1a.1	10	9	notcand	Ab	TFBS gain miRNA gain
OG4424_0	2	16	0.248485	8.2	aldh9a1a.1	3	9	notcand	Nb	TFBS gain miRNA gain
OG4424_0	-16	16	0.248485	8.2	aldh9a1a.1	-9	9	notcand	Mz	TFBS loss miRNA loss
OG4424_0	-16	16	0.248485	8.2	aldh9a1a.1	-9	9	notcand	Pn	TFBS loss miRNA loss
OG4425_0	52	9	0.211111	13.3	aldh9a1b	-7	64	notcand	Ab	TFBS gain miRNA loss
OG4425_0	2	9	0.211111	13.3	aldh9a1b	-19	64	notcand	Mz	TFBS gain miRNA loss
OG4425_0	5	9	0.211111	13.3	aldh9a1b	-47	64	notcand	Pn	TFBS gain miRNA loss
OG4425_0	-1	9	0.211111	13.3	aldh9a1b	-13	64	notcand	Nb	TFBS loss miRNA loss
OG1974_0	2	53	0.183544	14.5	aldoa	-23	30	notcand	Ab	TFBS gain miRNA loss
OG1974_0	3	53	0.183544	14.5	aldoa	-3	30	notcand	Mz	TFBS gain miRNA loss
OG1974_0	1	53	0.183544	14.5	aldoa	-5	30	notcand	Pn	TFBS gain miRNA loss
OG1974_0	-7	53	0.183544	14.5	aldoa	-10	30	notcand	Nb	TFBS loss miRNA loss
OG1976_0	6	9	0.231818	5.1	aldocb	5	25	notcand	Ab	TFBS gain miRNA gain
OG1976_0	-2	9	0.231818	5.1	aldocb	-9	25	notcand	Mz	TFBS loss miRNA loss
OG1976_0	-9	9	0.231818	5.1	aldocb	-25	25	notcand	Nb	TFBS loss miRNA loss
OG1976_0	-9	9	0.231818	5.1	aldocb	-25	25	notcand	Pn	TFBS loss miRNA loss
OG10085_0	-18	50	0.2	12.6	alg1	8	19	notcand	Ab	TFBS loss miRNA gain
OG10085_0	-24	50	0.2	12.6	alg1	-9	19	notcand	Mz	TFBS loss miRNA loss
OG10085_0	-23	50	0.2	12.6	alg1	-7	19	notcand	Nb	TFBS loss miRNA loss
OG10085_0	-20	50	0.2	12.6	alg1	-14	19	notcand	Pn	TFBS loss miRNA loss
OG10985_0	0	24	0.211765	7.2	alg10	-28	43	notcand	Pn	miRNA loss TFBS nc
OG10985_0	-10	24	0.211765	7.2	alg10	10	43	notcand	Ab	TFBS loss miRNA gain
OG10985_0	-6	24	0.211765	7.2	alg10	-6	43	notcand	Mz	TFBS loss miRNA loss
OG10985_0	-24	24	0.211765	7.2	alg10	-43	43	notcand	Nb	TFBS loss miRNA loss
OG5476_0	20	24	0.235849	12.5	alg11	16	18	notcand	Pn	TFBS gain miRNA gain
OG5476_0	-23	24	0.235849	12.5	alg11	9	18	notcand	Mz	TFBS loss miRNA gain
OG5476_0	-7	24	0.235849	12.5	alg11	18	18	notcand	Nb	TFBS loss miRNA gain
OG5476_0	-24	24	0.235849	12.5	alg11	-18	18	notcand	Ab	TFBS loss miRNA loss
OG6257_0	-7	21	0.22069	6.4	alg13	0	27	notcand	Mz	TFBS loss miRNA nc
OG7163_0	3	29	0.257407	13.9	alg13	-2	4	notcand	Mz	TFBS gain miRNA loss
OG7163_0	5	29	0.257407	13.9	alg13	-2	4	notcand	Nb	TFBS gain miRNA loss
OG7163_0	-29	29	0.257407	13.9	alg13	-4	4	notcand	Ab	TFBS loss miRNA loss
OG6257_0	-21	21	0.22069	6.4	alg13	-27	27	notcand	Ab	TFBS loss miRNA loss
OG6257_0	-21	21	0.22069	6.4	alg13	-27	27	notcand	Nb	TFBS loss miRNA loss
OG7163_0	-29	29	0.257407	13.9	alg13	-4	4	notcand	Pn	TFBS loss miRNA loss
OG6257_0	-21	21	0.22069	6.4	alg13	-27	27	notcand	Pn	TFBS loss miRNA loss
OG14563_0	-15	24	0.220513	8.6	alg14	13	11	notcand	Ab	TFBS loss miRNA gain
OG14563_0	-8	24	0.220513	8.6	alg14	-7	11	notcand	Mz	TFBS loss miRNA loss
OG14563_0	-24	24	0.220513	8.6	alg14	-11	11	notcand	Nb	TFBS loss miRNA loss
OG14563_0	-24	24	0.220513	8.6	alg14	-11	11	notcand	Pn	TFBS loss miRNA loss
OG8510_0	6	23	0.228378	16.9	alg2	-13	43	notcand	Ab	TFBS gain miRNA loss
OG8510_0	34	23	0.228378	16.9	alg2	-19	43	notcand	Mz	TFBS gain miRNA loss
OG8510_0	25	23	0.228378	16.9	alg2	-18	43	notcand	Nb	TFBS gain miRNA loss
OG8510_0	-5	23	0.228378	16.9	alg2	-20	43	notcand	Pn	TFBS loss miRNA loss
OG10695_1	13	0	0.2	2.6	alg5	40	0	notcand	Ab	TFBS gain miRNA gain
OG12806_0	5	59	0.255814	22	alg6	-2	18	notcand	Pn	TFBS gain miRNA loss
OG12806_0	-21	59	0.255814	22	alg6	5	18	notcand	Ab	TFBS loss miRNA gain
OG12806_0	-59	59	0.255814	22	alg6	-18	18	notcand	Mz	TFBS loss miRNA loss
OG12806_0	-3	59	0.255814	22	alg6	-3	18	notcand	Nb	TFBS loss miRNA loss
OG9955_0	1	25	0.204878	8.4	alg8	-4	8	notcand	Ab	TFBS gain miRNA loss
OG9955_0	-2	25	0.204878	8.4	alg8	6	8	notcand	Mz	TFBS loss miRNA gain
OG9955_0	-6	25	0.204878	8.4	alg8	5	8	notcand	Pn	TFBS loss miRNA gain
OG9955_0	-8	25	0.204878	8.4	alg8	-5	8	notcand	Nb	TFBS loss miRNA loss
OG9035_0	26	4	0.218919	8.1	alg9	32	42	notcand	Ab	TFBS gain miRNA gain
OG9035_0	5	4	0.218919	8.1	alg9	11	42	notcand	Mz	TFBS gain miRNA gain
OG9035_0	8	4	0.218919	8.1	alg9	-24	42	notcand	Nb	TFBS gain miRNA loss
OG9035_0	7	4	0.218919	8.1	alg9	-22	42	notcand	Pn	TFBS gain miRNA loss
OG3831_0	72	0	0.253465	25.6	alk	20	0	notcand	Ab	TFBS gain miRNA gain
OG3831_0	70	0	0.253465	25.6	alk	26	0	notcand	Mz	TFBS gain miRNA gain
OG3831_0	48	0	0.253465	25.6	alk	4	0	notcand	Nb	TFBS gain miRNA gain
OG3831_0	64	0	0.253465	25.6	alk	12	0	notcand	Pn	TFBS gain miRNA gain
OG13352_0	-5	7	0.2125	1.7	alkbh1	13	6	notcand	Pn	TFBS loss miRNA gain
OG13352_0	-7	7	0.2125	1.7	alkbh1	-6	6	notcand	Ab	TFBS loss miRNA loss
OG13352_0	-7	7	0.2125	1.7	alkbh1	-6	6	notcand	Mz	TFBS loss miRNA loss
OG13352_0	-6	7	0.2125	1.7	alkbh1	-4	6	notcand	Nb	TFBS loss miRNA loss
OG7703_0	-4	19	0.265217	6.1	alkbh2	14	62	notcand	Ab	TFBS loss miRNA gain
OG7703_0	-19	19	0.265217	6.1	alkbh2	-62	62	notcand	Mz	TFBS loss miRNA loss
OG7703_0	-7	19	0.265217	6.1	alkbh2	-58	62	notcand	Nb	TFBS loss miRNA loss
OG7703_0	-19	19	0.265217	6.1	alkbh2	-62	62	notcand	Pn	TFBS loss miRNA loss
OG14448_0	27	8	0.212821	8.3	alkbh4	28	6	notcand	Ab	TFBS gain miRNA gain
OG14448_0	-7	8	0.212821	8.3	alkbh4	20	6	notcand	Pn	TFBS loss miRNA gain
OG14448_0	-8	8	0.212821	8.3	alkbh4	-6	6	notcand	Mz	TFBS loss miRNA loss
OG14448_0	-8	8	0.212821	8.3	alkbh4	-6	6	notcand	Nb	TFBS loss miRNA loss
OG9751_0	0	62	0.184848	18.3	alkbh7	6	16	notcand	Pn	miRNA gain TFBS nc
OG9751_0	7	62	0.184848	18.3	alkbh7	10	16	notcand	Ab	TFBS gain miRNA gain
OG9751_0	8	62	0.184848	18.3	alkbh7	41	16	notcand	Mz	TFBS gain miRNA gain
OG9751_0	-13	62	0.184848	18.3	alkbh7	-4	16	notcand	Nb	TFBS loss miRNA loss
OG10145_0	9	47	0.193671	15.3	alkbh8	0	3	notcand	Mz	TFBS gain miRNA nc
OG10145_0	-11	47	0.193671	15.3	alkbh8	0	3	notcand	Nb	TFBS loss miRNA nc
OG10145_0	8	47	0.193671	15.3	alkbh8	-1	3	notcand	Ab	TFBS gain miRNA loss
OG10145_0	-47	47	0.193671	15.3	alkbh8	-3	3	notcand	Pn	TFBS loss miRNA loss
OG6838_0	11	36	0.204687	13.1	alms1	16	6	notcand	Ab	TFBS gain miRNA gain
OG6838_0	1	36	0.204687	13.1	alms1	-4	6	notcand	Mz	TFBS gain miRNA loss
OG6838_0	-36	36	0.204687	13.1	alms1	-6	6	notcand	Nb	TFBS loss miRNA loss
OG6838_0	-5	36	0.204687	13.1	alms1	-5	6	notcand	Pn	TFBS loss miRNA loss
OG992_0	-51	51	0.25625	16.4	alox12	-27	27	notcand	Ab	TFBS loss miRNA loss
OG992_0	-51	51	0.25625	16.4	alox12	-27	27	notcand	Mz	TFBS loss miRNA loss
OG992_0	-51	51	0.25625	16.4	alox12	-27	27	notcand	Nb	TFBS loss miRNA loss
OG992_0	-2	51	0.25625	16.4	alox12	-25	27	notcand	Pn	TFBS loss miRNA loss
OG14841_0	-23	56	0.252857	17.7	alox5ap	2	2	notcand	Nb	TFBS loss miRNA gain
OG14841_0	-56	56	0.252857	17.7	alox5ap	-2	2	notcand	Ab	TFBS loss miRNA loss
OG14841_0	-56	56	0.252857	17.7	alox5ap	-2	2	notcand	Mz	TFBS loss miRNA loss
OG14841_0	-16	56	0.252857	17.7	alox5ap	-1	2	notcand	Pn	TFBS loss miRNA loss
OG12271_0	38	0	0.24902	12.7	alpk1	37	0	notcand	Ab	TFBS gain miRNA gain
OG12271_0	21	0	0.24902	12.7	alpk1	1	0	notcand	Mz	TFBS gain miRNA gain
OG12271_0	15	0	0.24902	12.7	alpk1	26	0	notcand	Nb	TFBS gain miRNA gain
OG12271_0	39	0	0.24902	12.7	alpk1	17	0	notcand	Pn	TFBS gain miRNA gain
OG15002_0	11	15	0.225	9.9	alpk2	-39	80	notcand	Ab	TFBS gain miRNA loss
OG15002_0	13	15	0.225	9.9	alpk2	-28	80	notcand	Mz	TFBS gain miRNA loss
OG15002_0	14	15	0.225	9.9	alpk2	-58	80	notcand	Pn	TFBS gain miRNA loss
OG15002_0	-1	15	0.225	9.9	alpk2	-53	80	notcand	Nb	TFBS loss miRNA loss
OG5138_0	-19	45	0.189091	10.4	alpk3a	-4	47	notcand	Ab	TFBS loss miRNA loss
OG5138_0	-21	45	0.189091	10.4	alpk3a	-12	47	notcand	Mz	TFBS loss miRNA loss
OG5138_0	-28	45	0.189091	10.4	alpk3a	-16	47	notcand	Nb	TFBS loss miRNA loss
OG5138_0	-23	45	0.189091	10.4	alpk3a	-10	47	notcand	Pn	TFBS loss miRNA loss
OG2830_0	66	0	0.248193	20.6	alpl	24	0	notcand	Ab	TFBS gain miRNA gain
OG2830_0	49	0	0.248193	20.6	alpl	35	0	notcand	Mz	TFBS gain miRNA gain
OG2830_0	38	0	0.248193	20.6	alpl	25	0	notcand	Nb	TFBS gain miRNA gain
OG2830_0	55	0	0.248193	20.6	alpl	20	0	notcand	Pn	TFBS gain miRNA gain
OG2401_0	2	20	0.24359	9.5	als2a	6	63	notcand	Ab	TFBS gain miRNA gain
OG2401_0	3	20	0.24359	9.5	als2a	-55	63	notcand	Mz	TFBS gain miRNA loss
OG2401_0	4	20	0.24359	9.5	als2a	-17	63	notcand	Pn	TFBS gain miRNA loss
OG2401_0	-20	20	0.24359	9.5	als2a	-63	63	notcand	Nb	TFBS loss miRNA loss
OG2400_0	3	53	0.246667	22.2	als2b	45	18	notcand	Nb	TFBS gain miRNA gain
OG2400_0	-6	53	0.246667	22.2	als2b	-3	18	notcand	Mz	TFBS loss miRNA loss
OG2400_0	-53	53	0.246667	22.2	als2b	-18	18	notcand	Pn	TFBS loss miRNA loss
OG13659_0	6	42	0.261429	18.3	alx1	-2	13	notcand	Mz	TFBS gain miRNA loss
OG13659_0	-24	42	0.261429	18.3	alx1	6	13	notcand	Ab	TFBS loss miRNA gain
OG13659_0	-3	42	0.261429	18.3	alx1	3	13	notcand	Pn	TFBS loss miRNA gain
OG13659_0	-42	42	0.261429	18.3	alx1	-13	13	notcand	Nb	TFBS loss miRNA loss
OG13088_0	0	41	0.178788	11.8	alx3	-4	6	cand	Pn	miRNA loss TFBS nc
OG13088_0	3	41	0.178788	11.8	alx3	5	6	cand	Ab	TFBS gain miRNA gain
OG13088_0	1	41	0.178788	11.8	alx3	2	6	cand	Mz	TFBS gain miRNA gain
OG13088_0	-9	41	0.178788	11.8	alx3	5	6	cand	Nb	TFBS loss miRNA gain
OG5099_0	1	76	0.274167	32.9	alx4	69	5	notcand	Mz	TFBS gain miRNA gain
OG5099_0	-76	76	0.274167	32.9	alx4	-5	5	notcand	Ab	TFBS loss miRNA loss
OG5099_0	-76	76	0.274167	32.9	alx4	-5	5	notcand	Nb	TFBS loss miRNA loss
OG5099_0	-3	76	0.274167	32.9	alx4	-2	5	notcand	Pn	TFBS loss miRNA loss
OG8924_0	-25	30	0.234783	10.8	alyref	6	11	notcand	Ab	TFBS loss miRNA gain
OG8924_0	-1	30	0.234783	10.8	alyref	2	11	notcand	Mz	TFBS loss miRNA gain
OG8924_0	-5	30	0.234783	10.8	alyref	-7	11	notcand	Nb	TFBS loss miRNA loss
OG8924_0	-6	30	0.234783	10.8	alyref	-7	11	notcand	Pn	TFBS loss miRNA loss
OG15547_0	-7	17	0.227778	8.2	alyref_(2_of_2)	0	5	notcand	Nb	TFBS loss miRNA nc
OG15547_0	0	17	0.227778	8.2	alyref_(2_of_2)	13	5	notcand	Ab	miRNA gain TFBS nc
OG15547_0	3	17	0.227778	8.2	alyref_(2_of_2)	-4	5	notcand	Mz	TFBS gain miRNA loss
OG15547_0	3	17	0.227778	8.2	alyref_(2_of_2)	-1	5	notcand	Pn	TFBS gain miRNA loss
OG8093_0	10	20	0.256098	10.5	amacr	5	19	notcand	Mz	TFBS gain miRNA gain
OG8093_0	3	20	0.256098	10.5	amacr	2	19	notcand	Nb	TFBS gain miRNA gain
OG8093_1	14	0	0.230769	6	amacr	2	0	notcand	Pn	TFBS gain miRNA gain
OG8093_0	-20	20	0.256098	10.5	amacr	-19	19	notcand	Ab	TFBS loss miRNA loss
OG8093_0	-20	20	0.256098	10.5	amacr	-19	19	notcand	Pn	TFBS loss miRNA loss
OG6575_0	21	53	0.257143	25.2	ambra1b	-20	37	notcand	Ab	TFBS gain miRNA loss
OG6575_0	17	53	0.257143	25.2	ambra1b	-14	37	notcand	Pn	TFBS gain miRNA loss
OG6575_0	-53	53	0.257143	25.2	ambra1b	-37	37	notcand	Mz	TFBS loss miRNA loss
OG6575_0	-53	53	0.257143	25.2	ambra1b	-37	37	notcand	Nb	TFBS loss miRNA loss
OG11108_0	20	35	0.204225	14.5	amd1	8	31	notcand	Mz	TFBS gain miRNA gain
OG11108_0	-4	35	0.204225	14.5	amd1	16	31	notcand	Ab	TFBS loss miRNA gain
OG11108_0	-17	35	0.204225	14.5	amd1	4	31	notcand	Nb	TFBS loss miRNA gain
OG11108_0	-35	35	0.204225	14.5	amd1	-31	31	notcand	Pn	TFBS loss miRNA loss
OG12038_0	39	27	0.214286	18	amer1	-16	52	notcand	Ab	TFBS gain miRNA loss
OG12038_0	15	27	0.214286	18	amer1	-12	52	notcand	Mz	TFBS gain miRNA loss
OG12038_0	25	27	0.214286	18	amer1	-8	52	notcand	Nb	TFBS gain miRNA loss
OG12038_0	35	27	0.214286	18	amer1	-26	52	notcand	Pn	TFBS gain miRNA loss
OG8104_0	1	29	0.214925	14.4	amfr	2	38	notcand	Mz	TFBS gain miRNA gain
OG8104_0	1	29	0.214925	14.4	amfr	-36	38	notcand	Ab	TFBS gain miRNA loss
OG8104_0	16	29	0.214925	14.4	amfr	-1	38	notcand	Nb	TFBS gain miRNA loss
OG8104_0	5	29	0.214925	14.4	amfr	-6	38	notcand	Pn	TFBS gain miRNA loss
OG12295_0	0	37	0.248148	13.4	amh	9	27	notcand	Ab	miRNA gain TFBS nc
OG12295_0	1	37	0.248148	13.4	amh	-2	27	notcand	Mz	TFBS gain miRNA loss
OG12295_0	-1	37	0.248148	13.4	amh	7	27	notcand	Pn	TFBS loss miRNA gain
OG12295_0	-37	37	0.248148	13.4	amh	-27	27	notcand	Nb	TFBS loss miRNA loss
OG14768_0	-32	32	0.247619	10.4	amhr2	-10	10	notcand	Ab	TFBS loss miRNA loss
OG14768_0	-32	32	0.247619	10.4	amhr2	-10	10	notcand	Mz	TFBS loss miRNA loss
OG14768_0	-32	32	0.247619	10.4	amhr2	-10	10	notcand	Nb	TFBS loss miRNA loss
OG14768_0	-2	32	0.247619	10.4	amhr2	-1	10	notcand	Pn	TFBS loss miRNA loss
OG5199_0	0	25	0.226667	10.2	amigo1_(1_of_2)	5	76	notcand	Mz	miRNA gain TFBS nc
OG5199_0	4	25	0.226667	10.2	amigo1_(1_of_2)	-8	76	notcand	Pn	TFBS gain miRNA loss
OG5199_0	-1	25	0.226667	10.2	amigo1_(1_of_2)	21	76	notcand	Ab	TFBS loss miRNA gain
OG5199_0	-11	25	0.226667	10.2	amigo1_(1_of_2)	2	76	notcand	Nb	TFBS loss miRNA gain
OG15218_0	0	24	0.212245	10.4	amigo2	24	14	notcand	Nb	miRNA gain TFBS nc
OG15218_0	2	24	0.212245	10.4	amigo2	6	14	notcand	Ab	TFBS gain miRNA gain
OG15218_0	5	24	0.212245	10.4	amigo2	3	14	notcand	Pn	TFBS gain miRNA gain
OG15218_0	4	24	0.212245	10.4	amigo2	-2	14	notcand	Mz	TFBS gain miRNA loss
OG7761_0	-20	48	0.211429	14.8	ammecr1	13	52	notcand	Ab	TFBS loss miRNA gain
OG7761_0	-15	48	0.211429	14.8	ammecr1	2	52	notcand	Nb	TFBS loss miRNA gain
OG7761_0	-13	48	0.211429	14.8	ammecr1	-4	52	notcand	Mz	TFBS loss miRNA loss
OG7761_0	-10	48	0.211429	14.8	ammecr1	-44	52	notcand	Pn	TFBS loss miRNA loss
OG5740_0	-15	67	0.255172	22.2	amot	-66	69	notcand	Ab	TFBS loss miRNA loss
OG5740_0	-67	67	0.255172	22.2	amot	-69	69	notcand	Mz	TFBS loss miRNA loss
OG5740_0	-67	67	0.255172	22.2	amot	-69	69	notcand	Nb	TFBS loss miRNA loss
OG5740_0	-67	67	0.255172	22.2	amot	-69	69	notcand	Pn	TFBS loss miRNA loss
OG2914_0	10	60	0.210417	20.2	amotl2b	6	37	notcand	Ab	TFBS gain miRNA gain
OG2914_0	4	60	0.210417	20.2	amotl2b	-6	37	notcand	Mz	TFBS gain miRNA loss
OG2914_0	-12	60	0.210417	20.2	amotl2b	-2	37	notcand	Nb	TFBS loss miRNA loss
OG2914_0	-2	60	0.210417	20.2	amotl2b	-6	37	notcand	Pn	TFBS loss miRNA loss
OG1430_0	2	35	0.198214	11.1	ampd1	-52	61	notcand	Ab	TFBS gain miRNA loss
OG1430_0	2	35	0.198214	11.1	ampd1	-53	61	notcand	Mz	TFBS gain miRNA loss
OG1430_0	2	35	0.198214	11.1	ampd1	-54	61	notcand	Pn	TFBS gain miRNA loss
OG1430_0	-8	35	0.198214	11.1	ampd1	-53	61	notcand	Nb	TFBS loss miRNA loss
OG1428_0	2	33	0.194545	10.7	ampd2a	21	68	notcand	Ab	TFBS gain miRNA gain
OG1428_0	3	33	0.194545	10.7	ampd2a	2	68	notcand	Mz	TFBS gain miRNA gain
OG1428_0	1	33	0.194545	10.7	ampd2a	7	68	notcand	Pn	TFBS gain miRNA gain
OG1428_0	-5	33	0.194545	10.7	ampd2a	-1	68	notcand	Nb	TFBS loss miRNA loss
OG1429_0	5	35	0.275	14.3	ampd2b	-30	40	notcand	Mz	TFBS gain miRNA loss
OG1429_0	2	35	0.275	14.3	ampd2b	-16	40	notcand	Pn	TFBS gain miRNA loss
OG1429_0	-35	35	0.275	14.3	ampd2b	-40	40	notcand	Ab	TFBS loss miRNA loss
OG1429_0	-35	35	0.275	14.3	ampd2b	-40	40	notcand	Nb	TFBS loss miRNA loss
OG1431_0	5	30	0.206154	13.4	ampd3a	1	31	notcand	Pn	TFBS gain miRNA gain
OG1431_0	8	30	0.206154	13.4	ampd3a	-28	31	notcand	Ab	TFBS gain miRNA loss
OG1431_0	10	30	0.206154	13.4	ampd3a	-1	31	notcand	Mz	TFBS gain miRNA loss
OG1431_0	-1	30	0.206154	13.4	ampd3a	-25	31	notcand	Nb	TFBS loss miRNA loss
OG1432_0	2	47	0.1875	13.5	ampd3b	11	13	notcand	Ab	TFBS gain miRNA gain
OG1432_0	4	47	0.1875	13.5	ampd3b	2	13	notcand	Mz	TFBS gain miRNA gain
OG1432_0	-8	47	0.1875	13.5	ampd3b	1	13	notcand	Nb	TFBS loss miRNA gain
OG1432_0	-1	47	0.1875	13.5	ampd3b	4	13	notcand	Pn	TFBS loss miRNA gain
OG7647_0	7	43	0.243077	15.8	amph	4	17	notcand	Mz	TFBS gain miRNA gain
OG7647_0	-43	43	0.243077	15.8	amph	-17	17	notcand	Ab	TFBS loss miRNA loss
OG7647_0	-43	43	0.243077	15.8	amph	-17	17	notcand	Nb	TFBS loss miRNA loss
OG7647_0	-43	43	0.243077	15.8	amph	-17	17	notcand	Pn	TFBS loss miRNA loss
OG17825_0	31	0	0.240476	10.1	amt	13	0	notcand	Mz	TFBS gain miRNA gain
OG17825_0	28	0	0.240476	10.1	amt	1	0	notcand	Pn	TFBS gain miRNA gain
OG5910_0	17	26	0.227778	12.3	amt	-2	3	notcand	Pn	TFBS gain miRNA loss
OG5910_0	-26	26	0.227778	12.3	amt	-3	3	notcand	Ab	TFBS loss miRNA loss
OG5910_0	-26	26	0.227778	12.3	amt	-3	3	notcand	Mz	TFBS loss miRNA loss
OG5910_0	-26	26	0.227778	12.3	amt	-3	3	notcand	Nb	TFBS loss miRNA loss
OG12308_0	4	0	0.2	1	amz2	23	0	notcand	Nb	TFBS gain miRNA gain
OG12308_0	1	0	0.2	1	amz2	8	0	notcand	Pn	TFBS gain miRNA gain
OG7149_0	-18	64	0.193976	16.1	anapc1	-7	48	notcand	Ab	TFBS loss miRNA loss
OG7149_0	-14	64	0.193976	16.1	anapc1	-30	48	notcand	Mz	TFBS loss miRNA loss
OG7149_0	-28	64	0.193976	16.1	anapc1	-28	48	notcand	Nb	TFBS loss miRNA loss
OG7149_0	-64	64	0.193976	16.1	anapc1	-48	48	notcand	Pn	TFBS loss miRNA loss
OG7435_0	4	1	0.218182	2.4	anapc10	3	12	notcand	Ab	TFBS gain miRNA gain
OG7435_0	5	1	0.218182	2.4	anapc10	-10	12	notcand	Nb	TFBS gain miRNA loss
OG7435_0	-1	1	0.218182	2.4	anapc10	-12	12	notcand	Mz	TFBS loss miRNA loss
OG7435_0	-1	1	0.218182	2.4	anapc10	-12	12	notcand	Pn	TFBS loss miRNA loss
OG7952_0	9	60	0.203306	24.6	anapc15	0	15	notcand	Nb	TFBS gain miRNA nc
OG7952_0	8	60	0.203306	24.6	anapc15	21	15	notcand	Ab	TFBS gain miRNA gain
OG7952_0	29	60	0.203306	24.6	anapc15	3	15	notcand	Mz	TFBS gain miRNA gain
OG7952_0	-60	60	0.203306	24.6	anapc15	-15	15	notcand	Pn	TFBS loss miRNA loss
OG8968_0	23	0	0.2	4.6	anapc16	20	0	notcand	Nb	TFBS gain miRNA gain
OG10094_0	-3	42	0.207143	11.6	anapc2	-28	44	notcand	Ab	TFBS loss miRNA loss
OG10094_0	-5	42	0.207143	11.6	anapc2	-31	44	notcand	Mz	TFBS loss miRNA loss
OG10094_0	-42	42	0.207143	11.6	anapc2	-44	44	notcand	Nb	TFBS loss miRNA loss
OG10094_0	-19	42	0.207143	11.6	anapc2	-38	44	notcand	Pn	TFBS loss miRNA loss
OG9923_0	9	50	0.196104	15.1	anapc4	0	1	notcand	Ab	TFBS gain miRNA nc
OG9923_0	3	50	0.196104	15.1	anapc4	0	1	notcand	Pn	TFBS gain miRNA nc
OG9923_0	0	50	0.196104	15.1	anapc4	2	1	notcand	Mz	miRNA gain TFBS nc
OG9923_0	-6	50	0.196104	15.1	anapc4	1	1	notcand	Nb	TFBS loss miRNA gain
OG10556_0	8	46	0.21383	20.1	anapc5	31	21	notcand	Nb	TFBS gain miRNA gain
OG10556_0	17	46	0.21383	20.1	anapc5	-19	21	notcand	Ab	TFBS gain miRNA loss
OG10556_0	20	46	0.21383	20.1	anapc5	-20	21	notcand	Mz	TFBS gain miRNA loss
OG10556_0	16	46	0.21383	20.1	anapc5	-17	21	notcand	Pn	TFBS gain miRNA loss
OG8898_0	-5	27	0.182857	6.4	anapc7	0	11	notcand	Pn	TFBS loss miRNA nc
OG8898_0	-5	27	0.182857	6.4	anapc7	-9	11	notcand	Ab	TFBS loss miRNA loss
OG8898_0	-9	27	0.182857	6.4	anapc7	-2	11	notcand	Mz	TFBS loss miRNA loss
OG8898_0	-8	27	0.182857	6.4	anapc7	-2	11	notcand	Nb	TFBS loss miRNA loss
OG16710_0	1	32	0.254762	10.7	and2	7	18	notcand	Ab	TFBS gain miRNA gain
OG16710_0	-32	32	0.254762	10.7	and2	-18	18	notcand	Mz	TFBS loss miRNA loss
OG16710_0	-32	32	0.254762	10.7	and2	-18	18	notcand	Nb	TFBS loss miRNA loss
OG16710_0	-32	32	0.254762	10.7	and2	-18	18	notcand	Pn	TFBS loss miRNA loss
OG12312_0	-33	60	0.223077	17.4	angel1	14	17	notcand	Nb	TFBS loss miRNA gain
OG12312_0	-24	60	0.223077	17.4	angel1	-5	17	notcand	Ab	TFBS loss miRNA loss
OG12312_0	-13	60	0.223077	17.4	angel1	-3	17	notcand	Mz	TFBS loss miRNA loss
OG12312_0	-22	60	0.223077	17.4	angel1	-11	17	notcand	Pn	TFBS loss miRNA loss
OG11022_0	20	15	0.238462	12.4	angel2	1	37	notcand	Ab	TFBS gain miRNA gain
OG11022_0	20	15	0.238462	12.4	angel2	-9	37	notcand	Mz	TFBS gain miRNA loss
OG11022_0	1	15	0.238462	12.4	angel2	-36	37	notcand	Nb	TFBS gain miRNA loss
OG11022_0	19	15	0.238462	12.4	angel2	-16	37	notcand	Pn	TFBS gain miRNA loss
OG2394_0	2	60	0.239759	19.9	angpt1	-4	46	notcand	Ab	TFBS gain miRNA loss
OG2394_0	2	60	0.239759	19.9	angpt1	-10	46	notcand	Mz	TFBS gain miRNA loss
OG2394_0	-60	60	0.239759	19.9	angpt1	-46	46	notcand	Nb	TFBS loss miRNA loss
OG2394_0	-1	60	0.239759	19.9	angpt1	-4	46	notcand	Pn	TFBS loss miRNA loss
OG2395_0	3	19	0.246429	6.9	angpt4	-58	66	notcand	Pn	TFBS gain miRNA loss
OG2395_0	-19	19	0.246429	6.9	angpt4	-66	66	notcand	Ab	TFBS loss miRNA loss
OG2395_0	-19	19	0.246429	6.9	angpt4	-66	66	notcand	Mz	TFBS loss miRNA loss
OG2395_0	-19	19	0.246429	6.9	angpt4	-66	66	notcand	Nb	TFBS loss miRNA loss
OG1584_0	2	0	0.2	0.4	angptl2b	2	0	notcand	Nb	TFBS gain miRNA gain
OG15950_0	2	54	0.185	14.8	angptl4	11	39	notcand	Ab	TFBS gain miRNA gain
OG9219_0	-3	56	0.203704	16.5	angptl4	-4	35	notcand	Ab	TFBS loss miRNA loss
OG15950_0	-3	54	0.185	14.8	angptl4	-27	39	notcand	Mz	TFBS loss miRNA loss
OG9219_0	-10	56	0.203704	16.5	angptl4	-11	35	notcand	Mz	TFBS loss miRNA loss
OG15950_0	-11	54	0.185	14.8	angptl4	-32	39	notcand	Nb	TFBS loss miRNA loss
OG9219_0	-23	56	0.203704	16.5	angptl4	-5	35	notcand	Nb	TFBS loss miRNA loss
OG15950_0	-7	54	0.185	14.8	angptl4	-27	39	notcand	Pn	TFBS loss miRNA loss
OG9219_0	-9	56	0.203704	16.5	angptl4	-12	35	notcand	Pn	TFBS loss miRNA loss
OG9600_0	17	20	0.236364	13	angptl5	0	2	notcand	Pn	TFBS gain miRNA nc
OG9600_0	-2	20	0.236364	13	angptl5	0	2	notcand	Ab	TFBS loss miRNA nc
OG9600_0	-4	20	0.236364	13	angptl5	0	2	notcand	Nb	TFBS loss miRNA nc
OG9600_0	19	20	0.236364	13	angptl5	1	2	notcand	Mz	TFBS gain miRNA gain
OG1586_0	-20	20	0.264912	15.1	angptl6	-5	5	notcand	Ab	TFBS loss miRNA loss
OG1586_0	-20	20	0.264912	15.1	angptl6	-5	5	notcand	Mz	TFBS loss miRNA loss
OG1586_0	-20	20	0.264912	15.1	angptl6	-5	5	notcand	Nb	TFBS loss miRNA loss
OG1586_0	-20	20	0.264912	15.1	angptl6	-5	5	notcand	Pn	TFBS loss miRNA loss
OG569_0	3	48	0.188889	13.6	ank1b	18	40	notcand	Mz	TFBS gain miRNA gain
OG569_0	2	48	0.188889	13.6	ank1b	22	40	notcand	Pn	TFBS gain miRNA gain
OG569_0	5	48	0.188889	13.6	ank1b	-9	40	notcand	Ab	TFBS gain miRNA loss
OG569_0	-10	48	0.188889	13.6	ank1b	-28	40	notcand	Nb	TFBS loss miRNA loss
OG568_1	30	0	0.233333	10.5	ank2b	27	0	notcand	Ab	TFBS gain miRNA gain
OG568_1	30	0	0.233333	10.5	ank2b	5	0	notcand	Pn	TFBS gain miRNA gain
OG568_0	-39	39	0.241509	12.8	ank2b	-47	47	notcand	Ab	TFBS loss miRNA loss
OG568_0	-39	39	0.241509	12.8	ank2b	-47	47	notcand	Mz	TFBS loss miRNA loss
OG568_0	-23	39	0.241509	12.8	ank2b	-42	47	notcand	Nb	TFBS loss miRNA loss
OG568_0	-39	39	0.241509	12.8	ank2b	-47	47	notcand	Pn	TFBS loss miRNA loss
OG566_0	3	26	0.241026	9.4	ank3	-3	25	notcand	Nb	TFBS gain miRNA loss
OG566_0	-26	26	0.241026	9.4	ank3	-25	25	notcand	Ab	TFBS loss miRNA loss
OG566_0	-26	26	0.241026	9.4	ank3	-25	25	notcand	Mz	TFBS loss miRNA loss
OG566_0	-26	26	0.241026	9.4	ank3	-25	25	notcand	Pn	TFBS loss miRNA loss
OG15465_0	4	21	0.223684	8.5	ankdd1a	-1	4	notcand	Ab	TFBS gain miRNA loss
OG15465_0	-21	21	0.223684	8.5	ankdd1a	-4	4	notcand	Mz	TFBS loss miRNA loss
OG15465_0	-21	21	0.223684	8.5	ankdd1a	-4	4	notcand	Nb	TFBS loss miRNA loss
OG15465_0	-21	21	0.223684	8.5	ankdd1a	-4	4	notcand	Pn	TFBS loss miRNA loss
OG6602_0	29	0	0.265909	11.7	ankef1b	20	0	notcand	Mz	TFBS gain miRNA gain
OG6602_0	33	0	0.265909	11.7	ankef1b	16	0	notcand	Pn	TFBS gain miRNA gain
OG5085_1	33	0	0.260465	11.2	ankfn1	114	0	notcand	Ab	TFBS gain miRNA gain
OG5085_1	36	0	0.260465	11.2	ankfn1	81	0	notcand	Mz	TFBS gain miRNA gain
OG10536_0	15	20	0.249206	15.7	ankfy1	-20	55	notcand	Nb	TFBS gain miRNA loss
OG10536_0	19	20	0.249206	15.7	ankfy1	-28	55	notcand	Pn	TFBS gain miRNA loss
OG10536_0	-20	20	0.249206	15.7	ankfy1	-55	55	notcand	Ab	TFBS loss miRNA loss
OG10536_0	-20	20	0.249206	15.7	ankfy1	-55	55	notcand	Mz	TFBS loss miRNA loss
OG6595_1	66	0	0.2	13.2	ankhb	45	0	notcand	Ab	TFBS gain miRNA gain
OG6595_0	72	0	0.248039	25.3	ankhb	14	0	notcand	Mz	TFBS gain miRNA gain
OG6595_0	58	0	0.248039	25.3	ankhb	28	0	notcand	Pn	TFBS gain miRNA gain
OG10677_0	-18	51	0.192308	12.5	ankhd1	-2	12	notcand	Ab	TFBS loss miRNA loss
OG10677_0	-20	51	0.192308	12.5	ankhd1	-11	12	notcand	Mz	TFBS loss miRNA loss
OG10677_0	-18	51	0.192308	12.5	ankhd1	-5	12	notcand	Nb	TFBS loss miRNA loss
OG10677_0	-17	51	0.192308	12.5	ankhd1	-10	12	notcand	Pn	TFBS loss miRNA loss
OG4548_0	1	49	0.202817	14.4	ankib1a	-72	86	notcand	Mz	TFBS gain miRNA loss
OG4548_0	-11	49	0.202817	14.4	ankib1a	-66	86	notcand	Ab	TFBS loss miRNA loss
OG4548_0	-14	49	0.202817	14.4	ankib1a	-5	86	notcand	Nb	TFBS loss miRNA loss
OG4548_0	-12	49	0.202817	14.4	ankib1a	-72	86	notcand	Pn	TFBS loss miRNA loss
OG4547_0	-25	25	0.239024	9.8	ankib1b	-62	62	notcand	Ab	TFBS loss miRNA loss
OG4547_0	-6	25	0.239024	9.8	ankib1b	-10	62	notcand	Mz	TFBS loss miRNA loss
OG4547_0	-4	25	0.239024	9.8	ankib1b	-14	62	notcand	Nb	TFBS loss miRNA loss
OG4547_0	-9	25	0.239024	9.8	ankib1b	-11	62	notcand	Pn	TFBS loss miRNA loss
OG7534_0	2	45	0.269231	17.5	ankk1	-18	48	notcand	Ab	TFBS gain miRNA loss
OG7534_0	-45	45	0.269231	17.5	ankk1	-48	48	notcand	Mz	TFBS loss miRNA loss
OG7534_0	-5	45	0.269231	17.5	ankk1	-40	48	notcand	Nb	TFBS loss miRNA loss
OG7534_0	-45	45	0.269231	17.5	ankk1	-48	48	notcand	Pn	TFBS loss miRNA loss
OG12341_0	32	0	0.238	11.9	ankle2	46	0	notcand	Ab	TFBS gain miRNA gain
OG12341_0	32	0	0.238	11.9	ankle2	42	0	notcand	Mz	TFBS gain miRNA gain
OG12341_0	30	0	0.238	11.9	ankle2	36	0	notcand	Pn	TFBS gain miRNA gain
OG10017_0	13	48	0.252809	22.5	ankmy1	5	4	notcand	Ab	TFBS gain miRNA gain
OG10017_0	1	48	0.252809	22.5	ankmy1	3	4	notcand	Mz	TFBS gain miRNA gain
OG10017_0	6	48	0.252809	22.5	ankmy1	4	4	notcand	Pn	TFBS gain miRNA gain
OG10017_0	-29	48	0.252809	22.5	ankmy1	10	4	notcand	Nb	TFBS loss miRNA gain
OG7589_0	-6	37	0.194444	10.5	ankmy2a	20	11	notcand	Ab	TFBS loss miRNA gain
OG7589_0	-11	37	0.194444	10.5	ankmy2a	32	11	notcand	Mz	TFBS loss miRNA gain
OG7589_0	-3	37	0.194444	10.5	ankmy2a	12	11	notcand	Nb	TFBS loss miRNA gain
OG7589_0	-6	37	0.194444	10.5	ankmy2a	-2	11	notcand	Pn	TFBS loss miRNA loss
OG10380_0	-21	21	0.228	5.7	ankra2	-52	52	notcand	Ab	TFBS loss miRNA loss
OG10380_0	-21	21	0.228	5.7	ankra2	-52	52	notcand	Mz	TFBS loss miRNA loss
OG10380_0	-10	21	0.228	5.7	ankra2	-18	52	notcand	Nb	TFBS loss miRNA loss
OG10380_0	-21	21	0.228	5.7	ankra2	-52	52	notcand	Pn	TFBS loss miRNA loss
OG6976_1	70	0	0.2	14	ankrd10a	13	0	notcand	Ab	TFBS gain miRNA gain
OG15541_0	30	24	0.257812	16.5	ankrd10a	-16	18	notcand	Ab	TFBS gain miRNA loss
OG15541_0	-24	24	0.257812	16.5	ankrd10a	-18	18	notcand	Mz	TFBS loss miRNA loss
OG15541_0	-24	24	0.257812	16.5	ankrd10a	-18	18	notcand	Nb	TFBS loss miRNA loss
OG15541_0	-24	24	0.257812	16.5	ankrd10a	-18	18	notcand	Pn	TFBS loss miRNA loss
OG8442_0	4	38	0.182258	11.3	ankrd11	3	59	notcand	Ab	TFBS gain miRNA gain
OG8442_0	6	38	0.182258	11.3	ankrd11	-50	59	notcand	Mz	TFBS gain miRNA loss
OG8442_0	4	38	0.182258	11.3	ankrd11	-12	59	notcand	Pn	TFBS gain miRNA loss
OG8442_0	-4	38	0.182258	11.3	ankrd11	-42	59	notcand	Nb	TFBS loss miRNA loss
OG10965_0	14	30	0.223188	15.4	ankrd12	55	20	notcand	Nb	TFBS gain miRNA gain
OG10965_0	4	30	0.223188	15.4	ankrd12	-2	20	notcand	Ab	TFBS gain miRNA loss
OG10965_0	3	30	0.223188	15.4	ankrd12	-1	20	notcand	Mz	TFBS gain miRNA loss
OG10965_0	5	30	0.223188	15.4	ankrd12	-8	20	notcand	Pn	TFBS gain miRNA loss
OG3013_0	0	3	0.211111	1.9	ankrd13a	-8	55	notcand	Mz	miRNA loss TFBS nc
OG3013_0	0	3	0.211111	1.9	ankrd13a	-11	55	notcand	Pn	miRNA loss TFBS nc
OG3013_0	1	3	0.211111	1.9	ankrd13a	8	55	notcand	Ab	TFBS gain miRNA gain
OG3013_0	1	3	0.211111	1.9	ankrd13a	-22	55	notcand	Nb	TFBS gain miRNA loss
OG3015_0	1	4	0.245455	2.7	ankrd13b	0	30	notcand	Mz	TFBS gain miRNA nc
OG3015_0	3	4	0.245455	2.7	ankrd13b	14	30	notcand	Ab	TFBS gain miRNA gain
OG3015_0	-2	4	0.245455	2.7	ankrd13b	-3	30	notcand	Nb	TFBS loss miRNA loss
OG3015_0	-4	4	0.245455	2.7	ankrd13b	-30	30	notcand	Pn	TFBS loss miRNA loss
OG3014_0	13	35	0.201136	17.7	ankrd13d	7	16	notcand	Ab	TFBS gain miRNA gain
OG3014_0	33	35	0.201136	17.7	ankrd13d	3	16	notcand	Mz	TFBS gain miRNA gain
OG3014_0	7	35	0.201136	17.7	ankrd13d	1	16	notcand	Pn	TFBS gain miRNA gain
OG3014_0	-15	35	0.201136	17.7	ankrd13d	1	16	notcand	Nb	TFBS loss miRNA gain
OG8425_0	-6	66	0.191	19.1	ankrd1a	15	30	notcand	Ab	TFBS loss miRNA gain
OG8425_0	-5	66	0.191	19.1	ankrd1a	2	30	notcand	Pn	TFBS loss miRNA gain
OG8425_0	-6	66	0.191	19.1	ankrd1a	-5	30	notcand	Mz	TFBS loss miRNA loss
OG8425_0	-9	66	0.191	19.1	ankrd1a	-27	30	notcand	Nb	TFBS loss miRNA loss
OG9272_1	38	0	0.258333	12.4	ankrd24	13	0	notcand	Ab	TFBS gain miRNA gain
OG9272_1	38	0	0.258333	12.4	ankrd24	1	0	notcand	Pn	TFBS gain miRNA gain
OG9272_0	6	26	0.257447	12.1	ankrd24	-3	11	notcand	Mz	TFBS gain miRNA loss
OG9272_0	-26	26	0.257447	12.1	ankrd24	-11	11	notcand	Ab	TFBS loss miRNA loss
OG9272_0	-26	26	0.257447	12.1	ankrd24	-11	11	notcand	Nb	TFBS loss miRNA loss
OG9272_0	-26	26	0.257447	12.1	ankrd24	-11	11	notcand	Pn	TFBS loss miRNA loss
OG1412_0	8	74	0.25045	27.8	ankrd28	28	3	notcand	Ab	TFBS gain miRNA gain
OG1412_0	9	74	0.25045	27.8	ankrd28	20	3	notcand	Mz	TFBS gain miRNA gain
OG1412_0	2	74	0.25045	27.8	ankrd28	19	3	notcand	Pn	TFBS gain miRNA gain
OG1412_0	-74	74	0.25045	27.8	ankrd28	-3	3	notcand	Nb	TFBS loss miRNA loss
OG1411_0	-63	75	0.237	23.7	ankrd28b	2	27	notcand	Mz	TFBS loss miRNA gain
OG1411_0	-2	75	0.237	23.7	ankrd28b	-16	27	notcand	Ab	TFBS loss miRNA loss
OG1411_0	-14	75	0.237	23.7	ankrd28b	-1	27	notcand	Nb	TFBS loss miRNA loss
OG1411_0	-8	75	0.237	23.7	ankrd28b	-18	27	notcand	Pn	TFBS loss miRNA loss
OG3370_0	24	0	0.236	11.8	ankrd29	3	0	notcand	Mz	TFBS gain miRNA gain
OG3370_0	44	0	0.236	11.8	ankrd29	21	0	notcand	Pn	TFBS gain miRNA gain
OG15859_0	12	58	0.254217	21.1	ankrd33ab	4	18	notcand	Ab	TFBS gain miRNA gain
OG15859_0	-58	58	0.254217	21.1	ankrd33ab	-18	18	notcand	Mz	TFBS loss miRNA loss
OG15859_0	-58	58	0.254217	21.1	ankrd33ab	-18	18	notcand	Nb	TFBS loss miRNA loss
OG15859_0	-58	58	0.254217	21.1	ankrd33ab	-18	18	notcand	Pn	TFBS loss miRNA loss
OG4335_0	-3	75	0.172816	17.8	ankrd33ba	44	42	notcand	Mz	TFBS loss miRNA gain
OG4335_0	-3	75	0.172816	17.8	ankrd33ba	-13	42	notcand	Ab	TFBS loss miRNA loss
OG4335_0	-13	75	0.172816	17.8	ankrd33ba	-19	42	notcand	Nb	TFBS loss miRNA loss
OG4335_0	-7	75	0.172816	17.8	ankrd33ba	-9	42	notcand	Pn	TFBS loss miRNA loss
OG4334_0	6	55	0.172727	15.2	ankrd33bb	39	30	notcand	Ab	TFBS gain miRNA gain
OG4334_0	4	55	0.172727	15.2	ankrd33bb	-12	30	notcand	Mz	TFBS gain miRNA loss
OG4334_0	-6	55	0.172727	15.2	ankrd33bb	-26	30	notcand	Nb	TFBS loss miRNA loss
OG4334_0	-1	55	0.172727	15.2	ankrd33bb	-1	30	notcand	Pn	TFBS loss miRNA loss
OG14202_0	43	0	0.268421	15.3	ankrd34ba	16	0	notcand	Ab	TFBS gain miRNA gain
OG14202_0	40	0	0.268421	15.3	ankrd34ba	14	0	notcand	Mz	TFBS gain miRNA gain
OG14202_0	33	0	0.268421	15.3	ankrd34ba	15	0	notcand	Nb	TFBS gain miRNA gain
OG14368_0	0	9	0.108333	1.3	ankrd39	12	26	notcand	Mz	miRNA gain TFBS nc
OG14368_0	0	9	0.108333	1.3	ankrd39	-4	26	notcand	Ab	miRNA loss TFBS nc
OG14368_0	-1	9	0.108333	1.3	ankrd39	-9	26	notcand	Nb	TFBS loss miRNA loss
OG14368_0	-1	9	0.108333	1.3	ankrd39	-13	26	notcand	Pn	TFBS loss miRNA loss
OG9828_0	4	62	0.189899	18.8	ankrd40	-30	48	notcand	Ab	TFBS gain miRNA loss
OG9828_0	2	62	0.189899	18.8	ankrd40	-4	48	notcand	Nb	TFBS gain miRNA loss
OG9828_0	-2	62	0.189899	18.8	ankrd40	-32	48	notcand	Mz	TFBS loss miRNA loss
OG9828_0	-10	62	0.189899	18.8	ankrd40	-1	48	notcand	Pn	TFBS loss miRNA loss
OG1413_0	0	17	0.235714	13.2	ankrd44	-86	95	notcand	Ab	miRNA loss TFBS nc
OG1413_0	9	17	0.235714	13.2	ankrd44	-23	95	notcand	Nb	TFBS gain miRNA loss
OG1413_0	1	17	0.235714	13.2	ankrd44	-81	95	notcand	Pn	TFBS gain miRNA loss
OG1413_0	-17	17	0.235714	13.2	ankrd44	-95	95	notcand	Mz	TFBS loss miRNA loss
OG15447_0	43	0	0.233929	13.1	ankrd46b	11	0	notcand	Mz	TFBS gain miRNA gain
OG15447_0	32	0	0.233929	13.1	ankrd46b	11	0	notcand	Pn	TFBS gain miRNA gain
OG10719_0	8	15	0.210526	8	ankrd49	4	32	notcand	Ab	TFBS gain miRNA gain
OG10719_0	4	15	0.210526	8	ankrd49	-3	32	notcand	Mz	TFBS gain miRNA loss
OG10719_0	5	15	0.210526	8	ankrd49	-10	32	notcand	Pn	TFBS gain miRNA loss
OG4177_0	18	0	0.245098	12.5	ankrd50	11	0	notcand	Ab	TFBS gain miRNA gain
OG4177_0	38	0	0.245098	12.5	ankrd50	2	0	notcand	Mz	TFBS gain miRNA gain
OG4177_0	23	0	0.245098	12.5	ankrd50	11	0	notcand	Nb	TFBS gain miRNA gain
OG4177_0	23	0	0.245098	12.5	ankrd50	3	0	notcand	Pn	TFBS gain miRNA gain
OG4176_0	4	88	0.177236	21.8	ankrd50	-24	26	notcand	Ab	TFBS gain miRNA loss
OG4176_0	-4	88	0.177236	21.8	ankrd50	8	26	notcand	Mz	TFBS loss miRNA gain
OG4176_0	-24	88	0.177236	21.8	ankrd50	6	26	notcand	Nb	TFBS loss miRNA gain
OG4176_0	-4	88	0.177236	21.8	ankrd50	2	26	notcand	Pn	TFBS loss miRNA gain
OG1410_0	27	50	0.215625	20.7	ankrd52	34	1	notcand	Pn	TFBS gain miRNA gain
OG1410_0	-16	50	0.215625	20.7	ankrd52	64	1	notcand	Ab	TFBS loss miRNA gain
OG1410_0	-19	50	0.215625	20.7	ankrd52	53	1	notcand	Mz	TFBS loss miRNA gain
OG1410_0	-22	50	0.215625	20.7	ankrd52	52	1	notcand	Nb	TFBS loss miRNA gain
OG7152_0	8	49	0.253247	19.5	ankrd6b	-1	54	notcand	Ab	TFBS gain miRNA loss
OG7152_0	3	49	0.253247	19.5	ankrd6b	-28	54	notcand	Mz	TFBS gain miRNA loss
OG7152_0	2	49	0.253247	19.5	ankrd6b	-18	54	notcand	Pn	TFBS gain miRNA loss
OG7152_0	-49	49	0.253247	19.5	ankrd6b	-54	54	notcand	Nb	TFBS loss miRNA loss
OG4565_0	-4	39	0.241935	15	anks1aa	-8	56	notcand	Ab	TFBS loss miRNA loss
OG4565_0	-2	39	0.241935	15	anks1aa	-15	56	notcand	Mz	TFBS loss miRNA loss
OG4565_0	-39	39	0.241935	15	anks1aa	-56	56	notcand	Nb	TFBS loss miRNA loss
OG4565_0	-7	39	0.241935	15	anks1aa	-16	56	notcand	Pn	TFBS loss miRNA loss
OG4566_0	0	35	0.185714	10.4	anks1ab	-13	115	notcand	Ab	miRNA loss TFBS nc
OG4566_0	2	35	0.185714	10.4	anks1ab	-5	115	notcand	Mz	TFBS gain miRNA loss
OG4566_0	2	35	0.185714	10.4	anks1ab	-67	115	notcand	Pn	TFBS gain miRNA loss
OG4566_0	-3	35	0.185714	10.4	anks1ab	-15	115	notcand	Nb	TFBS loss miRNA loss
OG6198_0	0	57	0.196907	19.1	anks1b	-32	84	notcand	Mz	miRNA loss TFBS nc
OG6198_0	13	57	0.196907	19.1	anks1b	-15	84	notcand	Ab	TFBS gain miRNA loss
OG6198_0	4	57	0.196907	19.1	anks1b	-37	84	notcand	Pn	TFBS gain miRNA loss
OG6198_0	-1	57	0.196907	19.1	anks1b	-35	84	notcand	Nb	TFBS loss miRNA loss
OG8778_0	6	39	0.247692	16.1	anks3	-11	52	notcand	Ab	TFBS gain miRNA loss
OG8778_0	2	39	0.247692	16.1	anks3	-38	52	notcand	Mz	TFBS gain miRNA loss
OG8778_0	-7	39	0.247692	16.1	anks3	-42	52	notcand	Nb	TFBS loss miRNA loss
OG8778_0	-39	39	0.247692	16.1	anks3	-52	52	notcand	Pn	TFBS loss miRNA loss
OG13182_0	6	34	0.171698	9.1	anks6	7	36	notcand	Ab	TFBS gain miRNA gain
OG13182_0	2	34	0.171698	9.1	anks6	-4	36	notcand	Pn	TFBS gain miRNA loss
OG13182_0	-1	34	0.171698	9.1	anks6	-2	36	notcand	Mz	TFBS loss miRNA loss
OG13182_0	-8	34	0.171698	9.1	anks6	-2	36	notcand	Nb	TFBS loss miRNA loss
OG282_0	3	50	0.235526	17.9	ano1	-64	70	notcand	Mz	TFBS gain miRNA loss
OG282_0	-1	50	0.235526	17.9	ano1	-34	70	notcand	Ab	TFBS loss miRNA loss
OG282_0	-39	50	0.235526	17.9	ano1	-68	70	notcand	Nb	TFBS loss miRNA loss
OG282_0	-3	50	0.235526	17.9	ano1	-45	70	notcand	Pn	TFBS loss miRNA loss
OG13327_0	-63	63	0.250588	21.3	ano10a	-49	49	notcand	Ab	TFBS loss miRNA loss
OG13327_0	-10	63	0.250588	21.3	ano10a	-26	49	notcand	Mz	TFBS loss miRNA loss
OG13327_0	-20	63	0.250588	21.3	ano10a	-26	49	notcand	Nb	TFBS loss miRNA loss
OG13327_0	-15	63	0.250588	21.3	ano10a	-28	49	notcand	Pn	TFBS loss miRNA loss
OG10715_0	1	36	0.229825	13.1	ano10b	1	79	notcand	Ab	TFBS gain miRNA gain
OG10715_0	4	36	0.229825	13.1	ano10b	-21	79	notcand	Mz	TFBS gain miRNA loss
OG10715_0	4	36	0.229825	13.1	ano10b	-25	79	notcand	Pn	TFBS gain miRNA loss
OG10715_0	-23	36	0.229825	13.1	ano10b	-9	79	notcand	Nb	TFBS loss miRNA loss
OG281_0	6	36	0.214706	14.6	ano2	-48	55	notcand	Mz	TFBS gain miRNA loss
OG281_0	10	36	0.214706	14.6	ano2	-5	55	notcand	Pn	TFBS gain miRNA loss
OG281_0	-4	36	0.214706	14.6	ano2	-28	55	notcand	Ab	TFBS loss miRNA loss
OG281_0	-1	36	0.214706	14.6	ano2	-53	55	notcand	Nb	TFBS loss miRNA loss
OG278_0	21	24	0.21791	14.6	ano3	98	1	notcand	Ab	TFBS gain miRNA gain
OG278_0	16	24	0.21791	14.6	ano3	66	1	notcand	Mz	TFBS gain miRNA gain
OG278_0	13	24	0.21791	14.6	ano3	65	1	notcand	Pn	TFBS gain miRNA gain
OG278_0	-2	24	0.21791	14.6	ano3	12	1	notcand	Nb	TFBS loss miRNA gain
OG279_0	4	49	0.245205	17.9	ano4	2	16	notcand	Ab	TFBS gain miRNA gain
OG279_0	2	49	0.245205	17.9	ano4	1	16	notcand	Pn	TFBS gain miRNA gain
OG279_0	2	49	0.245205	17.9	ano4	-1	16	notcand	Mz	TFBS gain miRNA loss
OG279_0	-49	49	0.245205	17.9	ano4	-16	16	notcand	Nb	TFBS loss miRNA loss
OG277_0	2	19	0.214634	8.8	ano6	38	4	notcand	Mz	TFBS gain miRNA gain
OG277_0	3	19	0.214634	8.8	ano6	19	4	notcand	Pn	TFBS gain miRNA gain
OG277_0	-1	19	0.214634	8.8	ano6	50	4	notcand	Ab	TFBS loss miRNA gain
OG277_0	-3	19	0.214634	8.8	ano6	22	4	notcand	Nb	TFBS loss miRNA gain
OG285_0	42	0	0.265152	17.5	ano7	9	0	notcand	Ab	TFBS gain miRNA gain
OG285_0	43	0	0.265152	17.5	ano7	10	0	notcand	Mz	TFBS gain miRNA gain
OG285_0	43	0	0.265152	17.5	ano7	6	0	notcand	Pn	TFBS gain miRNA gain
OG3952_0	0	45	0.272727	18	ano8b	3	77	notcand	Mz	miRNA gain TFBS nc
OG3952_0	3	45	0.272727	18	ano8b	-71	77	notcand	Pn	TFBS gain miRNA loss
OG3952_0	-45	45	0.272727	18	ano8b	-77	77	notcand	Ab	TFBS loss miRNA loss
OG3952_0	-45	45	0.272727	18	ano8b	-77	77	notcand	Nb	TFBS loss miRNA loss
OG3971_0	51	0	0.25	19	ano9a	15	0	notcand	Ab	TFBS gain miRNA gain
OG3971_0	57	0	0.25	19	ano9a	12	0	notcand	Mz	TFBS gain miRNA gain
OG3971_0	40	0	0.25	19	ano9a	19	0	notcand	Nb	TFBS gain miRNA gain
OG3970_0	52	0	0.255224	17.1	ano9b	31	0	notcand	Mz	TFBS gain miRNA gain
[truncated: 49,686 more rows]

## Sheet: Table S5 - 1to1 gain-loss
OGID	Species_TFBS	On_TFBS	Dynet DnScore (degree-corrected)	DyNet Rewiring Score (Dn)	Gene_symbol	Species_miRNA	On_miRNA	Candidates	Species	Scenario
OG6813_0	1	8	0.230769	3	11-beta-hsd3	-3	21	notcand	Pn	TFBS gain miRNA loss
OG6813_0	-3	8	0.230769	3	11-beta-hsd3	-13	21	notcand	Ab	TFBS loss miRNA loss
OG6813_0	-2	8	0.230769	3	11-beta-hsd3	-13	21	notcand	Mz	TFBS loss miRNA loss
OG6813_0	-1	8	0.230769	3	11-beta-hsd3	-12	21	notcand	Nb	TFBS loss miRNA loss
OG1051_0	-33	35	0.254348	11.7	a5jl94_oryla	32	4	notcand	Ab	TFBS loss miRNA gain
OG1051_0	-12	35	0.254348	11.7	a5jl94_oryla	25	4	notcand	Mz	TFBS loss miRNA gain
OG1051_0	-19	35	0.254348	11.7	a5jl94_oryla	8	4	notcand	Nb	TFBS loss miRNA gain
OG1051_0	-8	35	0.254348	11.7	a5jl94_oryla	20	4	notcand	Pn	TFBS loss miRNA gain
OG10427_0	-2	40	0.166667	10	aaas	6	3	notcand	Ab	TFBS loss miRNA gain
OG10427_0	-6	40	0.166667	10	aaas	-1	3	notcand	Mz	TFBS loss miRNA loss
OG10427_0	-7	40	0.166667	10	aaas	-1	3	notcand	Nb	TFBS loss miRNA loss
OG10427_0	-40	40	0.166667	10	aaas	-3	3	notcand	Pn	TFBS loss miRNA loss
OG7578_0	10	38	0.198485	13.1	aadac	1	33	notcand	Ab	TFBS gain miRNA gain
OG7578_0	5	38	0.198485	13.1	aadac	-14	33	notcand	Mz	TFBS gain miRNA loss
OG7578_0	4	38	0.198485	13.1	aadac	-14	33	notcand	Pn	TFBS gain miRNA loss
OG7578_0	-5	38	0.198485	13.1	aadac	-8	33	notcand	Nb	TFBS loss miRNA loss
OG10438_0	-11	37	0.24902	12.7	aadat	0	13	notcand	Mz	TFBS loss miRNA nc
OG10438_0	-28	37	0.24902	12.7	aadat	7	13	notcand	Ab	TFBS loss miRNA gain
OG10438_0	-12	37	0.24902	12.7	aadat	5	13	notcand	Pn	TFBS loss miRNA gain
OG10438_0	-33	37	0.24902	12.7	aadat	-1	13	notcand	Nb	TFBS loss miRNA loss
OG9064_0	-7	21	0.169231	4.4	aagab	68	9	notcand	Ab	TFBS loss miRNA gain
OG9064_0	-11	21	0.169231	4.4	aagab	48	9	notcand	Mz	TFBS loss miRNA gain
OG9064_0	-10	21	0.169231	4.4	aagab	53	9	notcand	Nb	TFBS loss miRNA gain
OG9064_0	-7	21	0.169231	4.4	aagab	-2	9	notcand	Pn	TFBS loss miRNA loss
OG7751_0	11	44	0.186585	15.3	aar2	1	28	notcand	Ab	TFBS gain miRNA gain
OG7751_0	4	44	0.186585	15.3	aar2	-14	28	notcand	Mz	TFBS gain miRNA loss
OG7751_0	5	44	0.186585	15.3	aar2	-12	28	notcand	Pn	TFBS gain miRNA loss
OG7751_0	-1	44	0.186585	15.3	aar2	-7	28	notcand	Nb	TFBS loss miRNA loss
OG4714_0	-15	41	0.226316	12.9	aars	6	33	notcand	Ab	TFBS loss miRNA gain
OG4714_0	-18	41	0.226316	12.9	aars	-6	33	notcand	Mz	TFBS loss miRNA loss
OG4714_0	-9	41	0.226316	12.9	aars	-3	33	notcand	Nb	TFBS loss miRNA loss
OG4714_0	-12	41	0.226316	12.9	aars	-6	33	notcand	Pn	TFBS loss miRNA loss
OG4713_0	44	19	0.241667	20.3	aars2	9	2	notcand	Mz	TFBS gain miRNA gain
OG4713_0	5	19	0.241667	20.3	aars2	6	2	notcand	Nb	TFBS gain miRNA gain
OG4713_0	42	19	0.241667	20.3	aars2	21	2	notcand	Pn	TFBS gain miRNA gain
OG4713_0	-5	19	0.241667	20.3	aars2	11	2	notcand	Ab	TFBS loss miRNA gain
OG9919_0	-2	15	0.2	4.6	aasdh	10	3	notcand	Pn	TFBS loss miRNA gain
OG9919_0	-5	15	0.2	4.6	aasdh	-2	3	notcand	Ab	TFBS loss miRNA loss
OG9919_0	-15	15	0.2	4.6	aasdh	-3	3	notcand	Mz	TFBS loss miRNA loss
OG9919_0	-5	15	0.2	4.6	aasdh	-1	3	notcand	Nb	TFBS loss miRNA loss
OG10144_0	-6	26	0.192105	7.3	aasdhppt	-7	33	notcand	Ab	TFBS loss miRNA loss
OG10144_0	-8	26	0.192105	7.3	aasdhppt	-14	33	notcand	Mz	TFBS loss miRNA loss
OG10144_0	-9	26	0.192105	7.3	aasdhppt	-10	33	notcand	Nb	TFBS loss miRNA loss
OG10144_0	-7	26	0.192105	7.3	aasdhppt	-9	33	notcand	Pn	TFBS loss miRNA loss
OG4957_0	5	63	0.190722	18.5	aatka	17	35	notcand	Ab	TFBS gain miRNA gain
OG4957_0	6	63	0.190722	18.5	aatka	7	35	notcand	Pn	TFBS gain miRNA gain
OG4957_0	-5	63	0.190722	18.5	aatka	6	35	notcand	Mz	TFBS loss miRNA gain
OG4957_0	-6	63	0.190722	18.5	aatka	-2	35	notcand	Nb	TFBS loss miRNA loss
OG47_0	21	49	0.2	19.8	abca1b	9	54	notcand	Mz	TFBS gain miRNA gain
OG47_0	16	49	0.2	19.8	abca1b	-53	54	notcand	Ab	TFBS gain miRNA loss
OG47_0	10	49	0.2	19.8	abca1b	-1	54	notcand	Pn	TFBS gain miRNA loss
OG47_0	-15	49	0.2	19.8	abca1b	-7	54	notcand	Nb	TFBS loss miRNA loss
OG9430_0	9	33	0.228358	15.3	abcb7	-3	26	notcand	Mz	TFBS gain miRNA loss
OG9430_0	5	33	0.228358	15.3	abcb7	-8	26	notcand	Pn	TFBS gain miRNA loss
OG9430_0	-8	33	0.228358	15.3	abcb7	1	26	notcand	Ab	TFBS loss miRNA gain
OG9430_0	-8	33	0.228358	15.3	abcb7	-7	26	notcand	Nb	TFBS loss miRNA loss
OG7404_0	-5	26	0.205556	7.4	abcb8	0	15	notcand	Pn	TFBS loss miRNA nc
OG7404_0	-19	26	0.205556	7.4	abcb8	-4	15	notcand	Ab	TFBS loss miRNA loss
OG7404_0	-2	26	0.205556	7.4	abcb8	-3	15	notcand	Mz	TFBS loss miRNA loss
OG7404_0	-8	26	0.205556	7.4	abcb8	-4	15	notcand	Nb	TFBS loss miRNA loss
OG74_0	3	56	0.202326	17.4	abcc9	70	67	notcand	Ab	TFBS gain miRNA gain
OG74_0	4	56	0.202326	17.4	abcc9	24	67	notcand	Mz	TFBS gain miRNA gain
OG74_0	5	56	0.202326	17.4	abcc9	28	67	notcand	Pn	TFBS gain miRNA gain
OG74_0	-19	56	0.202326	17.4	abcc9	21	67	notcand	Nb	TFBS loss miRNA gain
OG3466_0	37	22	0.254321	20.6	abcd2	16	71	notcand	Pn	TFBS gain miRNA gain
OG3466_0	44	22	0.254321	20.6	abcd2	-24	71	notcand	Ab	TFBS gain miRNA loss
OG3466_0	-9	22	0.254321	20.6	abcd2	18	71	notcand	Mz	TFBS loss miRNA gain
OG3466_0	-15	22	0.254321	20.6	abcd2	-59	71	notcand	Nb	TFBS loss miRNA loss
OG6567_0	-1	62	0.246602	25.4	abcd3a	49	14	notcand	Ab	TFBS loss miRNA gain
OG6567_0	-1	62	0.246602	25.4	abcd3a	49	14	notcand	Mz	TFBS loss miRNA gain
OG6567_0	-1	62	0.246602	25.4	abcd3a	22	14	notcand	Pn	TFBS loss miRNA gain
OG6567_0	-58	62	0.246602	25.4	abcd3a	-13	14	notcand	Nb	TFBS loss miRNA loss
OG2519_0	-17	33	0.22	9.9	abcg1	-2	25	notcand	Ab	TFBS loss miRNA loss
OG2519_0	-10	33	0.22	9.9	abcg1	-5	25	notcand	Mz	TFBS loss miRNA loss
OG2519_0	-21	33	0.22	9.9	abcg1	-12	25	notcand	Nb	TFBS loss miRNA loss
OG2519_0	-16	33	0.22	9.9	abcg1	-9	25	notcand	Pn	TFBS loss miRNA loss
OG7318_0	-5	27	0.21087	9.7	abhd10b	0	10	notcand	Nb	TFBS loss miRNA nc
OG7318_0	1	27	0.21087	9.7	abhd10b	7	10	notcand	Pn	TFBS gain miRNA gain
OG7318_0	-2	27	0.21087	9.7	abhd10b	7	10	notcand	Ab	TFBS loss miRNA gain
OG7318_0	-4	27	0.21087	9.7	abhd10b	1	10	notcand	Mz	TFBS loss miRNA gain
OG10454_0	0	49	0.201282	15.7	abhd11	48	5	notcand	Ab	miRNA gain TFBS nc
OG10454_0	-2	49	0.201282	15.7	abhd11	37	5	notcand	Mz	TFBS loss miRNA gain
OG10454_0	-11	49	0.201282	15.7	abhd11	-3	5	notcand	Nb	TFBS loss miRNA loss
OG10454_0	-3	49	0.201282	15.7	abhd11	-2	5	notcand	Pn	TFBS loss miRNA loss
OG11871_0	1	34	0.198182	10.9	abhd13	0	54	notcand	Mz	TFBS gain miRNA nc
OG11871_0	3	34	0.198182	10.9	abhd13	16	54	notcand	Ab	TFBS gain miRNA gain
OG11871_0	4	34	0.198182	10.9	abhd13	-14	54	notcand	Pn	TFBS gain miRNA loss
OG11871_0	-5	34	0.198182	10.9	abhd13	-3	54	notcand	Nb	TFBS loss miRNA loss
OG14103_0	1	12	0.232353	7.9	abhd14b	-21	42	notcand	Mz	TFBS gain miRNA loss
OG14103_0	6	12	0.232353	7.9	abhd14b	-24	42	notcand	Pn	TFBS gain miRNA loss
OG14103_0	-1	12	0.232353	7.9	abhd14b	72	42	notcand	Ab	TFBS loss miRNA gain
OG14103_0	-4	12	0.232353	7.9	abhd14b	-33	42	notcand	Nb	TFBS loss miRNA loss
OG4905_0	12	61	0.202	20.2	abhd17ab	15	31	notcand	Ab	TFBS gain miRNA gain
OG4905_0	8	61	0.202	20.2	abhd17ab	6	31	notcand	Mz	TFBS gain miRNA gain
OG4905_0	-5	61	0.202	20.2	abhd17ab	15	31	notcand	Nb	TFBS loss miRNA gain
OG4392_0	0	24	0.215556	9.7	abhd2b	7	43	notcand	Mz	miRNA gain TFBS nc
OG4392_0	2	24	0.215556	9.7	abhd2b	13	43	notcand	Ab	TFBS gain miRNA gain
OG4392_0	3	24	0.215556	9.7	abhd2b	-7	43	notcand	Pn	TFBS gain miRNA loss
OG4392_0	-6	24	0.215556	9.7	abhd2b	-4	43	notcand	Nb	TFBS loss miRNA loss
OG7393_0	-11	25	0.207317	8.5	abhd3	-40	63	notcand	Ab	TFBS loss miRNA loss
OG7393_0	-10	25	0.207317	8.5	abhd3	-6	63	notcand	Mz	TFBS loss miRNA loss
OG7393_0	-12	25	0.207317	8.5	abhd3	-46	63	notcand	Nb	TFBS loss miRNA loss
OG7393_0	-2	25	0.207317	8.5	abhd3	-6	63	notcand	Pn	TFBS loss miRNA loss
OG14237_0	-7	50	0.230769	15	abhd4	-9	24	notcand	Ab	TFBS loss miRNA loss
OG14237_0	-6	50	0.230769	15	abhd4	-6	24	notcand	Mz	TFBS loss miRNA loss
OG14237_0	-45	50	0.230769	15	abhd4	-12	24	notcand	Nb	TFBS loss miRNA loss
OG14237_0	-12	50	0.230769	15	abhd4	-7	24	notcand	Pn	TFBS loss miRNA loss
OG12843_0	9	61	0.194	19.4	abhd5	-4	29	notcand	Ab	TFBS gain miRNA loss
OG12843_0	9	61	0.194	19.4	abhd5	-2	29	notcand	Mz	TFBS gain miRNA loss
OG12843_0	2	61	0.194	19.4	abhd5	-22	29	notcand	Pn	TFBS gain miRNA loss
OG12843_0	-5	61	0.194	19.4	abhd5	-21	29	notcand	Nb	TFBS loss miRNA loss
OG4726_0	-4	36	0.201818	11.1	abhd8a	0	59	notcand	Mz	TFBS loss miRNA nc
OG4726_0	-7	36	0.201818	11.1	abhd8a	10	59	notcand	Ab	TFBS loss miRNA gain
OG4726_0	-9	36	0.201818	11.1	abhd8a	-1	59	notcand	Nb	TFBS loss miRNA loss
OG4726_0	-10	36	0.201818	11.1	abhd8a	-25	59	notcand	Pn	TFBS loss miRNA loss
OG3145_0	-7	60	0.225581	19.4	abi2b	-50	55	notcand	Ab	TFBS loss miRNA loss
OG3145_0	-41	60	0.225581	19.4	abi2b	-39	55	notcand	Mz	TFBS loss miRNA loss
OG3145_0	-13	60	0.225581	19.4	abi2b	-32	55	notcand	Nb	TFBS loss miRNA loss
OG3145_0	-16	60	0.225581	19.4	abi2b	-15	55	notcand	Pn	TFBS loss miRNA loss
OG14545_0	3	35	0.239623	12.7	abraa	-19	44	notcand	Mz	TFBS gain miRNA loss
OG14545_0	7	35	0.239623	12.7	abraa	-43	44	notcand	Pn	TFBS gain miRNA loss
OG14545_0	-1	35	0.239623	12.7	abraa	-21	44	notcand	Ab	TFBS loss miRNA loss
OG14545_0	-34	35	0.239623	12.7	abraa	-23	44	notcand	Nb	TFBS loss miRNA loss
OG12440_0	4	30	0.194118	9.9	abrab	6	33	notcand	Ab	TFBS gain miRNA gain
OG12440_0	3	30	0.194118	9.9	abrab	-7	33	notcand	Mz	TFBS gain miRNA loss
OG12440_0	4	30	0.194118	9.9	abrab	-5	33	notcand	Pn	TFBS gain miRNA loss
OG12440_0	-2	30	0.194118	9.9	abrab	-8	33	notcand	Nb	TFBS loss miRNA loss
OG423_0	-5	39	0.2	11.8	ac005338.1	-3	49	notcand	Ab	TFBS loss miRNA loss
OG423_0	-2	39	0.2	11.8	ac005338.1	-45	49	notcand	Mz	TFBS loss miRNA loss
OG423_0	-10	39	0.2	11.8	ac005338.1	-2	49	notcand	Nb	TFBS loss miRNA loss
OG423_0	-2	39	0.2	11.8	ac005338.1	-37	49	notcand	Pn	TFBS loss miRNA loss
OG15381_0	-16	41	0.223636	12.3	ac027682.1	30	12	notcand	Ab	TFBS loss miRNA gain
OG15381_0	-16	41	0.223636	12.3	ac027682.1	21	12	notcand	Mz	TFBS loss miRNA gain
OG15381_0	-18	41	0.223636	12.3	ac027682.1	18	12	notcand	Nb	TFBS loss miRNA gain
OG15381_0	-18	41	0.223636	12.3	ac027682.1	20	12	notcand	Pn	TFBS loss miRNA gain
OG8894_0	-9	30	0.23	11.5	acaa1	0	7	notcand	Nb	TFBS loss miRNA nc
OG8894_0	7	30	0.23	11.5	acaa1	20	7	notcand	Mz	TFBS gain miRNA gain
OG8894_0	-3	30	0.23	11.5	acaa1	10	7	notcand	Ab	TFBS loss miRNA gain
OG8894_0	-11	30	0.23	11.5	acaa1	11	7	notcand	Pn	TFBS loss miRNA gain
OG6693_0	7	19	0.247059	8.4	acadsb	-37	45	notcand	Pn	TFBS gain miRNA loss
OG6693_0	-16	19	0.247059	8.4	acadsb	-15	45	notcand	Ab	TFBS loss miRNA loss
OG6693_0	-19	19	0.247059	8.4	acadsb	-45	45	notcand	Mz	TFBS loss miRNA loss
OG6693_0	-10	19	0.247059	8.4	acadsb	-19	45	notcand	Nb	TFBS loss miRNA loss
OG4691_0	5	35	0.206667	12.4	acadvl	1	17	notcand	Mz	TFBS gain miRNA gain
OG4691_0	4	35	0.206667	12.4	acadvl	-4	17	notcand	Ab	TFBS gain miRNA loss
OG4691_0	4	35	0.206667	12.4	acadvl	-11	17	notcand	Pn	TFBS gain miRNA loss
OG4691_0	-5	35	0.206667	12.4	acadvl	-4	17	notcand	Nb	TFBS loss miRNA loss
OG3959_0	13	23	0.213208	11.3	acana	-7	42	notcand	Pn	TFBS gain miRNA loss
OG3959_0	-1	23	0.213208	11.3	acana	-12	42	notcand	Ab	TFBS loss miRNA loss
OG3959_0	-23	23	0.213208	11.3	acana	-42	42	notcand	Mz	TFBS loss miRNA loss
OG3959_0	-3	23	0.213208	11.3	acana	-16	42	notcand	Nb	TFBS loss miRNA loss
OG13671_0	-16	51	0.194805	15	acat1	7	18	notcand	Nb	TFBS loss miRNA gain
OG13671_0	-2	51	0.194805	15	acat1	-6	18	notcand	Ab	TFBS loss miRNA loss
OG13671_0	-9	51	0.194805	15	acat1	-5	18	notcand	Mz	TFBS loss miRNA loss
OG13671_0	-51	51	0.194805	15	acat1	-18	18	notcand	Pn	TFBS loss miRNA loss
OG11801_0	11	35	0.198592	14.1	acbd3	12	7	notcand	Ab	TFBS gain miRNA gain
OG11801_0	2	35	0.198592	14.1	acbd3	20	7	notcand	Mz	TFBS gain miRNA gain
OG11801_0	3	35	0.198592	14.1	acbd3	18	7	notcand	Nb	TFBS gain miRNA gain
OG11801_0	3	35	0.198592	14.1	acbd3	1	7	notcand	Pn	TFBS gain miRNA gain
OG9206_0	-9	57	0.216438	15.8	accs	24	18	notcand	Ab	TFBS loss miRNA gain
OG9206_0	-38	57	0.216438	15.8	accs	1	18	notcand	Nb	TFBS loss miRNA gain
OG9206_0	-36	57	0.216438	15.8	accs	-2	18	notcand	Mz	TFBS loss miRNA loss
OG9206_0	-33	57	0.216438	15.8	accs	-5	18	notcand	Pn	TFBS loss miRNA loss
OG6462_0	2	31	0.233333	14.7	ace	-57	66	notcand	Ab	TFBS gain miRNA loss
OG6462_0	2	31	0.233333	14.7	ace	-23	66	notcand	Mz	TFBS gain miRNA loss
OG6462_0	1	31	0.233333	14.7	ace	-22	66	notcand	Nb	TFBS gain miRNA loss
OG6462_0	5	31	0.233333	14.7	ace	-53	66	notcand	Pn	TFBS gain miRNA loss
OG4150_0	1	32	0.256604	13.6	acer3	33	18	notcand	Mz	TFBS gain miRNA gain
OG4150_0	1	32	0.256604	13.6	acer3	14	18	notcand	Pn	TFBS gain miRNA gain
OG4150_0	5	32	0.256604	13.6	acer3	-6	18	notcand	Ab	TFBS gain miRNA loss
OG4150_0	-26	32	0.256604	13.6	acer3	-5	18	notcand	Nb	TFBS loss miRNA loss
OG14235_0	0	1	0.22	1.1	acin1	-12	24	notcand	Nb	miRNA loss TFBS nc
OG14235_0	3	1	0.22	1.1	acin1	7	24	notcand	Ab	TFBS gain miRNA gain
OG14235_0	-1	1	0.22	1.1	acin1	-24	24	notcand	Mz	TFBS loss miRNA loss
OG14235_0	-1	1	0.22	1.1	acin1	-24	24	notcand	Pn	TFBS loss miRNA loss
OG15242_0	2	38	0.189286	10.6	ackr3a	-13	32	notcand	Mz	TFBS gain miRNA loss
OG15242_0	-1	38	0.189286	10.6	ackr3a	-3	32	notcand	Ab	TFBS loss miRNA loss
OG15242_0	-8	38	0.189286	10.6	ackr3a	-14	32	notcand	Nb	TFBS loss miRNA loss
OG15242_0	-1	38	0.189286	10.6	ackr3a	-15	32	notcand	Pn	TFBS loss miRNA loss
OG4598_0	2	9	0.221429	6.2	acly_(1_of_2)	0	35	notcand	Mz	TFBS gain miRNA nc
OG4598_0	9	9	0.221429	6.2	acly_(1_of_2)	11	35	notcand	Ab	TFBS gain miRNA gain
OG4598_0	6	9	0.221429	6.2	acly_(1_of_2)	-3	35	notcand	Nb	TFBS gain miRNA loss
OG4598_0	10	9	0.221429	6.2	acly_(1_of_2)	-5	35	notcand	Pn	TFBS gain miRNA loss
OG3813_0	13	56	0.225472	23.9	aco1	5	27	notcand	Ab	TFBS gain miRNA gain
OG3813_0	21	56	0.225472	23.9	aco1	7	27	notcand	Mz	TFBS gain miRNA gain
OG3813_0	15	56	0.225472	23.9	aco1	1	27	notcand	Pn	TFBS gain miRNA gain
OG3813_0	-29	56	0.225472	23.9	aco1	-14	27	notcand	Nb	TFBS loss miRNA loss
OG6723_0	16	48	0.204878	16.8	aco2	-4	63	notcand	Ab	TFBS gain miRNA loss
OG6723_0	-18	48	0.204878	16.8	aco2	-7	63	notcand	Mz	TFBS loss miRNA loss
OG6723_0	-17	48	0.204878	16.8	aco2	-62	63	notcand	Nb	TFBS loss miRNA loss
OG6723_0	-25	48	0.204878	16.8	aco2	-18	63	notcand	Pn	TFBS loss miRNA loss
OG6251_0	-2	37	0.25	12.5	acot2	0	17	notcand	Ab	TFBS loss miRNA nc
OG6251_0	-4	37	0.25	12.5	acot2	-12	17	notcand	Mz	TFBS loss miRNA loss
OG6251_0	-27	37	0.25	12.5	acot2	-6	17	notcand	Nb	TFBS loss miRNA loss
OG6251_0	-12	37	0.25	12.5	acot2	-4	17	notcand	Pn	TFBS loss miRNA loss
OG7978_0	-32	47	0.218519	11.8	acot8	0	2	notcand	Mz	TFBS loss miRNA nc
OG7978_0	-28	47	0.218519	11.8	acot8	7	2	notcand	Ab	TFBS loss miRNA gain
OG7978_0	-31	47	0.218519	11.8	acot8	3	2	notcand	Nb	TFBS loss miRNA gain
OG7978_0	-47	47	0.218519	11.8	acot8	-2	2	notcand	Pn	TFBS loss miRNA loss
OG10030_0	0	9	0.2425	9.7	acp2	4	47	notcand	Nb	miRNA gain TFBS nc
OG10030_0	16	9	0.2425	9.7	acp2	11	47	notcand	Ab	TFBS gain miRNA gain
OG10030_0	1	9	0.2425	9.7	acp2	4	47	notcand	Mz	TFBS gain miRNA gain
OG10030_0	15	9	0.2425	9.7	acp2	-1	47	notcand	Pn	TFBS gain miRNA loss
OG9466_0	19	56	0.20303	20.1	acp6	5	73	notcand	Ab	TFBS gain miRNA gain
OG9466_0	1	56	0.20303	20.1	acp6	-20	73	notcand	Nb	TFBS gain miRNA loss
OG9466_0	-1	56	0.20303	20.1	acp6	-16	73	notcand	Mz	TFBS loss miRNA loss
OG9466_0	-11	56	0.20303	20.1	acp6	-17	73	notcand	Pn	TFBS loss miRNA loss
OG2727_0	6	28	0.2125	11.9	acsbg2	22	37	notcand	Ab	TFBS gain miRNA gain
OG2727_0	2	28	0.2125	11.9	acsbg2	7	37	notcand	Mz	TFBS gain miRNA gain
OG2727_0	5	28	0.2125	11.9	acsbg2	4	37	notcand	Pn	TFBS gain miRNA gain
OG2727_0	-3	28	0.2125	11.9	acsbg2	-21	37	notcand	Nb	TFBS loss miRNA loss
OG5381_0	10	41	0.208642	16.9	acsf2	-28	47	notcand	Mz	TFBS gain miRNA loss
OG5381_0	5	41	0.208642	16.9	acsf2	-42	47	notcand	Nb	TFBS gain miRNA loss
OG5381_0	12	41	0.208642	16.9	acsf2	-45	47	notcand	Pn	TFBS gain miRNA loss
OG5381_0	-2	41	0.208642	16.9	acsf2	-40	47	notcand	Ab	TFBS loss miRNA loss
OG8440_0	0	27	0.220833	10.6	acsf3	4	26	notcand	Mz	miRNA gain TFBS nc
OG8440_0	-1	27	0.220833	10.6	acsf3	8	26	notcand	Ab	TFBS loss miRNA gain
OG8440_0	-5	27	0.220833	10.6	acsf3	7	26	notcand	Nb	TFBS loss miRNA gain
OG8440_0	-3	27	0.220833	10.6	acsf3	-21	26	notcand	Pn	TFBS loss miRNA loss
OG1214_0	9	47	0.2	16.6	acsl6	11	43	notcand	Ab	TFBS gain miRNA gain
OG1214_0	11	47	0.2	16.6	acsl6	-4	43	notcand	Mz	TFBS gain miRNA loss
OG1214_0	4	47	0.2	16.6	acsl6	-5	43	notcand	Pn	TFBS gain miRNA loss
OG1214_0	-8	47	0.2	16.6	acsl6	-31	43	notcand	Nb	TFBS loss miRNA loss
OG2580_0	6	11	0.239474	9.1	acss1	39	1	notcand	Ab	TFBS gain miRNA gain
OG2580_0	8	11	0.239474	9.1	acss1	33	1	notcand	Mz	TFBS gain miRNA gain
OG2580_0	2	11	0.239474	9.1	acss1	28	1	notcand	Nb	TFBS gain miRNA gain
OG2580_0	8	11	0.239474	9.1	acss1	30	1	notcand	Pn	TFBS gain miRNA gain
OG2579_0	4	17	0.2175	8.7	acss2l	-21	28	notcand	Mz	TFBS gain miRNA loss
OG2579_0	4	17	0.2175	8.7	acss2l	-21	28	notcand	Nb	TFBS gain miRNA loss
OG2579_0	-7	17	0.2175	8.7	acss2l	-18	28	notcand	Ab	TFBS loss miRNA loss
OG2579_0	-3	17	0.2175	8.7	acss2l	-17	28	notcand	Pn	TFBS loss miRNA loss
OG11753_0	5	45	0.170588	11.6	acss3	-4	50	notcand	Ab	TFBS gain miRNA loss
OG11753_0	1	45	0.170588	11.6	acss3	-13	50	notcand	Mz	TFBS gain miRNA loss
OG11753_0	1	45	0.170588	11.6	acss3	-16	50	notcand	Pn	TFBS gain miRNA loss
OG11753_0	-45	45	0.170588	11.6	acss3	-50	50	notcand	Nb	TFBS loss miRNA loss
OG560_0	3	36	0.178333	10.7	actc1_(3_of_4)	0	12	notcand	Pn	TFBS gain miRNA nc
OG560_0	4	36	0.178333	10.7	actc1_(3_of_4)	9	12	notcand	Ab	TFBS gain miRNA gain
OG560_0	6	36	0.178333	10.7	actc1_(3_of_4)	1	12	notcand	Mz	TFBS gain miRNA gain
OG560_0	-2	36	0.178333	10.7	actc1_(3_of_4)	14	12	notcand	Nb	TFBS loss miRNA gain
OG141_0	5	36	0.208621	12.1	actn1	1	9	notcand	Mz	TFBS gain miRNA gain
OG141_0	-10	36	0.208621	12.1	actn1	12	9	notcand	Nb	TFBS loss miRNA gain
OG141_0	-1	36	0.208621	12.1	actn1	-5	9	notcand	Ab	TFBS loss miRNA loss
OG141_0	-36	36	0.208621	12.1	actn1	-9	9	notcand	Pn	TFBS loss miRNA loss
OG142_0	2	48	0.207317	17	actn4	6	27	notcand	Ab	TFBS gain miRNA gain
OG142_0	3	48	0.207317	17	actn4	1	27	notcand	Mz	TFBS gain miRNA gain
OG142_0	1	48	0.207317	17	actn4	-4	27	notcand	Pn	TFBS gain miRNA loss
OG142_0	-14	48	0.207317	17	actn4	-21	27	notcand	Nb	TFBS loss miRNA loss
OG6508_0	0	10	0.259091	5.7	actr1	-1	10	cand	Ab	miRNA loss TFBS nc
OG6508_0	3	10	0.259091	5.7	actr1	-4	10	cand	Nb	TFBS gain miRNA loss
OG6508_0	-10	10	0.259091	5.7	actr1	-10	10	cand	Mz	TFBS loss miRNA loss
OG6508_0	-1	10	0.259091	5.7	actr1	-5	10	cand	Pn	TFBS loss miRNA loss
OG8267_0	2	20	0.198	9.9	actr10	52	30	notcand	Ab	TFBS gain miRNA gain
OG8267_0	19	20	0.198	9.9	actr10	2	30	notcand	Pn	TFBS gain miRNA gain
OG8267_0	-2	20	0.198	9.9	actr10	42	30	notcand	Mz	TFBS loss miRNA gain
OG8267_0	-4	20	0.198	9.9	actr10	-22	30	notcand	Nb	TFBS loss miRNA loss
OG4129_0	6	25	0.225926	12.2	actr2a	2	1	notcand	Ab	TFBS gain miRNA gain
OG4129_0	6	25	0.225926	12.2	actr2a	34	1	notcand	Mz	TFBS gain miRNA gain
OG4129_0	-25	25	0.225926	12.2	actr2a	-1	1	notcand	Nb	TFBS loss miRNA loss
OG4129_0	-25	25	0.225926	12.2	actr2a	-1	1	notcand	Pn	TFBS loss miRNA loss
OG3843_0	9	71	0.195536	21.9	actr3	16	45	notcand	Ab	TFBS gain miRNA gain
OG3843_0	6	71	0.195536	21.9	actr3	16	45	notcand	Mz	TFBS gain miRNA gain
OG3843_0	2	71	0.195536	21.9	actr3	-1	45	notcand	Pn	TFBS gain miRNA loss
OG3843_0	-6	71	0.195536	21.9	actr3	-5	45	notcand	Nb	TFBS loss miRNA loss
OG8985_0	-1	55	0.19125	15.3	actr5	0	16	notcand	Mz	TFBS loss miRNA nc
OG8985_0	-3	55	0.19125	15.3	actr5	7	16	notcand	Ab	TFBS loss miRNA gain
OG8985_0	-15	55	0.19125	15.3	actr5	13	16	notcand	Nb	TFBS loss miRNA gain
OG8985_0	-9	55	0.19125	15.3	actr5	-14	16	notcand	Pn	TFBS loss miRNA loss
OG11373_0	4	16	0.234	11.7	actr8	7	11	notcand	Ab	TFBS gain miRNA gain
OG11373_0	9	16	0.234	11.7	actr8	20	11	notcand	Nb	TFBS gain miRNA gain
OG11373_0	24	16	0.234	11.7	actr8	11	11	notcand	Pn	TFBS gain miRNA gain
OG11373_0	18	16	0.234	11.7	actr8	-4	11	notcand	Mz	TFBS gain miRNA loss
OG2012_0	10	67	0.150538	14	acvr1ba	38	8	notcand	Ab	TFBS gain miRNA gain
OG2012_0	2	67	0.150538	14	acvr1ba	-1	8	notcand	Pn	TFBS gain miRNA loss
OG2012_0	-2	67	0.150538	14	acvr1ba	23	8	notcand	Mz	TFBS loss miRNA gain
OG2012_0	-6	67	0.150538	14	acvr1ba	-3	8	notcand	Nb	TFBS loss miRNA loss
OG2014_0	13	35	0.2	14.6	acvr1c	10	74	notcand	Ab	TFBS gain miRNA gain
OG2014_0	3	35	0.2	14.6	acvr1c	-16	74	notcand	Mz	TFBS gain miRNA loss
OG2014_0	-5	35	0.2	14.6	acvr1c	-43	74	notcand	Nb	TFBS loss miRNA loss
OG2014_0	-35	35	0.2	14.6	acvr1c	-74	74	notcand	Pn	TFBS loss miRNA loss
OG2404_0	4	48	0.198734	15.7	acvr2ab	-5	8	notcand	Mz	TFBS gain miRNA loss
OG2404_0	-7	48	0.198734	15.7	acvr2ab	9	8	notcand	Ab	TFBS loss miRNA gain
OG2404_0	-13	48	0.198734	15.7	acvr2ab	-7	8	notcand	Nb	TFBS loss miRNA loss
OG2404_0	-12	48	0.198734	15.7	acvr2ab	-4	8	notcand	Pn	TFBS loss miRNA loss
OG2402_0	60	0	0.193827	15.7	acvr2b	50	0	notcand	Ab	TFBS gain miRNA gain
OG2402_0	54	0	0.193827	15.7	acvr2b	16	0	notcand	Mz	TFBS gain miRNA gain
OG2402_0	47	0	0.193827	15.7	acvr2b	37	0	notcand	Nb	TFBS gain miRNA gain
OG2402_0	51	0	0.193827	15.7	acvr2b	18	0	notcand	Pn	TFBS gain miRNA gain
OG3152_0	18	37	0.233333	17.5	acvrl1	6	13	notcand	Ab	TFBS gain miRNA gain
OG3152_0	14	37	0.233333	17.5	acvrl1	2	13	notcand	Mz	TFBS gain miRNA gain
OG3152_0	2	37	0.233333	17.5	acvrl1	2	13	notcand	Pn	TFBS gain miRNA gain
OG3152_0	-2	37	0.233333	17.5	acvrl1	2	13	notcand	Nb	TFBS loss miRNA gain
OG11165_0	4	55	0.187013	14.4	acy1	-22	28	notcand	Ab	TFBS gain miRNA loss
OG11165_0	-5	55	0.187013	14.4	acy1	22	28	notcand	Mz	TFBS loss miRNA gain
OG11165_0	-15	55	0.187013	14.4	acy1	-9	28	notcand	Nb	TFBS loss miRNA loss
OG11165_0	-4	55	0.187013	14.4	acy1	-22	28	notcand	Pn	TFBS loss miRNA loss
OG7257_0	10	52	0.180723	15	acy3.2	9	23	notcand	Ab	TFBS gain miRNA gain
OG7257_0	7	52	0.180723	15	acy3.2	8	23	notcand	Mz	TFBS gain miRNA gain
OG7257_0	4	52	0.180723	15	acy3.2	2	23	notcand	Pn	TFBS gain miRNA gain
OG7257_0	-4	52	0.180723	15	acy3.2	-7	23	notcand	Nb	TFBS loss miRNA loss
OG8655_0	29	0	0.192727	10.6	ada	60	0	notcand	Ab	TFBS gain miRNA gain
OG8655_0	31	0	0.192727	10.6	ada	49	0	notcand	Mz	TFBS gain miRNA gain
OG8655_0	21	0	0.192727	10.6	ada	38	0	notcand	Nb	TFBS gain miRNA gain
OG8655_0	30	0	0.192727	10.6	ada	37	0	notcand	Pn	TFBS gain miRNA gain
OG10994_0	2	2	0.2125	1.7	adal	13	5	notcand	Ab	TFBS gain miRNA gain
OG10994_0	1	2	0.2125	1.7	adal	1	5	notcand	Mz	TFBS gain miRNA gain
OG10994_0	3	2	0.2125	1.7	adal	12	5	notcand	Nb	TFBS gain miRNA gain
OG10994_0	3	2	0.2125	1.7	adal	8	5	notcand	Pn	TFBS gain miRNA gain
OG2159_0	-1	18	0.219355	6.8	adam10_(1_of_2)	5	44	notcand	Mz	TFBS loss miRNA gain
OG2159_0	-3	18	0.219355	6.8	adam10_(1_of_2)	4	44	notcand	Nb	TFBS loss miRNA gain
OG2159_0	-1	18	0.219355	6.8	adam10_(1_of_2)	2	44	notcand	Pn	TFBS loss miRNA gain
OG2159_0	-18	18	0.219355	6.8	adam10_(1_of_2)	-44	44	notcand	Ab	TFBS loss miRNA loss
OG2252_0	0	58	0.194253	16.9	adam11	-26	82	notcand	Ab	miRNA loss TFBS nc
OG2252_0	-5	58	0.194253	16.9	adam11	-39	82	notcand	Mz	TFBS loss miRNA loss
OG2252_0	-12	58	0.194253	16.9	adam11	-52	82	notcand	Nb	TFBS loss miRNA loss
OG2252_0	-6	58	0.194253	16.9	adam11	-45	82	notcand	Pn	TFBS loss miRNA loss
OG578_0	-21	42	0.222807	12.7	adam15	-11	52	notcand	Ab	TFBS loss miRNA loss
OG578_0	-13	42	0.222807	12.7	adam15	-20	52	notcand	Mz	TFBS loss miRNA loss
OG578_0	-42	42	0.222807	12.7	adam15	-52	52	notcand	Nb	TFBS loss miRNA loss
OG578_0	-42	42	0.222807	12.7	adam15	-52	52	notcand	Pn	TFBS loss miRNA loss
OG4575_0	7	30	0.220339	13	adam17a	0	71	notcand	Mz	TFBS gain miRNA nc
OG4575_0	16	30	0.220339	13	adam17a	13	71	notcand	Ab	TFBS gain miRNA gain
OG4575_0	-5	30	0.220339	13	adam17a	1	71	notcand	Nb	TFBS loss miRNA gain
OG4575_0	-4	30	0.220339	13	adam17a	-5	71	notcand	Pn	TFBS loss miRNA loss
OG580_0	-7	36	0.198113	10.5	adam19b	0	33	notcand	Pn	TFBS loss miRNA nc
OG580_0	-2	36	0.198113	10.5	adam19b	12	33	notcand	Ab	TFBS loss miRNA gain
OG580_0	-5	36	0.198113	10.5	adam19b	1	33	notcand	Mz	TFBS loss miRNA gain
OG580_0	-9	36	0.198113	10.5	adam19b	-4	33	notcand	Nb	TFBS loss miRNA loss
OG2253_0	20	0	0.253448	14.7	adam23a	35	0	notcand	Ab	TFBS gain miRNA gain
OG2253_0	37	0	0.253448	14.7	adam23a	59	0	notcand	Mz	TFBS gain miRNA gain
OG2253_0	31	0	0.253448	14.7	adam23a	88	0	notcand	Nb	TFBS gain miRNA gain
OG2253_0	33	0	0.253448	14.7	adam23a	56	0	notcand	Pn	TFBS gain miRNA gain
OG6511_0	13	27	0.244595	18.1	adam28	-22	53	notcand	Mz	TFBS gain miRNA loss
OG6511_0	8	27	0.244595	18.1	adam28	-20	53	notcand	Nb	TFBS gain miRNA loss
OG6511_0	-1	27	0.244595	18.1	adam28	-39	53	notcand	Ab	TFBS loss miRNA loss
OG6511_0	-27	27	0.244595	18.1	adam28	-53	53	notcand	Pn	TFBS loss miRNA loss
OG3452_0	0	30	0.221053	12.6	adam8a	-5	27	notcand	Mz	miRNA loss TFBS nc
OG3452_0	5	30	0.221053	12.6	adam8a	-5	27	notcand	Pn	TFBS gain miRNA loss
OG3452_0	-3	30	0.221053	12.6	adam8a	3	27	notcand	Ab	TFBS loss miRNA gain
OG3452_0	-12	30	0.221053	12.6	adam8a	-8	27	notcand	Nb	TFBS loss miRNA loss
OG114_0	2	21	0.164706	5.6	adamts15a	0	33	notcand	Pn	TFBS gain miRNA nc
OG114_0	0	21	0.164706	5.6	adamts15a	3	33	notcand	Nb	miRNA gain TFBS nc
OG114_0	4	21	0.164706	5.6	adamts15a	8	33	notcand	Ab	TFBS gain miRNA gain
OG114_0	-3	21	0.164706	5.6	adamts15a	2	33	notcand	Mz	TFBS loss miRNA gain
OG11375_0	4	66	0.193939	19.2	adamtsl5	41	5	notcand	Mz	TFBS gain miRNA gain
OG11375_0	-11	66	0.193939	19.2	adamtsl5	54	5	notcand	Ab	TFBS loss miRNA gain
OG11375_0	-1	66	0.193939	19.2	adamtsl5	36	5	notcand	Pn	TFBS loss miRNA gain
OG11375_0	-66	66	0.193939	19.2	adamtsl5	-5	5	notcand	Nb	TFBS loss miRNA loss
OG3593_0	9	42	0.203659	16.7	adap1	9	75	notcand	Ab	TFBS gain miRNA gain
OG3593_0	6	42	0.203659	16.7	adap1	-14	75	notcand	Mz	TFBS gain miRNA loss
OG3593_0	7	42	0.203659	16.7	adap1	-45	75	notcand	Pn	TFBS gain miRNA loss
OG3593_0	-5	42	0.203659	16.7	adap1	-69	75	notcand	Nb	TFBS loss miRNA loss
OG13675_0	3	72	0.189423	19.7	adar	-4	35	notcand	Ab	TFBS gain miRNA loss
OG13675_0	-4	72	0.189423	19.7	adar	-18	35	notcand	Mz	TFBS loss miRNA loss
OG13675_0	-19	72	0.189423	19.7	adar	-18	35	notcand	Nb	TFBS loss miRNA loss
OG13675_0	-1	72	0.189423	19.7	adar	-27	35	notcand	Pn	TFBS loss miRNA loss
OG2605_0	0	67	0.205825	21.2	adarb1b	-19	50	notcand	Mz	miRNA loss TFBS nc
OG2605_0	8	67	0.205825	21.2	adarb1b	9	50	notcand	Ab	TFBS gain miRNA gain
OG2605_0	-17	67	0.205825	21.2	adarb1b	6	50	notcand	Nb	TFBS loss miRNA gain
OG2605_0	-67	67	0.205825	21.2	adarb1b	-50	50	notcand	Pn	TFBS loss miRNA loss
OG7565_0	-1	13	0.175	3.5	adat2	-9	17	notcand	Ab	TFBS loss miRNA loss
OG7565_0	-13	13	0.175	3.5	adat2	-17	17	notcand	Mz	TFBS loss miRNA loss
OG7565_0	-13	13	0.175	3.5	adat2	-17	17	notcand	Nb	TFBS loss miRNA loss
OG7565_0	-3	13	0.175	3.5	adat2	-16	17	notcand	Pn	TFBS loss miRNA loss
OG8672_0	12	38	0.221918	16.2	adck1	17	42	notcand	Ab	TFBS gain miRNA gain
OG8672_0	10	38	0.221918	16.2	adck1	-35	42	notcand	Mz	TFBS gain miRNA loss
OG8672_0	2	38	0.221918	16.2	adck1	-12	42	notcand	Pn	TFBS gain miRNA loss
OG8672_0	-7	38	0.221918	16.2	adck1	-10	42	notcand	Nb	TFBS loss miRNA loss
OG2545_0	0	63	0.214583	20.6	adck4	-38	52	notcand	Mz	miRNA loss TFBS nc
OG2545_0	5	63	0.214583	20.6	adck4	-32	52	notcand	Ab	TFBS gain miRNA loss
OG2545_0	4	63	0.214583	20.6	adck4	-41	52	notcand	Pn	TFBS gain miRNA loss
OG2545_0	-28	63	0.214583	20.6	adck4	-4	52	notcand	Nb	TFBS loss miRNA loss
OG102_0	4	48	0.206818	18.2	adcy3b	4	36	notcand	Ab	TFBS gain miRNA gain
OG102_0	10	48	0.206818	18.2	adcy3b	-3	36	notcand	Mz	TFBS gain miRNA loss
OG102_0	3	48	0.206818	18.2	adcy3b	-31	36	notcand	Nb	TFBS gain miRNA loss
OG102_0	-24	48	0.206818	18.2	adcy3b	-32	36	notcand	Pn	TFBS loss miRNA loss
OG105_0	17	53	0.223958	21.5	adcy5	49	20	notcand	Ab	TFBS gain miRNA gain
OG105_0	11	53	0.223958	21.5	adcy5	6	20	notcand	Mz	TFBS gain miRNA gain
OG105_0	-20	53	0.223958	21.5	adcy5	-12	20	notcand	Nb	TFBS loss miRNA loss
OG105_0	-53	53	0.223958	21.5	adcy5	-20	20	notcand	Pn	TFBS loss miRNA loss
OG103_0	-9	71	0.194118	19.8	adcy6a	0	33	notcand	Nb	TFBS loss miRNA nc
OG103_0	7	71	0.194118	19.8	adcy6a	20	33	notcand	Ab	TFBS gain miRNA gain
OG103_0	-3	71	0.194118	19.8	adcy6a	4	33	notcand	Mz	TFBS loss miRNA gain
OG103_0	-9	71	0.194118	19.8	adcy6a	-29	33	notcand	Pn	TFBS loss miRNA loss
OG104_0	13	55	0.2	18.8	adcy6b	30	29	notcand	Ab	TFBS gain miRNA gain
OG104_0	6	55	0.2	18.8	adcy6b	37	29	notcand	Pn	TFBS gain miRNA gain
OG104_0	11	55	0.2	18.8	adcy6b	-27	29	notcand	Mz	TFBS gain miRNA loss
OG104_0	-5	55	0.2	18.8	adcy6b	-23	29	notcand	Nb	TFBS loss miRNA loss
OG95_0	1	60	0.176136	15.5	adcy7	4	25	notcand	Ab	TFBS gain miRNA gain
OG95_0	-1	60	0.176136	15.5	adcy7	-4	25	notcand	Mz	TFBS loss miRNA loss
OG95_0	-9	60	0.176136	15.5	adcy7	-2	25	notcand	Nb	TFBS loss miRNA loss
OG95_0	-60	60	0.176136	15.5	adcy7	-25	25	notcand	Pn	TFBS loss miRNA loss
OG4381_0	8	73	0.165487	18.7	adcy9	5	74	notcand	Ab	TFBS gain miRNA gain
OG4382_0	36	24	0.232	23.2	adcy9	53	34	notcand	Ab	TFBS gain miRNA gain
OG4382_0	43	24	0.232	23.2	adcy9	31	34	notcand	Mz	TFBS gain miRNA gain
OG4382_0	28	24	0.232	23.2	adcy9	19	34	notcand	Nb	TFBS gain miRNA gain
OG4382_0	35	24	0.232	23.2	adcy9	26	34	notcand	Pn	TFBS gain miRNA gain
OG4381_0	6	73	0.165487	18.7	adcy9	-16	74	notcand	Mz	TFBS gain miRNA loss
OG4381_0	-5	73	0.165487	18.7	adcy9	-12	74	notcand	Nb	TFBS loss miRNA loss
OG4381_0	-1	73	0.165487	18.7	adcy9	-19	74	notcand	Pn	TFBS loss miRNA loss
OG13475_0	-5	36	0.2	12	adcyap1b	0	7	notcand	Nb	TFBS loss miRNA nc
OG13475_0	2	36	0.2	12	adcyap1b	48	7	notcand	Mz	TFBS gain miRNA gain
OG13475_0	-1	36	0.2	12	adcyap1b	52	7	notcand	Ab	TFBS loss miRNA gain
OG13475_0	-3	36	0.2	12	adcyap1b	33	7	notcand	Pn	TFBS loss miRNA gain
OG2527_0	3	65	0.176923	16.1	add3a	2	62	notcand	Ab	TFBS gain miRNA gain
OG2527_0	1	65	0.176923	16.1	add3a	-50	62	notcand	Mz	TFBS gain miRNA loss
OG2527_0	-8	65	0.176923	16.1	add3a	-57	62	notcand	Nb	TFBS loss miRNA loss
OG2527_0	-10	65	0.176923	16.1	add3a	-57	62	notcand	Pn	TFBS loss miRNA loss
OG1916_0	4	40	0.23913	16.5	adgrb1a	7	38	notcand	Mz	TFBS gain miRNA gain
OG1916_0	14	40	0.23913	16.5	adgrb1a	1	38	notcand	Pn	TFBS gain miRNA gain
OG1916_0	-4	40	0.23913	16.5	adgrb1a	4	38	notcand	Nb	TFBS loss miRNA gain
OG1916_0	-39	40	0.23913	16.5	adgrb1a	-30	38	notcand	Ab	TFBS loss miRNA loss
OG1917_0	57	0	0.175862	15.3	adgrb1b	38	0	notcand	Mz	TFBS gain miRNA gain
OG1917_0	50	0	0.175862	15.3	adgrb1b	38	0	notcand	Nb	TFBS gain miRNA gain
OG1917_0	61	0	0.175862	15.3	adgrb1b	37	0	notcand	Pn	TFBS gain miRNA gain
OG1918_0	0	51	0.204	15.3	adgrb3	-28	54	notcand	Mz	miRNA loss TFBS nc
OG1918_0	1	51	0.204	15.3	adgrb3	-12	54	notcand	Ab	TFBS gain miRNA loss
OG1918_0	-51	51	0.204	15.3	adgrb3	-54	54	notcand	Nb	TFBS loss miRNA loss
OG1918_0	-1	51	0.204	15.3	adgrb3	-28	54	notcand	Pn	TFBS loss miRNA loss
OG10550_0	0	52	0.22027	16.3	adgrd1	2	49	notcand	Ab	miRNA gain TFBS nc
OG10550_0	-1	52	0.22027	16.3	adgrd1	-4	49	notcand	Mz	TFBS loss miRNA loss
OG10550_0	-12	52	0.22027	16.3	adgrd1	-6	49	notcand	Nb	TFBS loss miRNA loss
OG10550_0	-25	52	0.22027	16.3	adgrd1	-6	49	notcand	Pn	TFBS loss miRNA loss
OG4304_0	12	64	0.188889	20.4	adgre5b.3	0	50	notcand	Ab	TFBS gain miRNA nc
OG4304_0	13	64	0.188889	20.4	adgre5b.3	-44	50	notcand	Mz	TFBS gain miRNA loss
OG4304_0	5	64	0.188889	20.4	adgre5b.3	-8	50	notcand	Pn	TFBS gain miRNA loss
OG4304_0	-13	64	0.188889	20.4	adgre5b.3	-10	50	notcand	Nb	TFBS loss miRNA loss
OG10866_0	0	41	0.255	15.3	adgrg6	-77	88	notcand	Ab	miRNA loss TFBS nc
OG10866_0	-41	41	0.255	15.3	adgrg6	-88	88	notcand	Mz	TFBS loss miRNA loss
OG10866_0	-12	41	0.255	15.3	adgrg6	-19	88	notcand	Nb	TFBS loss miRNA loss
OG10866_0	-41	41	0.255	15.3	adgrg6	-88	88	notcand	Pn	TFBS loss miRNA loss
OG960_0	0	38	0.191228	10.9	adgrl3.1	-47	84	notcand	Ab	miRNA loss TFBS nc
OG960_0	1	38	0.191228	10.9	adgrl3.1	-68	84	notcand	Mz	TFBS gain miRNA loss
OG960_0	-8	38	0.191228	10.9	adgrl3.1	-62	84	notcand	Nb	TFBS loss miRNA loss
OG960_0	-2	38	0.191228	10.9	adgrl3.1	-69	84	notcand	Pn	TFBS loss miRNA loss
OG9947_0	-16	59	0.165854	13.6	adgrl4	0	4	notcand	Nb	TFBS loss miRNA nc
OG9947_0	3	59	0.165854	13.6	adgrl4	2	4	notcand	Mz	TFBS gain miRNA gain
OG9947_0	-2	59	0.165854	13.6	adgrl4	5	4	notcand	Ab	TFBS loss miRNA gain
OG9947_0	-2	59	0.165854	13.6	adgrl4	2	4	notcand	Pn	TFBS loss miRNA gain
OG6223_0	2	38	0.214286	13.5	adipor1a	3	5	notcand	Ab	TFBS gain miRNA gain
OG6223_0	3	38	0.214286	13.5	adipor1a	-2	5	notcand	Mz	TFBS gain miRNA loss
OG6223_0	-3	38	0.214286	13.5	adipor1a	7	5	notcand	Nb	TFBS loss miRNA gain
OG6223_0	-15	38	0.214286	13.5	adipor1a	1	5	notcand	Pn	TFBS loss miRNA gain
OG5035_0	12	15	0.238095	10	adka	-6	42	notcand	Ab	TFBS gain miRNA loss
OG5035_0	2	15	0.238095	10	adka	-15	42	notcand	Mz	TFBS gain miRNA loss
OG5035_0	7	15	0.238095	10	adka	-19	42	notcand	Pn	TFBS gain miRNA loss
OG5035_0	-6	15	0.238095	10	adka	-12	42	notcand	Nb	TFBS loss miRNA loss
OG6614_0	0	82	0.171111	23.1	adnp2b	1	32	notcand	Mz	miRNA gain TFBS nc
OG6614_0	6	82	0.171111	23.1	adnp2b	14	32	notcand	Ab	TFBS gain miRNA gain
OG6614_0	-12	82	0.171111	23.1	adnp2b	-9	32	notcand	Nb	TFBS loss miRNA loss
OG6614_0	-1	82	0.171111	23.1	adnp2b	-2	32	notcand	Pn	TFBS loss miRNA loss
OG4279_0	2	28	0.107143	10.5	adnpb	0	14	notcand	Pn	TFBS gain miRNA nc
OG4279_0	5	28	0.107143	10.5	adnpb	8	14	notcand	Ab	TFBS gain miRNA gain
OG4279_0	4	28	0.107143	10.5	adnpb	5	14	notcand	Mz	TFBS gain miRNA gain
OG4279_0	-7	28	0.107143	10.5	adnpb	4	14	notcand	Nb	TFBS loss miRNA gain
OG13859_0	0	37	0.196491	11.2	adoa	15	22	notcand	Ab	miRNA gain TFBS nc
OG13859_0	0	37	0.196491	11.2	adoa	7	22	notcand	Mz	miRNA gain TFBS nc
OG13859_0	-6	37	0.196491	11.2	adoa	12	22	notcand	Nb	TFBS loss miRNA gain
OG13859_0	-1	37	0.196491	11.2	adoa	7	22	notcand	Pn	TFBS loss miRNA gain
OG5306_0	10	76	0.188889	22.1	adora1a	-13	45	notcand	Ab	TFBS gain miRNA loss
OG5306_0	1	76	0.188889	22.1	adora1a	-21	45	notcand	Mz	TFBS gain miRNA loss
OG5306_0	3	76	0.188889	22.1	adora1a	-24	45	notcand	Pn	TFBS gain miRNA loss
OG5306_0	-16	76	0.188889	22.1	adora1a	-18	45	notcand	Nb	TFBS loss miRNA loss
OG5305_0	13	65	0.211504	23.9	adora1b	-3	75	notcand	Ab	TFBS gain miRNA loss
OG5305_0	16	65	0.211504	23.9	adora1b	-38	75	notcand	Mz	TFBS gain miRNA loss
OG5305_0	17	65	0.211504	23.9	adora1b	-70	75	notcand	Pn	TFBS gain miRNA loss
OG5305_0	-65	65	0.211504	23.9	adora1b	-75	75	notcand	Nb	TFBS loss miRNA loss
OG11138_0	-12	65	0.195402	17	adpgk	3	62	notcand	Ab	TFBS loss miRNA gain
OG11138_0	-9	65	0.195402	17	adpgk	-43	62	notcand	Mz	TFBS loss miRNA loss
OG11138_0	-17	65	0.195402	17	adpgk	-11	62	notcand	Nb	TFBS loss miRNA loss
OG11138_0	-11	65	0.195402	17	adpgk	-9	62	notcand	Pn	TFBS loss miRNA loss
OG9901_0	-9	41	0.198246	11.3	adprh	3	11	notcand	Ab	TFBS loss miRNA gain
OG9901_0	-5	41	0.198246	11.3	adprh	1	11	notcand	Mz	TFBS loss miRNA gain
OG9901_0	-14	41	0.198246	11.3	adprh	-1	11	notcand	Nb	TFBS loss miRNA loss
OG9901_0	-8	41	0.198246	11.3	adprh	-5	11	notcand	Pn	TFBS loss miRNA loss
OG7856_0	-14	52	0.217647	14.8	adprhl1	8	25	notcand	Ab	TFBS loss miRNA gain
OG7856_0	-17	52	0.217647	14.8	adprhl1	-1	25	notcand	Mz	TFBS loss miRNA loss
OG7856_0	-34	52	0.217647	14.8	adprhl1	-7	25	notcand	Nb	TFBS loss miRNA loss
OG7856_0	-30	52	0.217647	14.8	adprhl1	-7	25	notcand	Pn	TFBS loss miRNA loss
OG10716_0	-1	53	0.1875	13.5	adra1d	-11	39	notcand	Ab	TFBS loss miRNA loss
OG10716_0	-9	53	0.1875	13.5	adra1d	-19	39	notcand	Mz	TFBS loss miRNA loss
OG10716_0	-53	53	0.1875	13.5	adra1d	-39	39	notcand	Nb	TFBS loss miRNA loss
OG10716_0	-5	53	0.1875	13.5	adra1d	-12	39	notcand	Pn	TFBS loss miRNA loss
OG11413_0	2	34	0.196429	11	adra2b	10	59	notcand	Ab	TFBS gain miRNA gain
OG11413_0	2	34	0.196429	11	adra2b	-7	59	notcand	Mz	TFBS gain miRNA loss
OG11413_0	2	34	0.196429	11	adra2b	-11	59	notcand	Pn	TFBS gain miRNA loss
OG11413_0	-3	34	0.196429	11	adra2b	-7	59	notcand	Nb	TFBS loss miRNA loss
OG2515_0	5	37	0.189831	11.2	adssl	-3	4	notcand	Mz	TFBS gain miRNA loss
OG2515_0	-1	37	0.189831	11.2	adssl	36	4	notcand	Ab	TFBS loss miRNA gain
OG2515_0	-37	37	0.189831	11.2	adssl	-4	4	notcand	Nb	TFBS loss miRNA loss
OG2515_0	-37	37	0.189831	11.2	adssl	-4	4	notcand	Pn	TFBS loss miRNA loss
OG941_0	0	65	0.18835	19.4	aebp1	2	9	notcand	Mz	miRNA gain TFBS nc
OG941_0	7	65	0.18835	19.4	aebp1	8	9	notcand	Ab	TFBS gain miRNA gain
OG941_0	2	65	0.18835	19.4	aebp1	2	9	notcand	Pn	TFBS gain miRNA gain
OG941_0	-10	65	0.18835	19.4	aebp1	1	9	notcand	Nb	TFBS loss miRNA gain
OG10993_0	24	20	0.18	11.7	aebp2	7	50	notcand	Ab	TFBS gain miRNA gain
OG10993_0	7	20	0.18	11.7	aebp2	-8	50	notcand	Mz	TFBS gain miRNA loss
OG10993_0	10	20	0.18	11.7	aebp2	-15	50	notcand	Nb	TFBS gain miRNA loss
OG10993_0	13	20	0.18	11.7	aebp2	-14	50	notcand	Pn	TFBS gain miRNA loss
OG10646_0	0	42	0.207595	16.4	afap1	-48	53	notcand	Nb	miRNA loss TFBS nc
OG10646_0	17	42	0.207595	16.4	afap1	3	53	notcand	Ab	TFBS gain miRNA gain
OG10646_0	8	42	0.207595	16.4	afap1	-7	53	notcand	Mz	TFBS gain miRNA loss
OG10646_0	11	42	0.207595	16.4	afap1	-11	53	notcand	Pn	TFBS gain miRNA loss
OG10704_0	1	44	0.185185	15	afap1l2	19	13	notcand	Ab	TFBS gain miRNA gain
OG10704_0	18	44	0.185185	15	afap1l2	9	13	notcand	Mz	TFBS gain miRNA gain
OG10704_0	-6	44	0.185185	15	afap1l2	2	13	notcand	Nb	TFBS loss miRNA gain
OG10704_0	-1	44	0.185185	15	afap1l2	2	13	notcand	Pn	TFBS loss miRNA gain
OG11200_0	38	0	0.190741	10.3	aff2	77	0	notcand	Mz	TFBS gain miRNA gain
OG11200_0	27	0	0.190741	10.3	aff2	63	0	notcand	Nb	TFBS gain miRNA gain
OG11200_0	40	0	0.190741	10.3	aff2	27	0	notcand	Pn	TFBS gain miRNA gain
OG9111_0	-28	75	0.193396	20.5	aff3	0	2	notcand	Nb	TFBS loss miRNA nc
OG9111_0	1	75	0.193396	20.5	aff3	8	2	notcand	Ab	TFBS gain miRNA gain
OG9111_0	-3	75	0.193396	20.5	aff3	6	2	notcand	Mz	TFBS loss miRNA gain
OG9111_0	-2	75	0.193396	20.5	aff3	4	2	notcand	Pn	TFBS loss miRNA gain
OG10229_0	-16	20	0.212	5.3	afmid	1	38	notcand	Ab	TFBS loss miRNA gain
OG10229_0	-16	20	0.212	5.3	afmid	-3	38	notcand	Mz	TFBS loss miRNA loss
OG10229_0	-17	20	0.212	5.3	afmid	-21	38	notcand	Nb	TFBS loss miRNA loss
OG10229_0	-16	20	0.212	5.3	afmid	-27	38	notcand	Pn	TFBS loss miRNA loss
OG1537_0	0	42	0.190164	11.6	agap2	-5	51	notcand	Mz	miRNA loss TFBS nc
OG1537_0	2	42	0.190164	11.6	agap2	-1	51	notcand	Ab	TFBS gain miRNA loss
OG1537_0	-6	42	0.190164	11.6	agap2	-27	51	notcand	Nb	TFBS loss miRNA loss
OG1537_0	-2	42	0.190164	11.6	agap2	-6	51	notcand	Pn	TFBS loss miRNA loss
OG1540_0	2	32	0.2	11.2	agap3	17	52	notcand	Ab	TFBS gain miRNA gain
OG1540_0	3	32	0.2	11.2	agap3	-1	52	notcand	Mz	TFBS gain miRNA loss
OG1540_0	2	32	0.2	11.2	agap3	-4	52	notcand	Pn	TFBS gain miRNA loss
OG1540_0	-32	32	0.2	11.2	agap3	-52	52	notcand	Nb	TFBS loss miRNA loss
OG11293_0	13	37	0.190909	14.7	agbl5	-60	71	notcand	Nb	TFBS gain miRNA loss
OG11293_0	-2	37	0.190909	14.7	agbl5	-54	71	notcand	Ab	TFBS loss miRNA loss
OG11293_0	-2	37	0.190909	14.7	agbl5	-40	71	notcand	Mz	TFBS loss miRNA loss
OG11293_0	-5	37	0.190909	14.7	agbl5	-41	71	notcand	Pn	TFBS loss miRNA loss
OG14249_0	28	55	0.205556	22.2	aggf1	-39	44	notcand	Ab	TFBS gain miRNA loss
OG14249_0	25	55	0.205556	22.2	aggf1	-35	44	notcand	Mz	TFBS gain miRNA loss
OG14249_0	10	55	0.205556	22.2	aggf1	-37	44	notcand	Pn	TFBS gain miRNA loss
OG14249_0	-12	55	0.205556	22.2	aggf1	-11	44	notcand	Nb	TFBS loss miRNA loss
OG11060_0	4	14	0.214815	5.8	agk	6	4	notcand	Mz	TFBS gain miRNA gain
OG11060_0	-1	14	0.214815	5.8	agk	10	4	notcand	Ab	TFBS loss miRNA gain
OG11060_0	-8	14	0.214815	5.8	agk	3	4	notcand	Nb	TFBS loss miRNA gain
OG11060_0	-4	14	0.214815	5.8	agk	1	4	notcand	Pn	TFBS loss miRNA gain
OG5806_0	-11	39	0.251724	14.6	agla	0	27	notcand	Pn	TFBS loss miRNA nc
OG5806_0	-39	39	0.251724	14.6	agla	-27	27	notcand	Ab	TFBS loss miRNA loss
OG5806_0	-23	39	0.251724	14.6	agla	-4	27	notcand	Mz	TFBS loss miRNA loss
OG5806_0	-14	39	0.251724	14.6	agla	-25	27	notcand	Nb	TFBS loss miRNA loss
OG8663_0	-2	9	0.226667	3.4	agmat	5	44	notcand	Ab	TFBS loss miRNA gain
OG8663_0	-9	9	0.226667	3.4	agmat	-44	44	notcand	Mz	TFBS loss miRNA loss
OG8663_0	-1	9	0.226667	3.4	agmat	-27	44	notcand	Nb	TFBS loss miRNA loss
OG8663_0	-2	9	0.226667	3.4	agmat	-36	44	notcand	Pn	TFBS loss miRNA loss
OG1529_0	3	23	0.231111	10.4	ago3b	0	59	notcand	Mz	TFBS gain miRNA nc
OG1529_0	1	23	0.231111	10.4	ago3b	23	59	notcand	Ab	TFBS gain miRNA gain
OG1529_0	1	23	0.231111	10.4	ago3b	-44	59	notcand	Pn	TFBS gain miRNA loss
OG1529_0	-2	23	0.231111	10.4	ago3b	-45	59	notcand	Nb	TFBS loss miRNA loss
OG8094_0	58	0	0.172152	13.6	agpat2	35	0	notcand	Ab	TFBS gain miRNA gain
OG8094_0	45	0	0.172152	13.6	agpat2	28	0	notcand	Mz	TFBS gain miRNA gain
OG8094_0	43	0	0.172152	13.6	agpat2	26	0	notcand	Nb	TFBS gain miRNA gain
OG8094_0	51	0	0.172152	13.6	agpat2	21	0	notcand	Pn	TFBS gain miRNA gain
OG1848_0	19	6	0.208108	7.7	agpat9l	14	60	notcand	Ab	TFBS gain miRNA gain
OG1848_0	15	6	0.208108	7.7	agpat9l	-2	60	notcand	Mz	TFBS gain miRNA loss
OG1848_0	12	6	0.208108	7.7	agpat9l	-13	60	notcand	Nb	TFBS gain miRNA loss
OG1848_0	20	6	0.208108	7.7	agpat9l	-14	60	notcand	Pn	TFBS gain miRNA loss
OG12803_0	-8	14	0.228571	4.8	agr1	13	12	notcand	Ab	TFBS loss miRNA gain
OG12803_0	-11	14	0.228571	4.8	agr1	-5	12	notcand	Mz	TFBS loss miRNA loss
OG12803_0	-8	14	0.228571	4.8	agr1	-6	12	notcand	Nb	TFBS loss miRNA loss
OG12803_0	-8	14	0.228571	4.8	agr1	-9	12	notcand	Pn	TFBS loss miRNA loss
OG9052_0	6	69	0.245	24.5	agrn	47	4	notcand	Ab	TFBS gain miRNA gain
OG9052_0	-4	69	0.245	24.5	agrn	11	4	notcand	Mz	TFBS loss miRNA gain
OG9052_0	-11	69	0.245	24.5	agrn	33	4	notcand	Nb	TFBS loss miRNA gain
OG9052_0	-69	69	0.245	24.5	agrn	-4	4	notcand	Pn	TFBS loss miRNA loss
OG7445_0	30	5	0.234043	11	agrp	2	3	notcand	Mz	TFBS gain miRNA gain
OG7445_0	11	5	0.234043	11	agrp	2	3	notcand	Pn	TFBS gain miRNA gain
OG7445_0	13	5	0.234043	11	agrp	-1	3	notcand	Nb	TFBS gain miRNA loss
OG7445_0	-3	5	0.234043	11	agrp	26	3	notcand	Ab	TFBS loss miRNA gain
OG11692_0	-10	67	0.252128	23.7	agt	0	14	notcand	Pn	TFBS loss miRNA nc
OG11692_0	-67	67	0.252128	23.7	agt	-14	14	notcand	Ab	TFBS loss miRNA loss
OG11692_0	-4	67	0.252128	23.7	agt	-1	14	notcand	Mz	TFBS loss miRNA loss
OG11692_0	-12	67	0.252128	23.7	agt	-4	14	notcand	Nb	TFBS loss miRNA loss
OG7093_0	2	52	0.197403	15.2	agtr1b	2	4	notcand	Mz	TFBS gain miRNA gain
OG7093_0	-6	52	0.197403	15.2	agtr1b	33	4	notcand	Ab	TFBS loss miRNA gain
OG7093_0	-7	52	0.197403	15.2	agtr1b	21	4	notcand	Nb	TFBS loss miRNA gain
OG7093_0	-52	52	0.197403	15.2	agtr1b	-4	4	notcand	Pn	TFBS loss miRNA loss
OG11157_0	0	48	0.190141	13.5	agtr2	1	25	notcand	Ab	miRNA gain TFBS nc
OG11157_0	3	48	0.190141	13.5	agtr2	-3	25	notcand	Mz	TFBS gain miRNA loss
OG11157_0	-17	48	0.190141	13.5	agtr2	-8	25	notcand	Nb	TFBS loss miRNA loss
OG11157_0	-2	48	0.190141	13.5	agtr2	-12	25	notcand	Pn	TFBS loss miRNA loss
OG3560_0	-4	60	0.194253	16.9	agxtb	2	13	notcand	Ab	TFBS loss miRNA gain
OG3560_0	-60	60	0.194253	16.9	agxtb	-13	13	notcand	Mz	TFBS loss miRNA loss
OG3560_0	-5	60	0.194253	16.9	agxtb	-8	13	notcand	Nb	TFBS loss miRNA loss
OG3560_0	-8	60	0.194253	16.9	agxtb	-11	13	notcand	Pn	TFBS loss miRNA loss
OG5307_0	19	25	0.255738	15.6	ahctf1	10	36	notcand	Ab	TFBS gain miRNA gain
OG5307_0	4	25	0.255738	15.6	ahctf1	-4	36	notcand	Mz	TFBS gain miRNA loss
OG5307_0	-8	25	0.255738	15.6	ahctf1	-8	36	notcand	Nb	TFBS loss miRNA loss
OG5307_0	-8	25	0.255738	15.6	ahctf1	-7	36	notcand	Pn	TFBS loss miRNA loss
OG8566_0	13	44	0.196203	15.5	ahcy	-43	79	notcand	Ab	TFBS gain miRNA loss
OG8566_0	9	44	0.196203	15.5	ahcy	-48	79	notcand	Mz	TFBS gain miRNA loss
OG8566_0	5	44	0.196203	15.5	ahcy	-61	79	notcand	Pn	TFBS gain miRNA loss
OG8566_0	-7	44	0.196203	15.5	ahcy	-59	79	notcand	Nb	TFBS loss miRNA loss
OG5327_0	2	58	0.203191	19.1	ahi1	-1	7	notcand	Ab	TFBS gain miRNA loss
OG5327_0	-58	58	0.203191	19.1	ahi1	-7	7	notcand	Mz	TFBS loss miRNA loss
OG5327_0	-12	58	0.203191	19.1	ahi1	-5	7	notcand	Nb	TFBS loss miRNA loss
OG5327_0	-7	58	0.203191	19.1	ahi1	-3	7	notcand	Pn	TFBS loss miRNA loss
OG7514_0	24	29	0.217647	14.8	ahsa1b	-11	27	notcand	Ab	TFBS gain miRNA loss
OG7514_0	8	29	0.217647	14.8	ahsa1b	-8	27	notcand	Mz	TFBS gain miRNA loss
OG7514_0	6	29	0.217647	14.8	ahsa1b	-12	27	notcand	Nb	TFBS gain miRNA loss
OG7514_0	21	29	0.217647	14.8	ahsa1b	-10	27	notcand	Pn	TFBS gain miRNA loss
OG11617_0	-2	13	0.195833	4.7	aida	60	2	notcand	Ab	TFBS loss miRNA gain
OG11617_0	-6	13	0.195833	4.7	aida	43	2	notcand	Mz	TFBS loss miRNA gain
OG11617_0	-2	13	0.195833	4.7	aida	38	2	notcand	Nb	TFBS loss miRNA gain
OG11617_0	-3	13	0.195833	4.7	aida	41	2	notcand	Pn	TFBS loss miRNA gain
OG12040_0	3	59	0.191111	17.2	aifm1	0	27	notcand	Ab	TFBS gain miRNA nc
OG12040_0	4	59	0.191111	17.2	aifm1	-10	27	notcand	Mz	TFBS gain miRNA loss
OG12040_0	-9	59	0.191111	17.2	aifm1	-11	27	notcand	Nb	TFBS loss miRNA loss
OG12040_0	-2	59	0.191111	17.2	aifm1	-22	27	notcand	Pn	TFBS loss miRNA loss
OG3372_0	3	54	0.201136	17.7	aifm3	52	25	notcand	Ab	TFBS gain miRNA gain
OG3372_0	6	54	0.201136	17.7	aifm3	15	25	notcand	Mz	TFBS gain miRNA gain
OG3372_0	1	54	0.201136	17.7	aifm3	1	25	notcand	Pn	TFBS gain miRNA gain
OG3372_0	-3	54	0.201136	17.7	aifm3	5	25	notcand	Nb	TFBS loss miRNA gain
OG7564_0	17	14	0.236735	11.6	aig1	0	4	notcand	Pn	TFBS gain miRNA nc
OG7564_0	18	14	0.236735	11.6	aig1	19	4	notcand	Mz	TFBS gain miRNA gain
OG7564_0	12	14	0.236735	11.6	aig1	18	4	notcand	Nb	TFBS gain miRNA gain
OG7564_0	-14	14	0.236735	11.6	aig1	-4	4	notcand	Ab	TFBS loss miRNA loss
OG8683_0	0	35	0.198276	11.5	aim1l	-15	24	notcand	Pn	miRNA loss TFBS nc
OG8683_0	-6	35	0.198276	11.5	aim1l	3	24	notcand	Ab	TFBS loss miRNA gain
OG8683_0	-35	35	0.198276	11.5	aim1l	-24	24	notcand	Mz	TFBS loss miRNA loss
OG8683_0	-3	35	0.198276	11.5	aim1l	-12	24	notcand	Nb	TFBS loss miRNA loss
OG8825_0	0	6	0.22	7.7	aimp1	-33	38	notcand	Mz	miRNA loss TFBS nc
OG15392_0	2	26	0.231373	11.8	aimp1	28	32	notcand	Ab	TFBS gain miRNA gain
OG8825_0	4	6	0.22	7.7	aimp1	-31	38	notcand	Ab	TFBS gain miRNA loss
OG8825_0	21	6	0.22	7.7	aimp1	-33	38	notcand	Pn	TFBS gain miRNA loss
OG15392_0	4	26	0.231373	11.8	aimp1	-4	32	notcand	Pn	TFBS gain miRNA loss
OG15392_0	-2	26	0.231373	11.8	aimp1	17	32	notcand	Mz	TFBS loss miRNA gain
OG8825_0	-6	6	0.22	7.7	aimp1	-38	38	notcand	Nb	TFBS loss miRNA loss
OG15392_0	-2	26	0.231373	11.8	aimp1	-2	32	notcand	Nb	TFBS loss miRNA loss
OG10278_0	-9	26	0.194737	7.4	aimp2	5	13	notcand	Ab	TFBS loss miRNA gain
OG10278_0	-10	26	0.194737	7.4	aimp2	-10	13	notcand	Mz	TFBS loss miRNA loss
OG10278_0	-6	26	0.194737	7.4	aimp2	-4	13	notcand	Nb	TFBS loss miRNA loss
OG10278_0	-9	26	0.194737	7.4	aimp2	-10	13	notcand	Pn	TFBS loss miRNA loss
OG14141_0	9	23	0.228125	14.6	aip	8	34	notcand	Ab	TFBS gain miRNA gain
OG14141_0	23	23	0.228125	14.6	aip	-16	34	notcand	Mz	TFBS gain miRNA loss
OG14141_0	12	23	0.228125	14.6	aip	-23	34	notcand	Nb	TFBS gain miRNA loss
OG14141_0	20	23	0.228125	14.6	aip	-23	34	notcand	Pn	TFBS gain miRNA loss
OG8592_0	0	63	0.196907	19.1	ajap1	18	13	notcand	Pn	miRNA gain TFBS nc
OG8592_0	6	63	0.196907	19.1	ajap1	91	13	notcand	Ab	TFBS gain miRNA gain
OG8592_0	1	63	0.196907	19.1	ajap1	61	13	notcand	Mz	TFBS gain miRNA gain
OG8592_0	-9	63	0.196907	19.1	ajap1	63	13	notcand	Nb	TFBS loss miRNA gain
OG15356_0	1	13	0.211111	5.7	ajuba	6	25	notcand	Ab	TFBS gain miRNA gain
OG15356_0	1	13	0.211111	5.7	ajuba	-23	25	notcand	Mz	TFBS gain miRNA loss
OG15356_0	1	13	0.211111	5.7	ajuba	-5	25	notcand	Pn	TFBS gain miRNA loss
OG15356_0	-2	13	0.211111	5.7	ajuba	-6	25	notcand	Nb	TFBS loss miRNA loss
OG6182_0	8	37	0.198462	12.9	ak5	11	10	notcand	Ab	TFBS gain miRNA gain
OG6182_0	9	37	0.198462	12.9	ak5	-1	10	notcand	Pn	TFBS gain miRNA loss
OG6182_0	-3	37	0.198462	12.9	ak5	9	10	notcand	Mz	TFBS loss miRNA gain
OG6182_0	-3	37	0.198462	12.9	ak5	-2	10	notcand	Nb	TFBS loss miRNA loss
OG9149_0	2	5	0.235	4.7	ak6	-14	25	notcand	Ab	TFBS gain miRNA loss
OG9149_0	6	5	0.235	4.7	ak6	-15	25	notcand	Nb	TFBS gain miRNA loss
OG9149_0	1	5	0.235	4.7	ak6	-15	25	notcand	Pn	TFBS gain miRNA loss
OG9149_0	-5	5	0.235	4.7	ak6	-25	25	notcand	Mz	TFBS loss miRNA loss
OG4755_0	0	40	0.204478	13.7	ak7a	-13	29	notcand	Mz	miRNA loss TFBS nc
OG4755_0	3	40	0.204478	13.7	ak7a	-8	29	notcand	Ab	TFBS gain miRNA loss
OG4755_0	-1	40	0.204478	13.7	ak7a	-16	29	notcand	Nb	TFBS loss miRNA loss
OG4755_0	-11	40	0.204478	13.7	ak7a	-14	29	notcand	Pn	TFBS loss miRNA loss
OG4754_0	3	40	0.247761	16.6	ak7b	-27	36	notcand	Mz	TFBS gain miRNA loss
OG4754_0	-11	40	0.247761	16.6	ak7b	-28	36	notcand	Ab	TFBS loss miRNA loss
OG4754_0	-16	40	0.247761	16.6	ak7b	-22	36	notcand	Nb	TFBS loss miRNA loss
OG4754_0	-25	40	0.247761	16.6	ak7b	-28	36	notcand	Pn	TFBS loss miRNA loss
OG7764_0	0	40	0.18	12.6	akap10	7	7	notcand	Mz	miRNA gain TFBS nc
OG7764_0	12	40	0.18	12.6	akap10	11	7	notcand	Ab	TFBS gain miRNA gain
OG7764_0	-9	40	0.18	12.6	akap10	4	7	notcand	Nb	TFBS loss miRNA gain
OG7764_0	-1	40	0.18	12.6	akap10	4	7	notcand	Pn	TFBS loss miRNA gain
OG8837_0	30	34	0.223	22.3	akap11	0	39	notcand	Pn	TFBS gain miRNA nc
OG8837_0	41	34	0.223	22.3	akap11	-37	39	notcand	Ab	TFBS gain miRNA loss
OG8837_0	-1	34	0.223	22.3	akap11	15	39	notcand	Mz	TFBS loss miRNA gain
OG8837_0	-34	34	0.223	22.3	akap11	-39	39	notcand	Nb	TFBS loss miRNA loss
OG11813_0	-1	37	0.194737	11.1	akap12b	20	49	notcand	Ab	TFBS loss miRNA gain
OG11813_0	-2	37	0.194737	11.1	akap12b	1	49	notcand	Mz	TFBS loss miRNA gain
OG11813_0	-6	37	0.194737	11.1	akap12b	3	49	notcand	Nb	TFBS loss miRNA gain
OG11813_0	-4	37	0.194737	11.1	akap12b	2	49	notcand	Pn	TFBS loss miRNA gain
OG6852_0	6	33	0.176364	9.7	akap17a	10	28	notcand	Ab	TFBS gain miRNA gain
OG6852_0	1	33	0.176364	9.7	akap17a	-1	28	notcand	Mz	TFBS gain miRNA loss
OG6852_0	1	33	0.176364	9.7	akap17a	-5	28	notcand	Pn	TFBS gain miRNA loss
OG6852_0	-3	33	0.176364	9.7	akap17a	-13	28	notcand	Nb	TFBS loss miRNA loss
OG12247_0	0	18	0.239216	12.2	akap2	65	6	notcand	Pn	miRNA gain TFBS nc
OG12247_0	17	18	0.239216	12.2	akap2	95	6	notcand	Ab	TFBS gain miRNA gain
OG12247_0	19	18	0.239216	12.2	akap2	65	6	notcand	Mz	TFBS gain miRNA gain
OG12247_0	3	18	0.239216	12.2	akap2	23	6	notcand	Nb	TFBS gain miRNA gain
OG8246_0	5	3	0.25	7.5	akip1	-29	44	notcand	Ab	TFBS gain miRNA loss
OG8246_0	5	3	0.25	7.5	akip1	-24	44	notcand	Mz	TFBS gain miRNA loss
OG8246_0	17	3	0.25	7.5	akip1	-21	44	notcand	Nb	TFBS gain miRNA loss
OG8246_0	9	3	0.25	7.5	akip1	-29	44	notcand	Pn	TFBS gain miRNA loss
OG13915_0	10	30	0.192857	10.8	akna	22	11	notcand	Ab	TFBS gain miRNA gain
OG13915_0	8	30	0.192857	10.8	akna	15	11	notcand	Mz	TFBS gain miRNA gain
OG13915_0	6	30	0.192857	10.8	akna	7	11	notcand	Pn	TFBS gain miRNA gain
OG13915_0	-2	30	0.192857	10.8	akna	4	11	notcand	Nb	TFBS loss miRNA gain
OG14608_0	0	14	0.22	6.6	aknad1	-19	26	notcand	Mz	miRNA loss TFBS nc
OG14608_0	3	14	0.22	6.6	aknad1	-23	26	notcand	Ab	TFBS gain miRNA loss
OG14608_0	7	14	0.22	6.6	aknad1	-25	26	notcand	Pn	TFBS gain miRNA loss
OG14608_0	-2	14	0.22	6.6	aknad1	-13	26	notcand	Nb	TFBS loss miRNA loss
OG10975_0	4	43	0.205333	15.4	akr1b1	9	26	notcand	Ab	TFBS gain miRNA gain
OG10975_0	3	43	0.205333	15.4	akr1b1	1	26	notcand	Mz	TFBS gain miRNA gain
OG10975_0	5	43	0.205333	15.4	akr1b1	-5	26	notcand	Pn	TFBS gain miRNA loss
OG10975_0	-43	43	0.205333	15.4	akr1b1	-26	26	notcand	Nb	TFBS loss miRNA loss
OG9570_0	7	22	0.219512	9	akt1s1	-54	110	notcand	Pn	TFBS gain miRNA loss
OG9570_0	-3	22	0.219512	9	akt1s1	-37	110	notcand	Ab	TFBS loss miRNA loss
OG9570_0	-5	22	0.219512	9	akt1s1	-48	110	notcand	Mz	TFBS loss miRNA loss
OG9570_0	-9	22	0.219512	9	akt1s1	-63	110	notcand	Nb	TFBS loss miRNA loss
OG8333_0	0	52	0.202469	16.4	aktip	-8	13	notcand	Mz	miRNA loss TFBS nc
OG8333_0	-9	52	0.202469	16.4	aktip	52	13	notcand	Ab	TFBS loss miRNA gain
OG8333_0	-8	52	0.202469	16.4	aktip	62	13	notcand	Nb	TFBS loss miRNA gain
OG8333_0	-19	52	0.202469	16.4	aktip	3	13	notcand	Pn	TFBS loss miRNA gain
OG11683_0	4	39	0.19697	13	al929291.1	-11	19	notcand	Ab	TFBS gain miRNA loss
OG11683_0	8	39	0.19697	13	al929291.1	-8	19	notcand	Mz	TFBS gain miRNA loss
OG11683_0	5	39	0.19697	13	al929291.1	-14	19	notcand	Pn	TFBS gain miRNA loss
OG11683_0	-7	39	0.19697	13	al929291.1	-16	19	notcand	Nb	TFBS loss miRNA loss
OG10928_0	10	36	0.244444	15.4	al929464.1	-21	75	notcand	Mz	TFBS gain miRNA loss
OG10928_0	-12	36	0.244444	15.4	al929464.1	3	75	notcand	Ab	TFBS loss miRNA gain
OG10928_0	-28	36	0.244444	15.4	al929464.1	-21	75	notcand	Nb	TFBS loss miRNA loss
OG10928_0	-36	36	0.244444	15.4	al929464.1	-75	75	notcand	Pn	TFBS loss miRNA loss
OG9525_0	0	20	0.196364	10.8	alad	-3	9	notcand	Ab	miRNA loss TFBS nc
OG9525_0	21	20	0.196364	10.8	alad	-4	9	notcand	Pn	TFBS gain miRNA loss
OG9525_0	-2	20	0.196364	10.8	alad	-3	9	notcand	Mz	TFBS loss miRNA loss
OG9525_0	-2	20	0.196364	10.8	alad	-3	9	notcand	Nb	TFBS loss miRNA loss
OG8299_0	27	32	0.219149	20.6	alcama	-29	35	notcand	Ab	TFBS gain miRNA loss
OG8299_0	29	32	0.219149	20.6	alcama	-18	35	notcand	Mz	TFBS gain miRNA loss
OG8299_0	21	32	0.219149	20.6	alcama	-11	35	notcand	Pn	TFBS gain miRNA loss
OG8299_0	-32	32	0.219149	20.6	alcama	-35	35	notcand	Nb	TFBS loss miRNA loss
OG3105_0	0	32	0.24	15.6	aldh1a2	2	14	notcand	Ab	miRNA gain TFBS nc
OG3105_0	1	32	0.24	15.6	aldh1a2	-1	14	notcand	Mz	TFBS gain miRNA loss
OG3105_0	-11	32	0.24	15.6	aldh1a2	-1	14	notcand	Nb	TFBS loss miRNA loss
OG3105_0	-7	32	0.24	15.6	aldh1a2	-2	14	notcand	Pn	TFBS loss miRNA loss
OG2088_0	0	39	0.193103	11.2	aldh1l1	-62	81	notcand	Pn	miRNA loss TFBS nc
OG2088_0	1	39	0.193103	11.2	aldh1l1	-64	81	notcand	Mz	TFBS gain miRNA loss
OG2088_0	-1	39	0.193103	11.2	aldh1l1	28	81	notcand	Ab	TFBS loss miRNA gain
OG2088_0	-8	39	0.193103	11.2	aldh1l1	-52	81	notcand	Nb	TFBS loss miRNA loss
OG2089_0	8	43	0.221053	16.8	aldh1l2	-40	58	notcand	Pn	TFBS gain miRNA loss
OG2089_0	-43	43	0.221053	16.8	aldh1l2	-58	58	notcand	Ab	TFBS loss miRNA loss
OG2089_0	-4	43	0.221053	16.8	aldh1l2	-33	58	notcand	Mz	TFBS loss miRNA loss
OG2089_0	-43	43	0.221053	16.8	aldh1l2	-58	58	notcand	Nb	TFBS loss miRNA loss
OG3262_0	-2	48	0.187838	13.9	aldh3a2b	0	25	notcand	Pn	TFBS loss miRNA nc
OG3262_0	-10	48	0.187838	13.9	aldh3a2b	3	25	notcand	Nb	TFBS loss miRNA gain
OG3262_0	-1	48	0.187838	13.9	aldh3a2b	-20	25	notcand	Ab	TFBS loss miRNA loss
OG3262_0	-48	48	0.187838	13.9	aldh3a2b	-25	25	notcand	Mz	TFBS loss miRNA loss
OG13945_0	26	24	0.204478	13.7	aldh3b1	31	25	notcand	Ab	TFBS gain miRNA gain
OG13945_0	13	24	0.204478	13.7	aldh3b1	21	25	notcand	Mz	TFBS gain miRNA gain
OG13945_0	20	24	0.204478	13.7	aldh3b1	8	25	notcand	Pn	TFBS gain miRNA gain
OG13945_0	4	24	0.204478	13.7	aldh3b1	-22	25	notcand	Nb	TFBS gain miRNA loss
OG8297_0	15	27	0.24717	13.1	aldh5a1	1	21	notcand	Mz	TFBS gain miRNA gain
OG8297_0	2	27	0.24717	13.1	aldh5a1	2	21	notcand	Pn	TFBS gain miRNA gain
OG8297_0	-10	27	0.24717	13.1	aldh5a1	-13	21	notcand	Ab	TFBS loss miRNA loss
OG8297_0	-23	27	0.24717	13.1	aldh5a1	-4	21	notcand	Nb	TFBS loss miRNA loss
OG5686_0	-1	5	0.205128	8	aldh6a1	0	27	notcand	Mz	TFBS loss miRNA nc
OG5686_0	0	5	0.205128	8	aldh6a1	4	27	notcand	Ab	miRNA gain TFBS nc
OG5686_0	28	5	0.205128	8	aldh6a1	15	27	notcand	Nb	TFBS gain miRNA gain
OG5686_0	2	5	0.205128	8	aldh6a1	-1	27	notcand	Pn	TFBS gain miRNA loss
OG7664_0	12	5	0.22	5.5	aldh7a1	1	25	notcand	Ab	TFBS gain miRNA gain
OG7664_0	10	5	0.22	5.5	aldh7a1	-7	25	notcand	Mz	TFBS gain miRNA loss
OG7664_0	7	5	0.22	5.5	aldh7a1	-8	25	notcand	Nb	TFBS gain miRNA loss
OG7664_0	6	5	0.22	5.5	aldh7a1	-7	25	notcand	Pn	TFBS gain miRNA loss
OG4425_0	52	9	0.211111	13.3	aldh9a1b	-7	64	notcand	Ab	TFBS gain miRNA loss
OG4425_0	2	9	0.211111	13.3	aldh9a1b	-19	64	notcand	Mz	TFBS gain miRNA loss
OG4425_0	5	9	0.211111	13.3	aldh9a1b	-47	64	notcand	Pn	TFBS gain miRNA loss
OG4425_0	-1	9	0.211111	13.3	aldh9a1b	-13	64	notcand	Nb	TFBS loss miRNA loss
OG1974_0	2	53	0.183544	14.5	aldoa	-23	30	notcand	Ab	TFBS gain miRNA loss
OG1974_0	3	53	0.183544	14.5	aldoa	-3	30	notcand	Mz	TFBS gain miRNA loss
OG1974_0	1	53	0.183544	14.5	aldoa	-5	30	notcand	Pn	TFBS gain miRNA loss
OG1974_0	-7	53	0.183544	14.5	aldoa	-10	30	notcand	Nb	TFBS loss miRNA loss
OG10085_0	-18	50	0.2	12.6	alg1	8	19	notcand	Ab	TFBS loss miRNA gain
OG10085_0	-24	50	0.2	12.6	alg1	-9	19	notcand	Mz	TFBS loss miRNA loss
OG10085_0	-23	50	0.2	12.6	alg1	-7	19	notcand	Nb	TFBS loss miRNA loss
OG10085_0	-20	50	0.2	12.6	alg1	-14	19	notcand	Pn	TFBS loss miRNA loss
OG10985_0	0	24	0.211765	7.2	alg10	-28	43	notcand	Pn	miRNA loss TFBS nc
OG10985_0	-10	24	0.211765	7.2	alg10	10	43	notcand	Ab	TFBS loss miRNA gain
OG10985_0	-6	24	0.211765	7.2	alg10	-6	43	notcand	Mz	TFBS loss miRNA loss
OG10985_0	-24	24	0.211765	7.2	alg10	-43	43	notcand	Nb	TFBS loss miRNA loss
OG8510_0	6	23	0.228378	16.9	alg2	-13	43	notcand	Ab	TFBS gain miRNA loss
OG8510_0	34	23	0.228378	16.9	alg2	-19	43	notcand	Mz	TFBS gain miRNA loss
OG8510_0	25	23	0.228378	16.9	alg2	-18	43	notcand	Nb	TFBS gain miRNA loss
OG8510_0	-5	23	0.228378	16.9	alg2	-20	43	notcand	Pn	TFBS loss miRNA loss
OG9955_0	1	25	0.204878	8.4	alg8	-4	8	notcand	Ab	TFBS gain miRNA loss
OG9955_0	-2	25	0.204878	8.4	alg8	6	8	notcand	Mz	TFBS loss miRNA gain
OG9955_0	-6	25	0.204878	8.4	alg8	5	8	notcand	Pn	TFBS loss miRNA gain
OG9955_0	-8	25	0.204878	8.4	alg8	-5	8	notcand	Nb	TFBS loss miRNA loss
OG9035_0	26	4	0.218919	8.1	alg9	32	42	notcand	Ab	TFBS gain miRNA gain
OG9035_0	5	4	0.218919	8.1	alg9	11	42	notcand	Mz	TFBS gain miRNA gain
OG9035_0	8	4	0.218919	8.1	alg9	-24	42	notcand	Nb	TFBS gain miRNA loss
OG9035_0	7	4	0.218919	8.1	alg9	-22	42	notcand	Pn	TFBS gain miRNA loss
OG9751_0	0	62	0.184848	18.3	alkbh7	6	16	notcand	Pn	miRNA gain TFBS nc
OG9751_0	7	62	0.184848	18.3	alkbh7	10	16	notcand	Ab	TFBS gain miRNA gain
OG9751_0	8	62	0.184848	18.3	alkbh7	41	16	notcand	Mz	TFBS gain miRNA gain
OG9751_0	-13	62	0.184848	18.3	alkbh7	-4	16	notcand	Nb	TFBS loss miRNA loss
OG10145_0	9	47	0.193671	15.3	alkbh8	0	3	notcand	Mz	TFBS gain miRNA nc
OG10145_0	-11	47	0.193671	15.3	alkbh8	0	3	notcand	Nb	TFBS loss miRNA nc
OG10145_0	8	47	0.193671	15.3	alkbh8	-1	3	notcand	Ab	TFBS gain miRNA loss
OG10145_0	-47	47	0.193671	15.3	alkbh8	-3	3	notcand	Pn	TFBS loss miRNA loss
OG6838_0	11	36	0.204687	13.1	alms1	16	6	notcand	Ab	TFBS gain miRNA gain
OG6838_0	1	36	0.204687	13.1	alms1	-4	6	notcand	Mz	TFBS gain miRNA loss
OG6838_0	-36	36	0.204687	13.1	alms1	-6	6	notcand	Nb	TFBS loss miRNA loss
OG6838_0	-5	36	0.204687	13.1	alms1	-5	6	notcand	Pn	TFBS loss miRNA loss
OG12271_0	38	0	0.24902	12.7	alpk1	37	0	notcand	Ab	TFBS gain miRNA gain
OG12271_0	21	0	0.24902	12.7	alpk1	1	0	notcand	Mz	TFBS gain miRNA gain
OG12271_0	15	0	0.24902	12.7	alpk1	26	0	notcand	Nb	TFBS gain miRNA gain
OG12271_0	39	0	0.24902	12.7	alpk1	17	0	notcand	Pn	TFBS gain miRNA gain
OG15002_0	11	15	0.225	9.9	alpk2	-39	80	notcand	Ab	TFBS gain miRNA loss
OG15002_0	13	15	0.225	9.9	alpk2	-28	80	notcand	Mz	TFBS gain miRNA loss
OG15002_0	14	15	0.225	9.9	alpk2	-58	80	notcand	Pn	TFBS gain miRNA loss
OG15002_0	-1	15	0.225	9.9	alpk2	-53	80	notcand	Nb	TFBS loss miRNA loss
OG5138_0	-19	45	0.189091	10.4	alpk3a	-4	47	notcand	Ab	TFBS loss miRNA loss
OG5138_0	-21	45	0.189091	10.4	alpk3a	-12	47	notcand	Mz	TFBS loss miRNA loss
OG5138_0	-28	45	0.189091	10.4	alpk3a	-16	47	notcand	Nb	TFBS loss miRNA loss
OG5138_0	-23	45	0.189091	10.4	alpk3a	-10	47	notcand	Pn	TFBS loss miRNA loss
OG13088_0	0	41	0.178788	11.8	alx3	-4	6	cand	Pn	miRNA loss TFBS nc
OG13088_0	3	41	0.178788	11.8	alx3	5	6	cand	Ab	TFBS gain miRNA gain
OG13088_0	1	41	0.178788	11.8	alx3	2	6	cand	Mz	TFBS gain miRNA gain
OG13088_0	-9	41	0.178788	11.8	alx3	5	6	cand	Nb	TFBS loss miRNA gain
OG8924_0	-25	30	0.234783	10.8	alyref	6	11	notcand	Ab	TFBS loss miRNA gain
OG8924_0	-1	30	0.234783	10.8	alyref	2	11	notcand	Mz	TFBS loss miRNA gain
OG8924_0	-5	30	0.234783	10.8	alyref	-7	11	notcand	Nb	TFBS loss miRNA loss
OG8924_0	-6	30	0.234783	10.8	alyref	-7	11	notcand	Pn	TFBS loss miRNA loss
OG15547_0	-7	17	0.227778	8.2	alyref_(2_of_2)	0	5	notcand	Nb	TFBS loss miRNA nc
OG15547_0	0	17	0.227778	8.2	alyref_(2_of_2)	13	5	notcand	Ab	miRNA gain TFBS nc
OG15547_0	3	17	0.227778	8.2	alyref_(2_of_2)	-4	5	notcand	Mz	TFBS gain miRNA loss
OG15547_0	3	17	0.227778	8.2	alyref_(2_of_2)	-1	5	notcand	Pn	TFBS gain miRNA loss
OG11108_0	20	35	0.204225	14.5	amd1	8	31	notcand	Mz	TFBS gain miRNA gain
OG11108_0	-4	35	0.204225	14.5	amd1	16	31	notcand	Ab	TFBS loss miRNA gain
OG11108_0	-17	35	0.204225	14.5	amd1	4	31	notcand	Nb	TFBS loss miRNA gain
OG11108_0	-35	35	0.204225	14.5	amd1	-31	31	notcand	Pn	TFBS loss miRNA loss
OG12038_0	39	27	0.214286	18	amer1	-16	52	notcand	Ab	TFBS gain miRNA loss
OG12038_0	15	27	0.214286	18	amer1	-12	52	notcand	Mz	TFBS gain miRNA loss
OG12038_0	25	27	0.214286	18	amer1	-8	52	notcand	Nb	TFBS gain miRNA loss
OG12038_0	35	27	0.214286	18	amer1	-26	52	notcand	Pn	TFBS gain miRNA loss
OG8104_0	1	29	0.214925	14.4	amfr	2	38	notcand	Mz	TFBS gain miRNA gain
OG8104_0	1	29	0.214925	14.4	amfr	-36	38	notcand	Ab	TFBS gain miRNA loss
OG8104_0	16	29	0.214925	14.4	amfr	-1	38	notcand	Nb	TFBS gain miRNA loss
OG8104_0	5	29	0.214925	14.4	amfr	-6	38	notcand	Pn	TFBS gain miRNA loss
OG5199_0	0	25	0.226667	10.2	amigo1_(1_of_2)	5	76	notcand	Mz	miRNA gain TFBS nc
OG5199_0	4	25	0.226667	10.2	amigo1_(1_of_2)	-8	76	notcand	Pn	TFBS gain miRNA loss
OG5199_0	-1	25	0.226667	10.2	amigo1_(1_of_2)	21	76	notcand	Ab	TFBS loss miRNA gain
OG5199_0	-11	25	0.226667	10.2	amigo1_(1_of_2)	2	76	notcand	Nb	TFBS loss miRNA gain
OG15218_0	0	24	0.212245	10.4	amigo2	24	14	notcand	Nb	miRNA gain TFBS nc
OG15218_0	2	24	0.212245	10.4	amigo2	6	14	notcand	Ab	TFBS gain miRNA gain
OG15218_0	5	24	0.212245	10.4	amigo2	3	14	notcand	Pn	TFBS gain miRNA gain
OG15218_0	4	24	0.212245	10.4	amigo2	-2	14	notcand	Mz	TFBS gain miRNA loss
OG7761_0	-20	48	0.211429	14.8	ammecr1	13	52	notcand	Ab	TFBS loss miRNA gain
OG7761_0	-15	48	0.211429	14.8	ammecr1	2	52	notcand	Nb	TFBS loss miRNA gain
OG7761_0	-13	48	0.211429	14.8	ammecr1	-4	52	notcand	Mz	TFBS loss miRNA loss
OG7761_0	-10	48	0.211429	14.8	ammecr1	-44	52	notcand	Pn	TFBS loss miRNA loss
OG2914_0	10	60	0.210417	20.2	amotl2b	6	37	notcand	Ab	TFBS gain miRNA gain
OG2914_0	4	60	0.210417	20.2	amotl2b	-6	37	notcand	Mz	TFBS gain miRNA loss
OG2914_0	-12	60	0.210417	20.2	amotl2b	-2	37	notcand	Nb	TFBS loss miRNA loss
OG2914_0	-2	60	0.210417	20.2	amotl2b	-6	37	notcand	Pn	TFBS loss miRNA loss
OG1430_0	2	35	0.198214	11.1	ampd1	-52	61	notcand	Ab	TFBS gain miRNA loss
OG1430_0	2	35	0.198214	11.1	ampd1	-53	61	notcand	Mz	TFBS gain miRNA loss
OG1430_0	2	35	0.198214	11.1	ampd1	-54	61	notcand	Pn	TFBS gain miRNA loss
OG1430_0	-8	35	0.198214	11.1	ampd1	-53	61	notcand	Nb	TFBS loss miRNA loss
OG1428_0	2	33	0.194545	10.7	ampd2a	21	68	notcand	Ab	TFBS gain miRNA gain
OG1428_0	3	33	0.194545	10.7	ampd2a	2	68	notcand	Mz	TFBS gain miRNA gain
OG1428_0	1	33	0.194545	10.7	ampd2a	7	68	notcand	Pn	TFBS gain miRNA gain
OG1428_0	-5	33	0.194545	10.7	ampd2a	-1	68	notcand	Nb	TFBS loss miRNA loss
OG1431_0	5	30	0.206154	13.4	ampd3a	1	31	notcand	Pn	TFBS gain miRNA gain
OG1431_0	8	30	0.206154	13.4	ampd3a	-28	31	notcand	Ab	TFBS gain miRNA loss
OG1431_0	10	30	0.206154	13.4	ampd3a	-1	31	notcand	Mz	TFBS gain miRNA loss
OG1431_0	-1	30	0.206154	13.4	ampd3a	-25	31	notcand	Nb	TFBS loss miRNA loss
OG1432_0	2	47	0.1875	13.5	ampd3b	11	13	notcand	Ab	TFBS gain miRNA gain
OG1432_0	4	47	0.1875	13.5	ampd3b	2	13	notcand	Mz	TFBS gain miRNA gain
OG1432_0	-8	47	0.1875	13.5	ampd3b	1	13	notcand	Nb	TFBS loss miRNA gain
OG1432_0	-1	47	0.1875	13.5	ampd3b	4	13	notcand	Pn	TFBS loss miRNA gain
OG12308_0	4	0	0.2	1	amz2	23	0	notcand	Nb	TFBS gain miRNA gain
OG12308_0	1	0	0.2	1	amz2	8	0	notcand	Pn	TFBS gain miRNA gain
OG7149_0	-18	64	0.193976	16.1	anapc1	-7	48	notcand	Ab	TFBS loss miRNA loss
OG7149_0	-14	64	0.193976	16.1	anapc1	-30	48	notcand	Mz	TFBS loss miRNA loss
OG7149_0	-28	64	0.193976	16.1	anapc1	-28	48	notcand	Nb	TFBS loss miRNA loss
OG7149_0	-64	64	0.193976	16.1	anapc1	-48	48	notcand	Pn	TFBS loss miRNA loss
OG7952_0	9	60	0.203306	24.6	anapc15	0	15	notcand	Nb	TFBS gain miRNA nc
OG7952_0	8	60	0.203306	24.6	anapc15	21	15	notcand	Ab	TFBS gain miRNA gain
OG7952_0	29	60	0.203306	24.6	anapc15	3	15	notcand	Mz	TFBS gain miRNA gain
OG7952_0	-60	60	0.203306	24.6	anapc15	-15	15	notcand	Pn	TFBS loss miRNA loss
OG8968_0	23	0	0.2	4.6	anapc16	20	0	notcand	Nb	TFBS gain miRNA gain
OG10094_0	-3	42	0.207143	11.6	anapc2	-28	44	notcand	Ab	TFBS loss miRNA loss
OG10094_0	-5	42	0.207143	11.6	anapc2	-31	44	notcand	Mz	TFBS loss miRNA loss
OG10094_0	-42	42	0.207143	11.6	anapc2	-44	44	notcand	Nb	TFBS loss miRNA loss
OG10094_0	-19	42	0.207143	11.6	anapc2	-38	44	notcand	Pn	TFBS loss miRNA loss
OG9923_0	9	50	0.196104	15.1	anapc4	0	1	notcand	Ab	TFBS gain miRNA nc
OG9923_0	3	50	0.196104	15.1	anapc4	0	1	notcand	Pn	TFBS gain miRNA nc
OG9923_0	0	50	0.196104	15.1	anapc4	2	1	notcand	Mz	miRNA gain TFBS nc
OG9923_0	-6	50	0.196104	15.1	anapc4	1	1	notcand	Nb	TFBS loss miRNA gain
OG10556_0	8	46	0.21383	20.1	anapc5	31	21	notcand	Nb	TFBS gain miRNA gain
OG10556_0	17	46	0.21383	20.1	anapc5	-19	21	notcand	Ab	TFBS gain miRNA loss
OG10556_0	20	46	0.21383	20.1	anapc5	-20	21	notcand	Mz	TFBS gain miRNA loss
OG10556_0	16	46	0.21383	20.1	anapc5	-17	21	notcand	Pn	TFBS gain miRNA loss
OG8898_0	-5	27	0.182857	6.4	anapc7	0	11	notcand	Pn	TFBS loss miRNA nc
OG8898_0	-5	27	0.182857	6.4	anapc7	-9	11	notcand	Ab	TFBS loss miRNA loss
OG8898_0	-9	27	0.182857	6.4	anapc7	-2	11	notcand	Mz	TFBS loss miRNA loss
OG8898_0	-8	27	0.182857	6.4	anapc7	-2	11	notcand	Nb	TFBS loss miRNA loss
OG12312_0	-33	60	0.223077	17.4	angel1	14	17	notcand	Nb	TFBS loss miRNA gain
OG12312_0	-24	60	0.223077	17.4	angel1	-5	17	notcand	Ab	TFBS loss miRNA loss
OG12312_0	-13	60	0.223077	17.4	angel1	-3	17	notcand	Mz	TFBS loss miRNA loss
OG12312_0	-22	60	0.223077	17.4	angel1	-11	17	notcand	Pn	TFBS loss miRNA loss
OG11022_0	20	15	0.238462	12.4	angel2	1	37	notcand	Ab	TFBS gain miRNA gain
OG11022_0	20	15	0.238462	12.4	angel2	-9	37	notcand	Mz	TFBS gain miRNA loss
OG11022_0	1	15	0.238462	12.4	angel2	-36	37	notcand	Nb	TFBS gain miRNA loss
OG11022_0	19	15	0.238462	12.4	angel2	-16	37	notcand	Pn	TFBS gain miRNA loss
OG15950_0	2	54	0.185	14.8	angptl4	11	39	notcand	Ab	TFBS gain miRNA gain
OG9219_0	-3	56	0.203704	16.5	angptl4	-4	35	notcand	Ab	TFBS loss miRNA loss
OG15950_0	-3	54	0.185	14.8	angptl4	-27	39	notcand	Mz	TFBS loss miRNA loss
OG9219_0	-10	56	0.203704	16.5	angptl4	-11	35	notcand	Mz	TFBS loss miRNA loss
OG15950_0	-11	54	0.185	14.8	angptl4	-32	39	notcand	Nb	TFBS loss miRNA loss
OG9219_0	-23	56	0.203704	16.5	angptl4	-5	35	notcand	Nb	TFBS loss miRNA loss
OG15950_0	-7	54	0.185	14.8	angptl4	-27	39	notcand	Pn	TFBS loss miRNA loss
OG9219_0	-9	56	0.203704	16.5	angptl4	-12	35	notcand	Pn	TFBS loss miRNA loss
OG9600_0	17	20	0.236364	13	angptl5	0	2	notcand	Pn	TFBS gain miRNA nc
OG9600_0	-2	20	0.236364	13	angptl5	0	2	notcand	Ab	TFBS loss miRNA nc
OG9600_0	-4	20	0.236364	13	angptl5	0	2	notcand	Nb	TFBS loss miRNA nc
OG9600_0	19	20	0.236364	13	angptl5	1	2	notcand	Mz	TFBS gain miRNA gain
OG569_0	3	48	0.188889	13.6	ank1b	18	40	notcand	Mz	TFBS gain miRNA gain
OG569_0	2	48	0.188889	13.6	ank1b	22	40	notcand	Pn	TFBS gain miRNA gain
OG569_0	5	48	0.188889	13.6	ank1b	-9	40	notcand	Ab	TFBS gain miRNA loss
OG569_0	-10	48	0.188889	13.6	ank1b	-28	40	notcand	Nb	TFBS loss miRNA loss
OG10536_0	15	20	0.249206	15.7	ankfy1	-20	55	notcand	Nb	TFBS gain miRNA loss
OG10536_0	19	20	0.249206	15.7	ankfy1	-28	55	notcand	Pn	TFBS gain miRNA loss
OG10536_0	-20	20	0.249206	15.7	ankfy1	-55	55	notcand	Ab	TFBS loss miRNA loss
OG10536_0	-20	20	0.249206	15.7	ankfy1	-55	55	notcand	Mz	TFBS loss miRNA loss
OG10677_0	-18	51	0.192308	12.5	ankhd1	-2	12	notcand	Ab	TFBS loss miRNA loss
OG10677_0	-20	51	0.192308	12.5	ankhd1	-11	12	notcand	Mz	TFBS loss miRNA loss
OG10677_0	-18	51	0.192308	12.5	ankhd1	-5	12	notcand	Nb	TFBS loss miRNA loss
OG10677_0	-17	51	0.192308	12.5	ankhd1	-10	12	notcand	Pn	TFBS loss miRNA loss
OG4548_0	1	49	0.202817	14.4	ankib1a	-72	86	notcand	Mz	TFBS gain miRNA loss
OG4548_0	-11	49	0.202817	14.4	ankib1a	-66	86	notcand	Ab	TFBS loss miRNA loss
OG4548_0	-14	49	0.202817	14.4	ankib1a	-5	86	notcand	Nb	TFBS loss miRNA loss
OG4548_0	-12	49	0.202817	14.4	ankib1a	-72	86	notcand	Pn	TFBS loss miRNA loss
OG10017_0	13	48	0.252809	22.5	ankmy1	5	4	notcand	Ab	TFBS gain miRNA gain
OG10017_0	1	48	0.252809	22.5	ankmy1	3	4	notcand	Mz	TFBS gain miRNA gain
OG10017_0	6	48	0.252809	22.5	ankmy1	4	4	notcand	Pn	TFBS gain miRNA gain
OG10017_0	-29	48	0.252809	22.5	ankmy1	10	4	notcand	Nb	TFBS loss miRNA gain
OG7589_0	-6	37	0.194444	10.5	ankmy2a	20	11	notcand	Ab	TFBS loss miRNA gain
OG7589_0	-11	37	0.194444	10.5	ankmy2a	32	11	notcand	Mz	TFBS loss miRNA gain
OG7589_0	-3	37	0.194444	10.5	ankmy2a	12	11	notcand	Nb	TFBS loss miRNA gain
OG7589_0	-6	37	0.194444	10.5	ankmy2a	-2	11	notcand	Pn	TFBS loss miRNA loss
OG15541_0	30	24	0.257812	16.5	ankrd10a	-16	18	notcand	Ab	TFBS gain miRNA loss
OG15541_0	-24	24	0.257812	16.5	ankrd10a	-18	18	notcand	Mz	TFBS loss miRNA loss
OG15541_0	-24	24	0.257812	16.5	ankrd10a	-18	18	notcand	Nb	TFBS loss miRNA loss
OG15541_0	-24	24	0.257812	16.5	ankrd10a	-18	18	notcand	Pn	TFBS loss miRNA loss
OG8442_0	4	38	0.182258	11.3	ankrd11	3	59	notcand	Ab	TFBS gain miRNA gain
OG8442_0	6	38	0.182258	11.3	ankrd11	-50	59	notcand	Mz	TFBS gain miRNA loss
OG8442_0	4	38	0.182258	11.3	ankrd11	-12	59	notcand	Pn	TFBS gain miRNA loss
OG8442_0	-4	38	0.182258	11.3	ankrd11	-42	59	notcand	Nb	TFBS loss miRNA loss
OG10965_0	14	30	0.223188	15.4	ankrd12	55	20	notcand	Nb	TFBS gain miRNA gain
OG10965_0	4	30	0.223188	15.4	ankrd12	-2	20	notcand	Ab	TFBS gain miRNA loss
OG10965_0	3	30	0.223188	15.4	ankrd12	-1	20	notcand	Mz	TFBS gain miRNA loss
OG10965_0	5	30	0.223188	15.4	ankrd12	-8	20	notcand	Pn	TFBS gain miRNA loss
OG3013_0	0	3	0.211111	1.9	ankrd13a	-8	55	notcand	Mz	miRNA loss TFBS nc
OG3013_0	0	3	0.211111	1.9	ankrd13a	-11	55	notcand	Pn	miRNA loss TFBS nc
OG3013_0	1	3	0.211111	1.9	ankrd13a	8	55	notcand	Ab	TFBS gain miRNA gain
OG3013_0	1	3	0.211111	1.9	ankrd13a	-22	55	notcand	Nb	TFBS gain miRNA loss
OG3014_0	13	35	0.201136	17.7	ankrd13d	7	16	notcand	Ab	TFBS gain miRNA gain
OG3014_0	33	35	0.201136	17.7	ankrd13d	3	16	notcand	Mz	TFBS gain miRNA gain
OG3014_0	7	35	0.201136	17.7	ankrd13d	1	16	notcand	Pn	TFBS gain miRNA gain
OG3014_0	-15	35	0.201136	17.7	ankrd13d	1	16	notcand	Nb	TFBS loss miRNA gain
OG8425_0	-6	66	0.191	19.1	ankrd1a	15	30	notcand	Ab	TFBS loss miRNA gain
OG8425_0	-5	66	0.191	19.1	ankrd1a	2	30	notcand	Pn	TFBS loss miRNA gain
OG8425_0	-6	66	0.191	19.1	ankrd1a	-5	30	notcand	Mz	TFBS loss miRNA loss
OG8425_0	-9	66	0.191	19.1	ankrd1a	-27	30	notcand	Nb	TFBS loss miRNA loss
OG1412_0	8	74	0.25045	27.8	ankrd28	28	3	notcand	Ab	TFBS gain miRNA gain
OG1412_0	9	74	0.25045	27.8	ankrd28	20	3	notcand	Mz	TFBS gain miRNA gain
OG1412_0	2	74	0.25045	27.8	ankrd28	19	3	notcand	Pn	TFBS gain miRNA gain
OG1412_0	-74	74	0.25045	27.8	ankrd28	-3	3	notcand	Nb	TFBS loss miRNA loss
OG1411_0	-63	75	0.237	23.7	ankrd28b	2	27	notcand	Mz	TFBS loss miRNA gain
OG1411_0	-2	75	0.237	23.7	ankrd28b	-16	27	notcand	Ab	TFBS loss miRNA loss
OG1411_0	-14	75	0.237	23.7	ankrd28b	-1	27	notcand	Nb	TFBS loss miRNA loss
OG1411_0	-8	75	0.237	23.7	ankrd28b	-18	27	notcand	Pn	TFBS loss miRNA loss
OG4335_0	-3	75	0.172816	17.8	ankrd33ba	44	42	notcand	Mz	TFBS loss miRNA gain
OG4335_0	-3	75	0.172816	17.8	ankrd33ba	-13	42	notcand	Ab	TFBS loss miRNA loss
OG4335_0	-13	75	0.172816	17.8	ankrd33ba	-19	42	notcand	Nb	TFBS loss miRNA loss
OG4335_0	-7	75	0.172816	17.8	ankrd33ba	-9	42	notcand	Pn	TFBS loss miRNA loss
OG4334_0	6	55	0.172727	15.2	ankrd33bb	39	30	notcand	Ab	TFBS gain miRNA gain
OG4334_0	4	55	0.172727	15.2	ankrd33bb	-12	30	notcand	Mz	TFBS gain miRNA loss
OG4334_0	-6	55	0.172727	15.2	ankrd33bb	-26	30	notcand	Nb	TFBS loss miRNA loss
OG4334_0	-1	55	0.172727	15.2	ankrd33bb	-1	30	notcand	Pn	TFBS loss miRNA loss
OG14368_0	0	9	0.108333	1.3	ankrd39	12	26	notcand	Mz	miRNA gain TFBS nc
OG14368_0	0	9	0.108333	1.3	ankrd39	-4	26	notcand	Ab	miRNA loss TFBS nc
OG14368_0	-1	9	0.108333	1.3	ankrd39	-9	26	notcand	Nb	TFBS loss miRNA loss
OG14368_0	-1	9	0.108333	1.3	ankrd39	-13	26	notcand	Pn	TFBS loss miRNA loss
OG9828_0	4	62	0.189899	18.8	ankrd40	-30	48	notcand	Ab	TFBS gain miRNA loss
OG9828_0	2	62	0.189899	18.8	ankrd40	-4	48	notcand	Nb	TFBS gain miRNA loss
OG9828_0	-2	62	0.189899	18.8	ankrd40	-32	48	notcand	Mz	TFBS loss miRNA loss
OG9828_0	-10	62	0.189899	18.8	ankrd40	-1	48	notcand	Pn	TFBS loss miRNA loss
OG1413_0	0	17	0.235714	13.2	ankrd44	-86	95	notcand	Ab	miRNA loss TFBS nc
OG1413_0	9	17	0.235714	13.2	ankrd44	-23	95	notcand	Nb	TFBS gain miRNA loss
OG1413_0	1	17	0.235714	13.2	ankrd44	-81	95	notcand	Pn	TFBS gain miRNA loss
OG1413_0	-17	17	0.235714	13.2	ankrd44	-95	95	notcand	Mz	TFBS loss miRNA loss
OG10719_0	8	15	0.210526	8	ankrd49	4	32	notcand	Ab	TFBS gain miRNA gain
OG10719_0	4	15	0.210526	8	ankrd49	-3	32	notcand	Mz	TFBS gain miRNA loss
OG10719_0	5	15	0.210526	8	ankrd49	-10	32	notcand	Pn	TFBS gain miRNA loss
OG4176_0	4	88	0.177236	21.8	ankrd50	-24	26	notcand	Ab	TFBS gain miRNA loss
OG4176_0	-4	88	0.177236	21.8	ankrd50	8	26	notcand	Mz	TFBS loss miRNA gain
OG4176_0	-24	88	0.177236	21.8	ankrd50	6	26	notcand	Nb	TFBS loss miRNA gain
OG4176_0	-4	88	0.177236	21.8	ankrd50	2	26	notcand	Pn	TFBS loss miRNA gain
OG1410_0	27	50	0.215625	20.7	ankrd52	34	1	notcand	Pn	TFBS gain miRNA gain
OG1410_0	-16	50	0.215625	20.7	ankrd52	64	1	notcand	Ab	TFBS loss miRNA gain
OG1410_0	-19	50	0.215625	20.7	ankrd52	53	1	notcand	Mz	TFBS loss miRNA gain
OG1410_0	-22	50	0.215625	20.7	ankrd52	52	1	notcand	Nb	TFBS loss miRNA gain
OG4566_0	0	35	0.185714	10.4	anks1ab	-13	115	notcand	Ab	miRNA loss TFBS nc
OG4566_0	2	35	0.185714	10.4	anks1ab	-5	115	notcand	Mz	TFBS gain miRNA loss
OG4566_0	2	35	0.185714	10.4	anks1ab	-67	115	notcand	Pn	TFBS gain miRNA loss
OG4566_0	-3	35	0.185714	10.4	anks1ab	-15	115	notcand	Nb	TFBS loss miRNA loss
OG6198_0	0	57	0.196907	19.1	anks1b	-32	84	notcand	Mz	miRNA loss TFBS nc
OG6198_0	13	57	0.196907	19.1	anks1b	-15	84	notcand	Ab	TFBS gain miRNA loss
OG6198_0	4	57	0.196907	19.1	anks1b	-37	84	notcand	Pn	TFBS gain miRNA loss
OG6198_0	-1	57	0.196907	19.1	anks1b	-35	84	notcand	Nb	TFBS loss miRNA loss
OG13182_0	6	34	0.171698	9.1	anks6	7	36	notcand	Ab	TFBS gain miRNA gain
OG13182_0	2	34	0.171698	9.1	anks6	-4	36	notcand	Pn	TFBS gain miRNA loss
OG13182_0	-1	34	0.171698	9.1	anks6	-2	36	notcand	Mz	TFBS loss miRNA loss
OG13182_0	-8	34	0.171698	9.1	anks6	-2	36	notcand	Nb	TFBS loss miRNA loss
OG282_0	3	50	0.235526	17.9	ano1	-64	70	notcand	Mz	TFBS gain miRNA loss
OG282_0	-1	50	0.235526	17.9	ano1	-34	70	notcand	Ab	TFBS loss miRNA loss
OG282_0	-39	50	0.235526	17.9	ano1	-68	70	notcand	Nb	TFBS loss miRNA loss
OG282_0	-3	50	0.235526	17.9	ano1	-45	70	notcand	Pn	TFBS loss miRNA loss
OG10715_0	1	36	0.229825	13.1	ano10b	1	79	notcand	Ab	TFBS gain miRNA gain
OG10715_0	4	36	0.229825	13.1	ano10b	-21	79	notcand	Mz	TFBS gain miRNA loss
OG10715_0	4	36	0.229825	13.1	ano10b	-25	79	notcand	Pn	TFBS gain miRNA loss
OG10715_0	-23	36	0.229825	13.1	ano10b	-9	79	notcand	Nb	TFBS loss miRNA loss
OG281_0	6	36	0.214706	14.6	ano2	-48	55	notcand	Mz	TFBS gain miRNA loss
OG281_0	10	36	0.214706	14.6	ano2	-5	55	notcand	Pn	TFBS gain miRNA loss
OG281_0	-4	36	0.214706	14.6	ano2	-28	55	notcand	Ab	TFBS loss miRNA loss
OG281_0	-1	36	0.214706	14.6	ano2	-53	55	notcand	Nb	TFBS loss miRNA loss
OG278_0	21	24	0.21791	14.6	ano3	98	1	notcand	Ab	TFBS gain miRNA gain
OG278_0	16	24	0.21791	14.6	ano3	66	1	notcand	Mz	TFBS gain miRNA gain
OG278_0	13	24	0.21791	14.6	ano3	65	1	notcand	Pn	TFBS gain miRNA gain
OG278_0	-2	24	0.21791	14.6	ano3	12	1	notcand	Nb	TFBS loss miRNA gain
OG277_0	2	19	0.214634	8.8	ano6	38	4	notcand	Mz	TFBS gain miRNA gain
OG277_0	3	19	0.214634	8.8	ano6	19	4	notcand	Pn	TFBS gain miRNA gain
OG277_0	-1	19	0.214634	8.8	ano6	50	4	notcand	Ab	TFBS loss miRNA gain
OG277_0	-3	19	0.214634	8.8	ano6	22	4	notcand	Nb	TFBS loss miRNA gain
OG3566_0	4	44	0.186765	12.7	anos1	0	16	notcand	Ab	TFBS gain miRNA nc
OG3566_0	6	44	0.186765	12.7	anos1	-4	16	notcand	Mz	TFBS gain miRNA loss
OG3566_0	1	44	0.186765	12.7	anos1	-5	16	notcand	Pn	TFBS gain miRNA loss
OG3566_0	-7	44	0.186765	12.7	anos1	-2	16	notcand	Nb	TFBS loss miRNA loss
OG7605_0	-11	59	0.176829	14.5	anp32a	-33	69	notcand	Ab	TFBS loss miRNA loss
OG7605_0	-15	59	0.176829	14.5	anp32a	-26	69	notcand	Mz	TFBS loss miRNA loss
OG7605_0	-18	59	0.176829	14.5	anp32a	-51	69	notcand	Nb	TFBS loss miRNA loss
OG7605_0	-15	59	0.176829	14.5	anp32a	-57	69	notcand	Pn	TFBS loss miRNA loss
OG7821_0	-13	72	0.209901	21.2	anp32b	0	1	notcand	Nb	TFBS loss miRNA nc
OG7821_0	8	72	0.209901	21.2	anp32b	10	1	notcand	Ab	TFBS gain miRNA gain
OG7821_0	-31	72	0.209901	21.2	anp32b	9	1	notcand	Mz	TFBS loss miRNA gain
OG7821_0	-22	72	0.209901	21.2	anp32b	1	1	notcand	Pn	TFBS loss miRNA gain
OG2234_0	47	0	0.209859	14.9	antxr1a	48	0	notcand	Ab	TFBS gain miRNA gain
OG2234_0	45	0	0.209859	14.9	antxr1a	25	0	notcand	Mz	TFBS gain miRNA gain
OG2234_0	31	0	0.209859	14.9	antxr1a	32	0	notcand	Nb	TFBS gain miRNA gain
OG2234_0	44	0	0.209859	14.9	antxr1a	24	0	notcand	Pn	TFBS gain miRNA gain
OG2232_0	4	7	0.241379	7	antxr1c	-1	74	notcand	Ab	TFBS gain miRNA loss
OG2232_0	9	7	0.241379	7	antxr1c	-21	74	notcand	Mz	TFBS gain miRNA loss
OG2232_0	2	7	0.241379	7	antxr1c	-21	74	notcand	Nb	TFBS gain miRNA loss
OG2232_0	6	7	0.241379	7	antxr1c	-24	74	notcand	Pn	TFBS gain miRNA loss
OG2233_0	0	7	0.230556	8.3	antxr1d	3	14	notcand	Ab	miRNA gain TFBS nc
OG2233_0	2	7	0.230556	8.3	antxr1d	-13	14	notcand	Mz	TFBS gain miRNA loss
OG2233_0	23	7	0.230556	8.3	antxr1d	-5	14	notcand	Pn	TFBS gain miRNA loss
OG2233_0	-2	7	0.230556	8.3	antxr1d	-13	14	notcand	Nb	TFBS loss miRNA loss
OG6207_0	-10	46	0.166667	12.5	antxr2b	0	3	notcand	Nb	TFBS loss miRNA nc
OG6207_0	16	46	0.166667	12.5	antxr2b	1	3	notcand	Ab	TFBS gain miRNA gain
OG6207_0	5	46	0.166667	12.5	antxr2b	-2	3	notcand	Pn	TFBS gain miRNA loss
OG5773_0	5	55	0.224051	17.7	anxa2b	-3	5	notcand	Ab	TFBS gain miRNA loss
OG5773_0	-2	55	0.224051	17.7	anxa2b	-3	5	notcand	Mz	TFBS loss miRNA loss
OG5773_0	-55	55	0.224051	17.7	anxa2b	-5	5	notcand	Nb	TFBS loss miRNA loss
OG5773_0	-6	55	0.224051	17.7	anxa2b	-1	5	notcand	Pn	TFBS loss miRNA loss
OG13751_0	0	20	0.194872	7.6	anxa3b	-9	18	notcand	Mz	miRNA loss TFBS nc
OG13751_0	2	20	0.194872	7.6	anxa3b	-4	18	notcand	Ab	TFBS gain miRNA loss
OG13751_0	-3	20	0.194872	7.6	anxa3b	-9	18	notcand	Nb	TFBS loss miRNA loss
OG13751_0	-2	20	0.194872	7.6	anxa3b	-10	18	notcand	Pn	TFBS loss miRNA loss
OG8401_0	11	43	0.217105	16.5	anxa5b	17	2	notcand	Ab	TFBS gain miRNA gain
OG8401_0	12	43	0.217105	16.5	anxa5b	11	2	notcand	Mz	TFBS gain miRNA gain
OG8401_0	8	43	0.217105	16.5	anxa5b	12	2	notcand	Pn	TFBS gain miRNA gain
OG8401_0	-6	43	0.217105	16.5	anxa5b	5	2	notcand	Nb	TFBS loss miRNA gain
OG7785_0	0	62	0.169231	15.4	anxa6	-26	37	notcand	Mz	miRNA loss TFBS nc
OG7785_0	8	62	0.169231	15.4	anxa6	-26	37	notcand	Ab	TFBS gain miRNA loss
OG7785_0	2	62	0.169231	15.4	anxa6	-28	37	notcand	Pn	TFBS gain miRNA loss
OG7785_0	-6	62	0.169231	15.4	anxa6	-30	37	notcand	Nb	TFBS loss miRNA loss
OG4190_0	9	44	0.198611	14.3	aoc2	58	26	notcand	Ab	TFBS gain miRNA gain
OG4190_0	10	44	0.198611	14.3	aoc2	-1	26	notcand	Mz	TFBS gain miRNA loss
OG4190_0	-5	44	0.198611	14.3	aoc2	37	26	notcand	Pn	TFBS loss miRNA gain
OG4190_0	-4	44	0.198611	14.3	aoc2	-10	26	notcand	Nb	TFBS loss miRNA loss
OG3587_0	32	1	0.226154	14.7	ap1b1	4	16	notcand	Ab	TFBS gain miRNA gain
OG3587_0	47	1	0.226154	14.7	ap1b1	7	16	notcand	Nb	TFBS gain miRNA gain
OG3587_0	24	1	0.226154	14.7	ap1b1	-2	16	notcand	Mz	TFBS gain miRNA loss
OG3587_0	24	1	0.226154	14.7	ap1b1	-2	16	notcand	Pn	TFBS gain miRNA loss
OG4361_0	14	59	0.195413	21.3	ap1g1	19	55	notcand	Ab	TFBS gain miRNA gain
OG4361_0	20	59	0.195413	21.3	ap1g1	-6	55	notcand	Mz	TFBS gain miRNA loss
OG4361_0	13	59	0.195413	21.3	ap1g1	-10	55	notcand	Pn	TFBS gain miRNA loss
OG4361_0	-3	59	0.195413	21.3	ap1g1	-9	55	notcand	Nb	TFBS loss miRNA loss
OG4360_0	-4	35	0.201961	10.3	ap1g2	37	37	notcand	Ab	TFBS loss miRNA gain
OG4360_0	-35	35	0.201961	10.3	ap1g2	-37	37	notcand	Mz	TFBS loss miRNA loss
OG4360_0	-19	35	0.201961	10.3	ap1g2	-12	37	notcand	Nb	TFBS loss miRNA loss
OG4360_0	-3	35	0.201961	10.3	ap1g2	-9	37	notcand	Pn	TFBS loss miRNA loss
OG2989_0	9	49	0.19	15.2	ap1m1	2	20	notcand	Ab	TFBS gain miRNA gain
OG2989_0	4	49	0.19	15.2	ap1m1	4	20	notcand	Mz	TFBS gain miRNA gain
OG2989_0	4	49	0.19	15.2	ap1m1	-6	20	notcand	Pn	TFBS gain miRNA loss
OG2989_0	-7	49	0.19	15.2	ap1m1	-3	20	notcand	Nb	TFBS loss miRNA loss
OG14687_0	0	7	0.225806	7	ap1s2_(1_of_2)	-1	62	notcand	Ab	miRNA loss TFBS nc
OG14687_0	10	7	0.225806	7	ap1s2_(1_of_2)	-5	62	notcand	Mz	TFBS gain miRNA loss
OG14687_0	-1	7	0.225806	7	ap1s2_(1_of_2)	-14	62	notcand	Nb	TFBS loss miRNA loss
OG14687_0	-7	7	0.225806	7	ap1s2_(1_of_2)	-62	62	notcand	Pn	TFBS loss miRNA loss
OG3586_0	1	18	0.208	5.2	ap2b1	-50	54	notcand	Ab	TFBS gain miRNA loss
OG3586_0	-8	18	0.208	5.2	ap2b1	-53	54	notcand	Mz	TFBS loss miRNA loss
OG3586_0	-5	18	0.208	5.2	ap2b1	-12	54	notcand	Nb	TFBS loss miRNA loss
OG3586_0	-3	18	0.208	5.2	ap2b1	-26	54	notcand	Pn	TFBS loss miRNA loss
OG6221_0	68	0	0.253763	23.6	ap2m1a	68	0	notcand	Ab	TFBS gain miRNA gain
OG6221_0	66	0	0.253763	23.6	ap2m1a	15	0	notcand	Mz	TFBS gain miRNA gain
OG6221_0	52	0	0.253763	23.6	ap2m1a	14	0	notcand	Nb	TFBS gain miRNA gain
OG6221_0	64	0	0.253763	23.6	ap2m1a	16	0	notcand	Pn	TFBS gain miRNA gain
OG11013_0	71	0	0.237903	29.5	ap2s1	40	0	notcand	Mz	TFBS gain miRNA gain
OG11013_0	55	0	0.237903	29.5	ap2s1	40	0	notcand	Nb	TFBS gain miRNA gain
OG11013_0	67	0	0.237903	29.5	ap2s1	34	0	notcand	Pn	TFBS gain miRNA gain
OG9267_0	14	40	0.181818	14	ap3d1	-13	53	notcand	Nb	TFBS gain miRNA loss
OG9267_0	-2	40	0.181818	14	ap3d1	17	53	notcand	Ab	TFBS loss miRNA gain
OG9267_0	-2	40	0.181818	14	ap3d1	-7	53	notcand	Mz	TFBS loss miRNA loss
OG9267_0	-8	40	0.181818	14	ap3d1	-4	53	notcand	Pn	TFBS loss miRNA loss
OG11320_0	1	32	0.198039	10.1	ap3s2	3	16	notcand	Ab	TFBS gain miRNA gain
OG11320_0	-1	32	0.198039	10.1	ap3s2	2	16	notcand	Mz	TFBS loss miRNA gain
OG11320_0	-2	32	0.198039	10.1	ap3s2	-5	16	notcand	Nb	TFBS loss miRNA loss
OG11320_0	-4	32	0.198039	10.1	ap3s2	-1	16	notcand	Pn	TFBS loss miRNA loss
OG7913_0	0	1	0	0	ap5m1	-32	71	notcand	Ab	miRNA loss TFBS nc
OG7913_0	0	1	0	0	ap5m1	-11	71	notcand	Mz	miRNA loss TFBS nc
OG7913_0	0	1	0	0	ap5m1	-37	71	notcand	Nb	miRNA loss TFBS nc
OG7913_0	0	1	0	0	ap5m1	-19	71	notcand	Pn	miRNA loss TFBS nc
OG9699_0	0	49	0.20625	16.5	ap5z1	-59	62	notcand	Ab	miRNA loss TFBS nc
OG9699_0	2	49	0.20625	16.5	ap5z1	-15	62	notcand	Mz	TFBS gain miRNA loss
OG9699_0	-15	49	0.20625	16.5	ap5z1	-42	62	notcand	Nb	TFBS loss miRNA loss
OG9699_0	-17	49	0.20625	16.5	ap5z1	-26	62	notcand	Pn	TFBS loss miRNA loss
OG11043_0	0	24	0.230233	9.9	apaf1	-2	43	notcand	Mz	miRNA loss TFBS nc
OG11043_0	2	24	0.230233	9.9	apaf1	2	43	notcand	Ab	TFBS gain miRNA gain
OG11043_0	-19	24	0.230233	9.9	apaf1	2	43	notcand	Pn	TFBS loss miRNA gain
OG11043_0	-6	24	0.230233	9.9	apaf1	-36	43	notcand	Nb	TFBS loss miRNA loss
OG1716_0	4	19	0.244643	13.7	apba1b	38	15	notcand	Ab	TFBS gain miRNA gain
OG1716_0	21	19	0.244643	13.7	apba1b	11	15	notcand	Mz	TFBS gain miRNA gain
OG1716_0	3	19	0.244643	13.7	apba1b	-6	15	notcand	Nb	TFBS gain miRNA loss
OG1716_0	10	19	0.244643	13.7	apba1b	-7	15	notcand	Pn	TFBS gain miRNA loss
OG1719_0	0	34	0.19434	10.3	apba2b	10	25	notcand	Ab	miRNA gain TFBS nc
OG1719_0	4	34	0.19434	10.3	apba2b	-5	25	notcand	Mz	TFBS gain miRNA loss
OG1719_0	-4	34	0.19434	10.3	apba2b	-10	25	notcand	Nb	TFBS loss miRNA loss
OG1719_0	-4	34	0.19434	10.3	apba2b	-6	25	notcand	Pn	TFBS loss miRNA loss
OG12284_0	5	46	0.202703	15	apbb1ip	-8	72	notcand	Ab	TFBS gain miRNA loss
OG12284_0	2	46	0.202703	15	apbb1ip	-12	72	notcand	Mz	TFBS gain miRNA loss
OG12284_0	-13	46	0.202703	15	apbb1ip	-68	72	notcand	Nb	TFBS loss miRNA loss
OG12284_0	-1	46	0.202703	15	apbb1ip	-9	72	notcand	Pn	TFBS loss miRNA loss
OG3616_0	33	10	0.229412	11.7	apbb2b	29	3	notcand	Mz	TFBS gain miRNA gain
OG3616_0	4	10	0.229412	11.7	apbb2b	57	3	notcand	Nb	TFBS gain miRNA gain
OG3616_0	-4	10	0.229412	11.7	apbb2b	84	3	notcand	Ab	TFBS loss miRNA gain
OG3616_0	-6	10	0.229412	11.7	apbb2b	10	3	notcand	Pn	TFBS loss miRNA gain
OG4204_0	-6	49	0.188406	13	apc	23	11	notcand	Ab	TFBS loss miRNA gain
OG4204_0	-5	49	0.188406	13	apc	15	11	notcand	Mz	TFBS loss miRNA gain
OG4204_0	-14	49	0.188406	13	apc	-2	11	notcand	Nb	TFBS loss miRNA loss
OG4204_0	-9	49	0.188406	13	apc	-5	11	notcand	Pn	TFBS loss miRNA loss
OG4473_0	5	30	0.245283	13	apc11	59	12	notcand	Pn	TFBS gain miRNA gain
OG4473_0	-30	30	0.245283	13	apc11	-12	12	notcand	Ab	TFBS loss miRNA loss
OG4473_0	-13	30	0.245283	13	apc11	-4	12	notcand	Mz	TFBS loss miRNA loss
OG4473_0	-22	30	0.245283	13	apc11	-6	12	notcand	Nb	TFBS loss miRNA loss
OG4693_0	-1	19	0.16	4	apeh	-46	57	notcand	Ab	TFBS loss miRNA loss
OG4693_0	-4	19	0.16	4	apeh	-51	57	notcand	Mz	TFBS loss miRNA loss
OG4693_0	-5	19	0.16	4	apeh	-42	57	notcand	Nb	TFBS loss miRNA loss
OG4693_0	-1	19	0.16	4	apeh	-51	57	notcand	Pn	TFBS loss miRNA loss
OG11581_0	2	9	0.224	11.2	apex1	-3	53	notcand	Ab	TFBS gain miRNA loss
OG11581_0	22	9	0.224	11.2	apex1	-45	53	notcand	Mz	TFBS gain miRNA loss
OG11581_0	1	9	0.224	11.2	apex1	-28	53	notcand	Nb	TFBS gain miRNA loss
OG11581_0	23	9	0.224	11.2	apex1	-44	53	notcand	Pn	TFBS gain miRNA loss
OG6355_0	22	34	0.206098	16.9	aph1b	-9	37	notcand	Nb	TFBS gain miRNA loss
OG6355_0	-34	34	0.206098	16.9	aph1b	-37	37	notcand	Ab	TFBS loss miRNA loss
OG6355_0	-34	34	0.206098	16.9	aph1b	-37	37	notcand	Mz	TFBS loss miRNA loss
OG6355_0	-34	34	0.206098	16.9	aph1b	-37	37	notcand	Pn	TFBS loss miRNA loss
OG7638_0	-5	42	0.182456	10.4	apip	-27	49	notcand	Ab	TFBS loss miRNA loss
OG7638_0	-4	42	0.182456	10.4	apip	-39	49	notcand	Mz	TFBS loss miRNA loss
OG7638_0	-7	42	0.182456	10.4	apip	-38	49	notcand	Nb	TFBS loss miRNA loss
OG7638_0	-7	42	0.182456	10.4	apip	-39	49	notcand	Pn	TFBS loss miRNA loss
OG4539_0	0	71	0.192157	19.6	aplnra	-2	15	notcand	Mz	miRNA loss TFBS nc
OG4539_0	3	71	0.192157	19.6	aplnra	6	15	notcand	Ab	TFBS gain miRNA gain
OG4539_0	-25	71	0.192157	19.6	aplnra	-3	15	notcand	Nb	TFBS loss miRNA loss
OG4539_0	-4	71	0.192157	19.6	aplnra	-3	15	notcand	Pn	TFBS loss miRNA loss
OG9247_0	19	18	0.22069	12.8	aplp1	-3	62	notcand	Ab	TFBS gain miRNA loss
OG9247_0	9	18	0.22069	12.8	aplp1	-20	62	notcand	Mz	TFBS gain miRNA loss
OG9247_0	15	18	0.22069	12.8	aplp1	-19	62	notcand	Nb	TFBS gain miRNA loss
OG9247_0	5	18	0.22069	12.8	aplp1	-17	62	notcand	Pn	TFBS gain miRNA loss
OG8402_0	8	68	0.176699	18.2	aplp2	14	35	notcand	Ab	TFBS gain miRNA gain
OG8402_0	4	68	0.176699	18.2	aplp2	-9	35	notcand	Mz	TFBS gain miRNA loss
OG8402_0	4	68	0.176699	18.2	aplp2	-10	35	notcand	Pn	TFBS gain miRNA loss
OG8402_0	-1	68	0.176699	18.2	aplp2	-6	35	notcand	Nb	TFBS loss miRNA loss
OG11549_0	2	29	0.18806	12.6	apmap	-52	69	notcand	Mz	TFBS gain miRNA loss
OG11549_0	-29	29	0.18806	12.6	apmap	-69	69	notcand	Ab	TFBS loss miRNA loss
OG11549_0	-9	29	0.18806	12.6	apmap	-40	69	notcand	Nb	TFBS loss miRNA loss
OG11549_0	-3	29	0.18806	12.6	apmap	-40	69	notcand	Pn	TFBS loss miRNA loss
OG15571_0	1	21	0.242105	9.2	apnl	1	7	notcand	Mz	TFBS gain miRNA gain
OG15571_0	4	21	0.242105	9.2	apnl	-3	7	notcand	Pn	TFBS gain miRNA loss
OG15571_0	-18	21	0.242105	9.2	apnl	-2	7	notcand	Ab	TFBS loss miRNA loss
OG15571_0	-7	21	0.242105	9.2	apnl	-2	7	notcand	Nb	TFBS loss miRNA loss
OG6933_0	-3	62	0.178409	15.7	apoa1a	0	12	notcand	Mz	TFBS loss miRNA nc
OG6933_0	-17	62	0.178409	15.7	apoa1a	0	12	notcand	Nb	TFBS loss miRNA nc
OG6933_0	-1	62	0.178409	15.7	apoa1a	13	12	notcand	Ab	TFBS loss miRNA gain
OG6933_0	-6	62	0.178409	15.7	apoa1a	1	12	notcand	Pn	TFBS loss miRNA gain
OG13738_0	1	37	0.208333	12.5	apoa2	-21	27	notcand	Pn	TFBS gain miRNA loss
OG13738_0	-5	37	0.208333	12.5	apoa2	20	27	notcand	Ab	TFBS loss miRNA gain
OG13738_0	-6	37	0.208333	12.5	apoa2	-19	27	notcand	Mz	TFBS loss miRNA loss
OG13738_0	-12	37	0.208333	12.5	apoa2	-19	27	notcand	Nb	TFBS loss miRNA loss
OG5543_0	-2	23	0.2	7.6	apoa4	19	2	notcand	Ab	TFBS loss miRNA gain
OG5543_0	-1	23	0.2	7.6	apoa4	8	2	notcand	Mz	TFBS loss miRNA gain
OG5543_0	-4	23	0.2	7.6	apoa4	1	2	notcand	Nb	TFBS loss miRNA gain
OG5543_0	-23	23	0.2	7.6	apoa4	-2	2	notcand	Pn	TFBS loss miRNA loss
OG13296_0	-23	58	0.210256	16.4	apoeb	5	22	notcand	Ab	TFBS loss miRNA gain
OG13296_0	-11	58	0.210256	16.4	apoeb	-1	22	notcand	Mz	TFBS loss miRNA loss
OG13296_0	-15	58	0.210256	16.4	apoeb	-10	22	notcand	Nb	TFBS loss miRNA loss
OG13296_0	-14	58	0.210256	16.4	apoeb	-1	22	notcand	Pn	TFBS loss miRNA loss
OG13526_0	3	56	0.214894	20.2	apof	3	15	notcand	Ab	TFBS gain miRNA gain
OG13526_0	4	56	0.214894	20.2	apof	-1	15	notcand	Mz	TFBS gain miRNA loss
OG13526_0	-3	56	0.214894	20.2	apof	-1	15	notcand	Nb	TFBS loss miRNA loss
OG13526_0	-9	56	0.214894	20.2	apof	-1	15	notcand	Pn	TFBS loss miRNA loss
OG8408_0	19	1	0.22449	11	apooa	-29	43	notcand	Ab	TFBS gain miRNA loss
OG8408_0	16	1	0.22449	11	apooa	-16	43	notcand	Mz	TFBS gain miRNA loss
OG8408_0	34	1	0.22449	11	apooa	-33	43	notcand	Nb	TFBS gain miRNA loss
OG8408_0	16	1	0.22449	11	apooa	-28	43	notcand	Pn	TFBS gain miRNA loss
OG4487_0	27	30	0.2025	16.2	appa	0	21	notcand	Pn	TFBS gain miRNA nc
OG4487_0	22	30	0.2025	16.2	appa	21	21	notcand	Ab	TFBS gain miRNA gain
OG4487_0	15	30	0.2025	16.2	appa	9	21	notcand	Nb	TFBS gain miRNA gain
OG4487_0	19	30	0.2025	16.2	appa	-17	21	notcand	Mz	TFBS gain miRNA loss
OG4486_0	5	58	0.193333	17.4	appb	-29	80	notcand	Ab	TFBS gain miRNA loss
OG4486_0	1	58	0.193333	17.4	appb	-38	80	notcand	Mz	TFBS gain miRNA loss
OG4486_0	-14	58	0.193333	17.4	appb	-35	80	notcand	Nb	TFBS loss miRNA loss
OG4486_0	-2	58	0.193333	17.4	appb	-45	80	notcand	Pn	TFBS loss miRNA loss
OG3707_0	2	59	0.222727	19.6	appl1	-59	61	notcand	Pn	TFBS gain miRNA loss
OG3707_0	-4	59	0.222727	19.6	appl1	-58	61	notcand	Ab	TFBS loss miRNA loss
OG3707_0	-8	59	0.222727	19.6	appl1	-46	61	notcand	Mz	TFBS loss miRNA loss
OG3707_0	-25	59	0.222727	19.6	appl1	-45	61	notcand	Nb	TFBS loss miRNA loss
OG7396_0	10	42	0.221519	17.5	aqp1a.1	79	14	notcand	Ab	TFBS gain miRNA gain
OG7396_0	3	42	0.221519	17.5	aqp1a.1	-2	14	notcand	Mz	TFBS gain miRNA loss
OG7396_0	-10	42	0.221519	17.5	aqp1a.1	-3	14	notcand	Nb	TFBS loss miRNA loss
OG7396_0	-6	42	0.221519	17.5	aqp1a.1	-1	14	notcand	Pn	TFBS loss miRNA loss
OG6205_0	3	27	0.195918	9.6	aqp3	-47	50	notcand	Ab	TFBS gain miRNA loss
OG6205_0	4	27	0.195918	9.6	aqp3	-47	50	notcand	Mz	TFBS gain miRNA loss
OG6205_0	3	27	0.195918	9.6	aqp3	-17	50	notcand	Nb	TFBS gain miRNA loss
OG6205_0	3	27	0.195918	9.6	aqp3	-28	50	notcand	Pn	TFBS gain miRNA loss
OG12037_0	0	26	0.17976	239.8	ar	69	1	notcand	Mz	miRNA gain TFBS nc
OG12037_0	4	26	0.17976	239.8	ar	22	1	notcand	Ab	TFBS gain miRNA gain
OG12037_0	8	26	0.17976	239.8	ar	21	1	notcand	Pn	TFBS gain miRNA gain
OG12037_0	-4	26	0.17976	239.8	ar	19	1	notcand	Nb	TFBS loss miRNA gain
OG2658_0	27	25	0.240845	17.1	araf	26	3	notcand	Ab	TFBS gain miRNA gain
OG2658_0	16	25	0.240845	17.1	araf	28	3	notcand	Mz	TFBS gain miRNA gain
OG2658_0	-5	25	0.240845	17.1	araf	72	3	notcand	Nb	TFBS loss miRNA gain
OG2658_0	-10	25	0.240845	17.1	araf	37	3	notcand	Pn	TFBS loss miRNA gain
OG2709_0	0	31	0.192308	10	arap1	-56	88	notcand	Pn	miRNA loss TFBS nc
OG2709_0	3	31	0.192308	10	arap1	-54	88	notcand	Mz	TFBS gain miRNA loss
OG2709_0	-1	31	0.192308	10	arap1	-38	88	notcand	Ab	TFBS loss miRNA loss
OG2709_0	-5	31	0.192308	10	arap1	-55	88	notcand	Nb	TFBS loss miRNA loss
OG2707_0	-4	82	0.198246	22.6	arap3	-4	32	notcand	Ab	TFBS loss miRNA loss
OG2707_0	-2	82	0.198246	22.6	arap3	-7	32	notcand	Mz	TFBS loss miRNA loss
OG2707_0	-39	82	0.198246	22.6	arap3	-9	32	notcand	Nb	TFBS loss miRNA loss
OG2707_0	-9	82	0.198246	22.6	arap3	-7	32	notcand	Pn	TFBS loss miRNA loss
OG6222_0	6	17	0.232558	10	arcn1b	-28	29	notcand	Ab	TFBS gain miRNA loss
OG6222_0	4	17	0.232558	10	arcn1b	-27	29	notcand	Mz	TFBS gain miRNA loss
OG6222_0	13	17	0.232558	10	arcn1b	-10	29	notcand	Pn	TFBS gain miRNA loss
OG6222_0	-5	17	0.232558	10	arcn1b	-27	29	notcand	Nb	TFBS loss miRNA loss
OG7877_0	16	10	0.248485	8.2	arel1	13	42	notcand	Ab	TFBS gain miRNA gain
OG7877_0	4	10	0.248485	8.2	arel1	15	42	notcand	Mz	TFBS gain miRNA gain
OG7877_0	-10	10	0.248485	8.2	arel1	-42	42	notcand	Nb	TFBS loss miRNA loss
OG7877_0	-10	10	0.248485	8.2	arel1	-42	42	notcand	Pn	TFBS loss miRNA loss
OG12060_0	-12	20	0.244444	6.6	arf5	-5	27	notcand	Ab	TFBS loss miRNA loss
OG12060_0	-20	20	0.244444	6.6	arf5	-27	27	notcand	Mz	TFBS loss miRNA loss
OG12060_0	-11	20	0.244444	6.6	arf5	-13	27	notcand	Nb	TFBS loss miRNA loss
OG12060_0	-13	20	0.244444	6.6	arf5	-24	27	notcand	Pn	TFBS loss miRNA loss
OG9858_0	2	33	0.219608	11.2	arfgap2	-11	45	notcand	Nb	TFBS gain miRNA loss
OG9858_0	-24	33	0.219608	11.2	arfgap2	7	45	notcand	Mz	TFBS loss miRNA gain
OG9858_0	-19	33	0.219608	11.2	arfgap2	-16	45	notcand	Ab	TFBS loss miRNA loss
OG9858_0	-23	33	0.219608	11.2	arfgap2	-30	45	notcand	Pn	TFBS loss miRNA loss
OG3988_0	-16	66	0.195455	17.2	arfgef1	-2	27	notcand	Ab	TFBS loss miRNA loss
OG3988_0	-17	66	0.195455	17.2	arfgef1	-12	27	notcand	Mz	TFBS loss miRNA loss
OG3988_0	-16	66	0.195455	17.2	arfgef1	-9	27	notcand	Nb	TFBS loss miRNA loss
OG3988_0	-4	66	0.195455	17.2	arfgef1	-13	27	notcand	Pn	TFBS loss miRNA loss
OG3987_0	2	79	0.190909	23.1	arfgef2	-25	54	notcand	Ab	TFBS gain miRNA loss
OG3987_0	6	79	0.190909	23.1	arfgef2	-30	54	notcand	Mz	TFBS gain miRNA loss
OG3987_0	-18	79	0.190909	23.1	arfgef2	-23	54	notcand	Nb	TFBS loss miRNA loss
OG3987_0	-1	79	0.190909	23.1	arfgef2	-30	54	notcand	Pn	TFBS loss miRNA loss
OG10892_0	16	0	0.244444	6.6	arfip1	43	0	notcand	Mz	TFBS gain miRNA gain
OG10892_0	6	0	0.244444	6.6	arfip1	38	0	notcand	Nb	TFBS gain miRNA gain
OG4197_0	2	15	0.246667	7.4	arfip2a	2	21	notcand	Pn	TFBS gain miRNA gain
OG4197_0	-2	15	0.246667	7.4	arfip2a	6	21	notcand	Ab	TFBS loss miRNA gain
OG4197_0	-4	15	0.246667	7.4	arfip2a	-8	21	notcand	Mz	TFBS loss miRNA loss
OG4197_0	-8	15	0.246667	7.4	arfip2a	-2	21	notcand	Nb	TFBS loss miRNA loss
OG11239_0	0	38	0.187302	11.8	arg2	-7	27	notcand	Pn	miRNA loss TFBS nc
OG11239_0	4	38	0.187302	11.8	arg2	1	27	notcand	Ab	TFBS gain miRNA gain
OG11239_0	-1	38	0.187302	11.8	arg2	-25	27	notcand	Mz	TFBS loss miRNA loss
OG11239_0	-5	38	0.187302	11.8	arg2	-11	27	notcand	Nb	TFBS loss miRNA loss
OG8676_0	6	32	0.192982	11	arhgap1	2	67	notcand	Mz	TFBS gain miRNA gain
OG8676_0	2	32	0.192982	11	arhgap1	-61	67	notcand	Ab	TFBS gain miRNA loss
OG8676_0	1	32	0.192982	11	arhgap1	-51	67	notcand	Nb	TFBS gain miRNA loss
OG8676_0	1	32	0.192982	11	arhgap1	-2	67	notcand	Pn	TFBS gain miRNA loss
OG1423_0	21	20	0.227273	15	arhgap10	-4	29	notcand	Ab	TFBS gain miRNA loss
OG1423_0	28	20	0.227273	15	arhgap10	-15	29	notcand	Mz	TFBS gain miRNA loss
OG1423_0	10	20	0.227273	15	arhgap10	-11	29	notcand	Pn	TFBS gain miRNA loss
OG1423_0	-5	20	0.227273	15	arhgap10	-7	29	notcand	Nb	TFBS loss miRNA loss
OG7881_0	0	7	0.211765	3.6	arhgap11b	3	16	notcand	Ab	miRNA gain TFBS nc
OG7881_0	-3	7	0.211765	3.6	arhgap11b	-1	16	notcand	Mz	TFBS loss miRNA loss
OG7881_0	-3	7	0.211765	3.6	arhgap11b	-3	16	notcand	Nb	TFBS loss miRNA loss
OG7881_0	-3	7	0.211765	3.6	arhgap11b	-2	16	notcand	Pn	TFBS loss miRNA loss
OG4078_0	0	102	0.181944	26.2	arhgap12a	-7	33	notcand	Mz	miRNA loss TFBS nc
OG4078_0	8	102	0.181944	26.2	arhgap12a	2	33	notcand	Ab	TFBS gain miRNA gain
OG4078_0	-22	102	0.181944	26.2	arhgap12a	-30	33	notcand	Nb	TFBS loss miRNA loss
OG4078_0	-4	102	0.181944	26.2	arhgap12a	-7	33	notcand	Pn	TFBS loss miRNA loss
OG7077_0	9	40	0.213235	14.5	arhgap15	18	18	notcand	Ab	TFBS gain miRNA gain
OG7077_0	-6	40	0.213235	14.5	arhgap15	7	18	notcand	Mz	TFBS loss miRNA gain
OG7077_0	-14	40	0.213235	14.5	arhgap15	-7	18	notcand	Nb	TFBS loss miRNA loss
OG7077_0	-25	40	0.213235	14.5	arhgap15	-8	18	notcand	Pn	TFBS loss miRNA loss
OG2275_0	0	33	0.233333	11.9	arhgap17a	-9	17	notcand	Pn	miRNA loss TFBS nc
OG2275_0	-18	33	0.233333	11.9	arhgap17a	37	17	notcand	Ab	TFBS loss miRNA gain
OG2275_0	-3	33	0.233333	11.9	arhgap17a	28	17	notcand	Mz	TFBS loss miRNA gain
OG2275_0	-18	33	0.233333	11.9	arhgap17a	33	17	notcand	Nb	TFBS loss miRNA gain
OG5586_0	6	56	0.188889	17	arhgap19	0	34	notcand	Mz	TFBS gain miRNA nc
OG5586_0	7	56	0.188889	17	arhgap19	93	34	notcand	Ab	TFBS gain miRNA gain
OG5586_0	7	56	0.188889	17	arhgap19	2	34	notcand	Pn	TFBS gain miRNA gain
OG5586_0	-13	56	0.188889	17	arhgap19	-1	34	notcand	Nb	TFBS loss miRNA loss
OG4036_0	0	34	0.190385	9.9	arhgap20b	-4	16	notcand	Ab	miRNA loss TFBS nc
OG4036_0	0	34	0.190385	9.9	arhgap20b	-8	16	notcand	Mz	miRNA loss TFBS nc
OG4036_0	-1	34	0.190385	9.9	arhgap20b	5	16	notcand	Pn	TFBS loss miRNA gain
OG4036_0	-5	34	0.190385	9.9	arhgap20b	-10	16	notcand	Nb	TFBS loss miRNA loss
OG2067_0	1	53	0.191026	14.9	arhgap21a	-28	76	notcand	Ab	TFBS gain miRNA loss
OG2067_0	-1	53	0.191026	14.9	arhgap21a	-59	76	notcand	Mz	TFBS loss miRNA loss
OG2067_0	-12	53	0.191026	14.9	arhgap21a	-51	76	notcand	Nb	TFBS loss miRNA loss
OG2067_0	-5	53	0.191026	14.9	arhgap21a	-55	76	notcand	Pn	TFBS loss miRNA loss
OG3418_0	8	26	0.24898	12.2	arhgap22	1	59	notcand	Ab	TFBS gain miRNA gain
OG3418_0	2	26	0.24898	12.2	arhgap22	-13	59	notcand	Pn	TFBS gain miRNA loss
OG3418_0	-7	26	0.24898	12.2	arhgap22	-8	59	notcand	Mz	TFBS loss miRNA loss
OG3418_0	-14	26	0.24898	12.2	arhgap22	-31	59	notcand	Nb	TFBS loss miRNA loss
OG3420_0	-10	39	0.225806	14	arhgap24	10	46	notcand	Ab	TFBS loss miRNA gain
OG3420_0	-8	39	0.225806	14	arhgap24	-4	46	notcand	Mz	TFBS loss miRNA loss
OG3420_0	-5	39	0.225806	14	arhgap24	-2	46	notcand	Nb	TFBS loss miRNA loss
OG3420_0	-7	39	0.225806	14	arhgap24	-2	46	notcand	Pn	TFBS loss miRNA loss
OG1422_0	0	48	0.20641	16.1	arhgap26	39	2	notcand	Pn	miRNA gain TFBS nc
OG1422_0	2	48	0.20641	16.1	arhgap26	45	2	notcand	Mz	TFBS gain miRNA gain
OG1422_0	-6	48	0.20641	16.1	arhgap26	59	2	notcand	Ab	TFBS loss miRNA gain
OG1422_0	-15	48	0.20641	16.1	arhgap26	47	2	notcand	Nb	TFBS loss miRNA gain
OG4792_0	-6	37	0.235185	12.7	arhgap27	4	21	notcand	Ab	TFBS loss miRNA gain
OG4792_0	-12	37	0.235185	12.7	arhgap27	-17	21	notcand	Mz	TFBS loss miRNA loss
OG4792_0	-14	37	0.235185	12.7	arhgap27	-8	21	notcand	Nb	TFBS loss miRNA loss
OG4792_0	-13	37	0.235185	12.7	arhgap27	-8	21	notcand	Pn	TFBS loss miRNA loss
OG4793_0	3	40	0.211864	12.5	arhgap27l	-47	57	notcand	Mz	TFBS gain miRNA loss
OG4793_0	-6	40	0.211864	12.5	arhgap27l	-3	57	notcand	Ab	TFBS loss miRNA loss
OG4793_0	-17	40	0.211864	12.5	arhgap27l	-54	57	notcand	Nb	TFBS loss miRNA loss
OG4793_0	-6	40	0.211864	12.5	arhgap27l	-19	57	notcand	Pn	TFBS loss miRNA loss
OG2696_0	0	36	0.193878	9.5	arhgap29b	1	25	notcand	Pn	miRNA gain TFBS nc
OG2696_0	0	36	0.193878	9.5	arhgap29b	-7	25	notcand	Mz	miRNA loss TFBS nc
OG2696_0	-9	36	0.193878	9.5	arhgap29b	2	25	notcand	Ab	TFBS loss miRNA gain
OG2696_0	-14	36	0.193878	9.5	arhgap29b	-12	25	notcand	Nb	TFBS loss miRNA loss
OG2926_0	-8	32	0.20566	10.9	arhgap35	0	1	notcand	Nb	TFBS loss miRNA nc
OG2926_0	3	32	0.20566	10.9	arhgap35	19	1	notcand	Mz	TFBS gain miRNA gain
OG2926_0	-2	32	0.20566	10.9	arhgap35	30	1	notcand	Ab	TFBS loss miRNA gain
OG2926_0	-3	32	0.20566	10.9	arhgap35	19	1	notcand	Pn	TFBS loss miRNA gain
OG1420_0	-14	32	0.24	10.8	arhgap42a	0	22	notcand	Mz	TFBS loss miRNA nc
OG1420_0	-19	32	0.24	10.8	arhgap42a	13	22	notcand	Ab	TFBS loss miRNA gain
OG1420_0	-17	32	0.24	10.8	arhgap42a	16	22	notcand	Pn	TFBS loss miRNA gain
OG1420_0	-7	32	0.24	10.8	arhgap42a	-7	22	notcand	Nb	TFBS loss miRNA loss
OG740_0	-10	37	0.205357	11.5	arhgap4a	-3	20	notcand	Ab	TFBS loss miRNA loss
OG740_0	-4	37	0.205357	11.5	arhgap4a	-1	20	notcand	Mz	TFBS loss miRNA loss
OG740_0	-14	37	0.205357	11.5	arhgap4a	-17	20	notcand	Nb	TFBS loss miRNA loss
OG740_0	-5	37	0.205357	11.5	arhgap4a	-6	20	notcand	Pn	TFBS loss miRNA loss
OG2925_0	0	30	0.228	11.4	arhgap5	16	66	notcand	Ab	miRNA gain TFBS nc
OG2925_0	-3	30	0.228	11.4	arhgap5	-65	66	notcand	Mz	TFBS loss miRNA loss
OG2925_0	-8	30	0.228	11.4	arhgap5	-8	66	notcand	Nb	TFBS loss miRNA loss
OG2925_0	-3	30	0.228	11.4	arhgap5	-7	66	notcand	Pn	TFBS loss miRNA loss
OG13206_0	-39	39	0.182258	11.3	arhgdig	-27	27	notcand	Ab	TFBS loss miRNA loss
OG13206_0	-39	39	0.182258	11.3	arhgdig	-27	27	notcand	Mz	TFBS loss miRNA loss
OG13206_0	-39	39	0.182258	11.3	arhgdig	-27	27	notcand	Nb	TFBS loss miRNA loss
OG13206_0	-39	39	0.182258	11.3	arhgdig	-27	27	notcand	Pn	TFBS loss miRNA loss
OG10632_0	10	43	0.195062	15.8	arhgef11	18	78	notcand	Ab	TFBS gain miRNA gain
OG10632_0	7	43	0.195062	15.8	arhgef11	-75	78	notcand	Pn	TFBS gain miRNA loss
OG10632_0	-43	43	0.195062	15.8	arhgef11	-78	78	notcand	Mz	TFBS loss miRNA loss
OG10632_0	-12	43	0.195062	15.8	arhgef11	-70	78	notcand	Nb	TFBS loss miRNA loss
OG5680_0	3	12	0.23	6.9	arhgef12_(1_of_2)	1	32	notcand	Pn	TFBS gain miRNA gain
OG5680_0	2	12	0.23	6.9	arhgef12_(1_of_2)	-1	32	notcand	Nb	TFBS gain miRNA loss
OG5680_0	-1	12	0.23	6.9	arhgef12_(1_of_2)	8	32	notcand	Ab	TFBS loss miRNA gain
OG5680_0	-3	12	0.23	6.9	arhgef12_(1_of_2)	2	32	notcand	Mz	TFBS loss miRNA gain
OG6676_0	8	57	0.187356	16.3	arhgef15	-21	38	notcand	Mz	TFBS gain miRNA loss
OG6676_0	-11	57	0.187356	16.3	arhgef15	19	38	notcand	Nb	TFBS loss miRNA gain
OG6676_0	-6	57	0.187356	16.3	arhgef15	-14	38	notcand	Ab	TFBS loss miRNA loss
OG6676_0	-6	57	0.187356	16.3	arhgef15	-17	38	notcand	Pn	TFBS loss miRNA loss
OG4285_0	15	37	0.226027	16.5	arhgef18a	-23	41	notcand	Ab	TFBS gain miRNA loss
OG4285_0	4	37	0.226027	16.5	arhgef18a	-33	41	notcand	Pn	TFBS gain miRNA loss
OG4285_0	-37	37	0.226027	16.5	arhgef18a	-41	41	notcand	Mz	TFBS loss miRNA loss
OG4285_0	-13	37	0.226027	16.5	arhgef18a	-39	41	notcand	Nb	TFBS loss miRNA loss
OG4286_0	11	40	0.235135	17.4	arhgef18b	-69	70	notcand	Pn	TFBS gain miRNA loss
OG4286_0	-40	40	0.235135	17.4	arhgef18b	-70	70	notcand	Ab	TFBS loss miRNA loss
OG4286_0	-14	40	0.235135	17.4	arhgef18b	-14	70	notcand	Mz	TFBS loss miRNA loss
OG4286_0	-14	40	0.235135	17.4	arhgef18b	-62	70	notcand	Nb	TFBS loss miRNA loss
OG12523_0	-1	41	0.192188	12.3	arhgef1b	75	4	notcand	Ab	TFBS loss miRNA gain
OG12523_0	-4	41	0.192188	12.3	arhgef1b	50	4	notcand	Mz	TFBS loss miRNA gain
OG12523_0	-6	41	0.192188	12.3	arhgef1b	49	4	notcand	Nb	TFBS loss miRNA gain
OG12523_0	-2	41	0.192188	12.3	arhgef1b	50	4	notcand	Pn	TFBS loss miRNA gain
OG5505_0	1	35	0.209333	15.7	arhgef2	-2	30	notcand	Ab	TFBS gain miRNA loss
OG5505_0	8	35	0.209333	15.7	arhgef2	-7	30	notcand	Mz	TFBS gain miRNA loss
OG5505_0	-20	35	0.209333	15.7	arhgef2	-14	30	notcand	Nb	TFBS loss miRNA loss
OG5505_0	-11	35	0.209333	15.7	arhgef2	-9	30	notcand	Pn	TFBS loss miRNA loss
OG1158_0	0	18	0.233333	9.8	arhgef28	43	5	notcand	Ab	miRNA gain TFBS nc
OG1157_0	4	55	0.187356	16.3	arhgef28	7	18	notcand	Ab	TFBS gain miRNA gain
OG1158_0	9	18	0.233333	9.8	arhgef28	27	5	notcand	Mz	TFBS gain miRNA gain
OG1157_0	3	55	0.187356	16.3	arhgef28	5	18	notcand	Pn	TFBS gain miRNA gain
OG1158_0	1	18	0.233333	9.8	arhgef28	30	5	notcand	Pn	TFBS gain miRNA gain
OG1157_0	4	55	0.187356	16.3	arhgef28	-5	18	notcand	Mz	TFBS gain miRNA loss
OG1157_0	-16	55	0.187356	16.3	arhgef28	4	18	notcand	Nb	TFBS loss miRNA gain
OG1158_0	-3	18	0.233333	9.8	arhgef28	4	5	notcand	Nb	TFBS loss miRNA gain
OG13988_0	-21	48	0.231667	13.9	arhgef33	-2	18	notcand	Ab	TFBS loss miRNA loss
OG13988_0	-21	48	0.231667	13.9	arhgef33	-3	18	notcand	Mz	TFBS loss miRNA loss
OG13988_0	-27	48	0.231667	13.9	arhgef33	-17	18	notcand	Nb	TFBS loss miRNA loss
OG13988_0	-6	48	0.231667	13.9	arhgef33	-11	18	notcand	Pn	TFBS loss miRNA loss
OG10106_0	0	57	0.197753	17.6	arhgef37	-13	28	notcand	Ab	miRNA loss TFBS nc
OG10106_0	8	57	0.197753	17.6	arhgef37	15	28	notcand	Mz	TFBS gain miRNA gain
OG10106_0	-13	57	0.197753	17.6	arhgef37	12	28	notcand	Nb	TFBS loss miRNA gain
OG10106_0	-7	57	0.197753	17.6	arhgef37	-11	28	notcand	Pn	TFBS loss miRNA loss
OG3021_0	0	23	0.155882	5.3	arhgef6	-5	49	notcand	Pn	miRNA loss TFBS nc
OG3021_0	2	23	0.155882	5.3	arhgef6	8	49	notcand	Ab	TFBS gain miRNA gain
OG3021_0	3	23	0.155882	5.3	arhgef6	-4	49	notcand	Nb	TFBS gain miRNA loss
OG3021_0	-4	23	0.155882	5.3	arhgef6	-44	49	notcand	Mz	TFBS loss miRNA loss
OG2753_0	6	54	0.169512	13.9	arhgef9b	-34	106	notcand	Ab	TFBS gain miRNA loss
OG2753_0	8	54	0.169512	13.9	arhgef9b	-45	106	notcand	Mz	TFBS gain miRNA loss
OG2753_0	2	54	0.169512	13.9	arhgef9b	-46	106	notcand	Pn	TFBS gain miRNA loss
OG2753_0	-7	54	0.169512	13.9	arhgef9b	-48	106	notcand	Nb	TFBS loss miRNA loss
OG1883_0	-7	80	0.197021	46.3	arid1aa	0	21	notcand	Ab	TFBS loss miRNA nc
OG1883_0	0	80	0.197021	46.3	arid1aa	-4	21	notcand	Mz	miRNA loss TFBS nc
OG1883_0	-18	80	0.197021	46.3	arid1aa	3	21	notcand	Nb	TFBS loss miRNA gain
OG1883_0	-2	80	0.197021	46.3	arid1aa	-7	21	notcand	Pn	TFBS loss miRNA loss
OG1884_0	6	67	0.200952	21.1	arid1b	10	20	notcand	Ab	TFBS gain miRNA gain
OG1884_0	11	67	0.200952	21.1	arid1b	2	20	notcand	Mz	TFBS gain miRNA gain
OG1884_0	-13	67	0.200952	21.1	arid1b	-4	20	notcand	Nb	TFBS loss miRNA loss
OG8136_0	65	0	0.177907	15.3	arid3a	97	0	notcand	Ab	TFBS gain miRNA gain
OG8136_0	58	0	0.177907	15.3	arid3a	25	0	notcand	Mz	TFBS gain miRNA gain
OG8136_0	51	0	0.177907	15.3	arid3a	17	0	notcand	Nb	TFBS gain miRNA gain
OG8136_0	60	0	0.177907	15.3	arid3a	16	0	notcand	Pn	TFBS gain miRNA gain
OG7610_0	7	86	0.1832	22.9	arid5b	15	71	notcand	Ab	TFBS gain miRNA gain
OG7610_0	-4	86	0.1832	22.9	arid5b	-3	71	notcand	Mz	TFBS loss miRNA loss
OG7610_0	-16	86	0.1832	22.9	arid5b	-12	71	notcand	Nb	TFBS loss miRNA loss
OG7610_0	-7	86	0.1832	22.9	arid5b	-5	71	notcand	Pn	TFBS loss miRNA loss
OG6568_0	0	55	0.204878	16.8	arih1	-17	48	notcand	Pn	miRNA loss TFBS nc
OG6568_0	2	55	0.204878	16.8	arih1	-43	48	notcand	Ab	TFBS gain miRNA loss
OG6568_0	-2	55	0.204878	16.8	arih1	2	48	notcand	Mz	TFBS loss miRNA gain
OG6568_0	-15	55	0.204878	16.8	arih1	-38	48	notcand	Nb	TFBS loss miRNA loss
OG11372_0	13	37	0.217391	15	arih2	5	31	notcand	Ab	TFBS gain miRNA gain
OG11372_0	8	37	0.217391	15	arih2	-2	31	notcand	Mz	TFBS gain miRNA loss
OG11372_0	-6	37	0.217391	15	arih2	3	31	notcand	Nb	TFBS loss miRNA gain
OG11372_0	-7	37	0.217391	15	arih2	-7	31	notcand	Pn	TFBS loss miRNA loss
OG13545_0	13	59	0.194059	19.6	arl14ep	-32	33	notcand	Ab	TFBS gain miRNA loss
OG13545_0	13	59	0.194059	19.6	arl14ep	-2	33	notcand	Mz	TFBS gain miRNA loss
OG13545_0	4	59	0.194059	19.6	arl14ep	-5	33	notcand	Pn	TFBS gain miRNA loss
OG13545_0	-1	59	0.194059	19.6	arl14ep	1	33	notcand	Nb	TFBS loss miRNA gain
OG8281_0	9	24	0.228395	18.5	arl2bp	12	25	notcand	Ab	TFBS gain miRNA gain
OG8281_0	29	24	0.228395	18.5	arl2bp	-4	25	notcand	Mz	TFBS gain miRNA loss
OG8281_0	21	24	0.228395	18.5	arl2bp	-5	25	notcand	Nb	TFBS gain miRNA loss
OG8281_0	28	24	0.228395	18.5	arl2bp	-5	25	notcand	Pn	TFBS gain miRNA loss
OG10419_0	25	8	0.230612	11.3	arl3	20	1	notcand	Ab	TFBS gain miRNA gain
OG10419_0	25	8	0.230612	11.3	arl3	24	1	notcand	Mz	TFBS gain miRNA gain
OG10419_0	18	8	0.230612	11.3	arl3	24	1	notcand	Nb	TFBS gain miRNA gain
OG10419_0	16	8	0.230612	11.3	arl3	24	1	notcand	Pn	TFBS gain miRNA gain
OG9417_0	3	37	0.181818	10	arl3l2	0	5	notcand	Mz	TFBS gain miRNA nc
OG9417_0	-1	37	0.181818	10	arl3l2	16	5	notcand	Ab	TFBS loss miRNA gain
OG9417_0	-9	37	0.181818	10	arl3l2	3	5	notcand	Nb	TFBS loss miRNA gain
OG9417_0	-1	37	0.181818	10	arl3l2	22	5	notcand	Pn	TFBS loss miRNA gain
OG11735_0	0	36	0.196429	11	arl4aa	-34	58	notcand	Ab	miRNA loss TFBS nc
OG11735_0	4	36	0.196429	11	arl4aa	-43	58	notcand	Mz	TFBS gain miRNA loss
OG11735_0	5	36	0.196429	11	arl4aa	-44	58	notcand	Pn	TFBS gain miRNA loss
OG11735_0	-4	36	0.196429	11	arl4aa	-44	58	notcand	Nb	TFBS loss miRNA loss
OG13724_0	24	8	0.25625	12.3	arl4ab	0	36	notcand	Pn	TFBS gain miRNA nc
OG13724_0	27	8	0.25625	12.3	arl4ab	9	36	notcand	Ab	TFBS gain miRNA gain
OG13724_0	18	8	0.25625	12.3	arl4ab	1	36	notcand	Nb	TFBS gain miRNA gain
OG13724_0	-8	8	0.25625	12.3	arl4ab	-36	36	notcand	Mz	TFBS loss miRNA loss
OG11585_0	0	38	0.193443	11.8	arl4d	-14	29	notcand	Nb	miRNA loss TFBS nc
OG11585_0	3	38	0.193443	11.8	arl4d	24	29	notcand	Ab	TFBS gain miRNA gain
OG11585_0	4	38	0.193443	11.8	arl4d	-15	29	notcand	Mz	TFBS gain miRNA loss
OG11585_0	1	38	0.193443	11.8	arl4d	-16	29	notcand	Pn	TFBS gain miRNA loss
OG8845_0	8	10	0.234483	6.8	arl5a	-31	48	notcand	Ab	TFBS gain miRNA loss
OG8845_0	7	10	0.234483	6.8	arl5a	-39	48	notcand	Mz	TFBS gain miRNA loss
OG8845_0	2	10	0.234483	6.8	arl5a	-38	48	notcand	Pn	TFBS gain miRNA loss
OG8845_0	-4	10	0.234483	6.8	arl5a	-34	48	notcand	Nb	TFBS loss miRNA loss
OG15912_0	0	18	0.221429	9.3	arl6ip4	-64	81	notcand	Nb	miRNA loss TFBS nc
OG15912_0	5	18	0.221429	9.3	arl6ip4	-67	81	notcand	Mz	TFBS gain miRNA loss
OG15912_0	-7	18	0.221429	9.3	arl6ip4	-64	81	notcand	Ab	TFBS loss miRNA loss
OG15912_0	-7	18	0.221429	9.3	arl6ip4	-69	81	notcand	Pn	TFBS loss miRNA loss
OG10061_0	3	18	0.235	9.4	arl9	-50	58	notcand	Pn	TFBS gain miRNA loss
OG10061_0	-18	18	0.235	9.4	arl9	-58	58	notcand	Ab	TFBS loss miRNA loss
OG10061_0	-3	18	0.235	9.4	arl9	-44	58	notcand	Mz	TFBS loss miRNA loss
OG10061_0	-18	18	0.235	9.4	arl9	-58	58	notcand	Nb	TFBS loss miRNA loss
OG7317_0	18	53	0.191011	17	armc1	17	37	notcand	Ab	TFBS gain miRNA gain
OG7317_0	-6	53	0.191011	17	armc1	-1	37	notcand	Mz	TFBS loss miRNA loss
OG7317_0	-12	53	0.191011	17	armc1	-2	37	notcand	Nb	TFBS loss miRNA loss
OG7317_0	-3	53	0.191011	17	armc1	-1	37	notcand	Pn	TFBS loss miRNA loss
OG11248_0	14	6	0.231429	8.1	armc10	5	54	notcand	Mz	TFBS gain miRNA gain
OG11248_0	14	6	0.231429	8.1	armc10	4	54	notcand	Pn	TFBS gain miRNA gain
OG11248_0	14	6	0.231429	8.1	armc10	-3	54	notcand	Ab	TFBS gain miRNA loss
OG11248_0	11	6	0.231429	8.1	armc10	-15	54	notcand	Nb	TFBS gain miRNA loss
OG11823_0	1	3	0.191667	2.3	armc1l	-23	31	notcand	Mz	TFBS gain miRNA loss
OG11823_0	4	3	0.191667	2.3	armc1l	-28	31	notcand	Nb	TFBS gain miRNA loss
OG11823_0	-1	3	0.191667	2.3	armc1l	-22	31	notcand	Ab	TFBS loss miRNA loss
OG11823_0	-2	3	0.191667	2.3	armc1l	-24	31	notcand	Pn	TFBS loss miRNA loss
OG11640_0	1	31	0.187037	10.1	armc2	1	65	notcand	Mz	TFBS gain miRNA gain
OG11640_0	6	31	0.187037	10.1	armc2	-17	65	notcand	Ab	TFBS gain miRNA loss
OG11640_0	-3	31	0.187037	10.1	armc2	-13	65	notcand	Nb	TFBS loss miRNA loss
OG11640_0	-2	31	0.187037	10.1	armc2	-7	65	notcand	Pn	TFBS loss miRNA loss
OG7349_0	-4	32	0.223529	11.4	armc3	11	5	notcand	Mz	TFBS loss miRNA gain
OG7349_0	-32	32	0.223529	11.4	armc3	-5	5	notcand	Ab	TFBS loss miRNA loss
OG7349_0	-8	32	0.223529	11.4	armc3	-1	5	notcand	Nb	TFBS loss miRNA loss
OG7349_0	-1	32	0.223529	11.4	armc3	-3	5	notcand	Pn	TFBS loss miRNA loss
OG8525_0	-28	44	0.235	14.1	armc4	6	4	notcand	Ab	TFBS loss miRNA gain
OG8525_0	-42	44	0.235	14.1	armc4	22	4	notcand	Mz	TFBS loss miRNA gain
OG8525_0	-17	44	0.235	14.1	armc4	-3	4	notcand	Nb	TFBS loss miRNA loss
OG8525_0	-20	44	0.235	14.1	armc4	-3	4	notcand	Pn	TFBS loss miRNA loss
OG14283_0	25	0	0.253659	10.4	armc5	20	0	notcand	Ab	TFBS gain miRNA gain
OG14283_0	20	0	0.253659	10.4	armc5	16	0	notcand	Mz	TFBS gain miRNA gain
OG14283_0	15	0	0.253659	10.4	armc5	12	0	notcand	Nb	TFBS gain miRNA gain
OG14283_0	24	0	0.253659	10.4	armc5	13	0	notcand	Pn	TFBS gain miRNA gain
OG9224_0	-1	3	0.2	0.6	armc6	3	42	notcand	Ab	TFBS loss miRNA gain
OG9224_0	-2	3	0.2	0.6	armc6	-4	42	notcand	Mz	TFBS loss miRNA loss
OG9224_0	-1	3	0.2	0.6	armc6	-11	42	notcand	Nb	TFBS loss miRNA loss
OG9224_0	-2	3	0.2	0.6	armc6	-5	42	notcand	Pn	TFBS loss miRNA loss
OG9383_0	8	47	0.20814	17.9	armc7	0	10	notcand	Ab	TFBS gain miRNA nc
OG9383_0	7	47	0.20814	17.9	armc7	7	10	notcand	Mz	TFBS gain miRNA gain
OG9383_0	8	47	0.20814	17.9	armc7	8	10	notcand	Pn	TFBS gain miRNA gain
OG9383_0	-12	47	0.20814	17.9	armc7	5	10	notcand	Nb	TFBS loss miRNA gain
OG7974_0	-2	30	0.25	12.5	armc8	36	46	notcand	Ab	TFBS loss miRNA gain
OG7974_0	-1	30	0.25	12.5	armc8	14	46	notcand	Mz	TFBS loss miRNA gain
OG7974_0	-3	30	0.25	12.5	armc8	-5	46	notcand	Nb	TFBS loss miRNA loss
OG7974_0	-30	30	0.25	12.5	armc8	-46	46	notcand	Pn	TFBS loss miRNA loss
OG9312_0	4	31	0.242857	11.9	armc9	-4	20	notcand	Ab	TFBS gain miRNA loss
OG9312_0	-20	31	0.242857	11.9	armc9	-19	20	notcand	Mz	TFBS loss miRNA loss
OG9312_0	-20	31	0.242857	11.9	armc9	-11	20	notcand	Nb	TFBS loss miRNA loss
OG9312_0	-18	31	0.242857	11.9	armc9	-5	20	notcand	Pn	TFBS loss miRNA loss
OG3366_0	-1	23	0.221622	8.2	arntl2_(1_of_2)	30	49	notcand	Ab	TFBS loss miRNA gain
OG3366_0	-5	23	0.221622	8.2	arntl2_(1_of_2)	2	49	notcand	Mz	TFBS loss miRNA gain
OG3366_0	-9	23	0.221622	8.2	arntl2_(1_of_2)	1	49	notcand	Pn	TFBS loss miRNA gain
OG3366_0	-11	23	0.221622	8.2	arntl2_(1_of_2)	-3	49	notcand	Nb	TFBS loss miRNA loss
OG9615_0	-3	62	0.202326	17.4	arpc2	1	8	notcand	Ab	TFBS loss miRNA gain
OG9615_0	-21	62	0.202326	17.4	arpc2	-2	8	notcand	Mz	TFBS loss miRNA loss
OG9615_0	-22	62	0.202326	17.4	arpc2	-3	8	notcand	Nb	TFBS loss miRNA loss
OG9615_0	-8	62	0.202326	17.4	arpc2	-2	8	notcand	Pn	TFBS loss miRNA loss
OG6014_0	-3	8	0.254545	2.8	arpc4l	0	11	notcand	Nb	TFBS loss miRNA nc
OG6014_0	-1	8	0.254545	2.8	arpc4l	2	11	notcand	Ab	TFBS loss miRNA gain
OG6014_0	-1	8	0.254545	2.8	arpc4l	1	11	notcand	Pn	TFBS loss miRNA gain
OG6014_0	-8	8	0.254545	2.8	arpc4l	-11	11	notcand	Mz	TFBS loss miRNA loss
OG13689_0	10	13	0.205556	11.1	arpp19a	10	37	notcand	Ab	TFBS gain miRNA gain
OG13689_0	7	13	0.205556	11.1	arpp19a	3	37	notcand	Mz	TFBS gain miRNA gain
OG13689_0	7	13	0.205556	11.1	arpp19a	-26	37	notcand	Nb	TFBS gain miRNA loss
OG13689_0	27	13	0.205556	11.1	arpp19a	-1	37	notcand	Pn	TFBS gain miRNA loss
OG12334_0	42	1	0.243077	15.8	arpp21	29	9	notcand	Ab	TFBS gain miRNA gain
OG12334_0	36	1	0.243077	15.8	arpp21	18	9	notcand	Nb	TFBS gain miRNA gain
OG12334_0	46	1	0.243077	15.8	arpp21	-6	9	notcand	Mz	TFBS gain miRNA loss
OG12334_0	44	1	0.243077	15.8	arpp21	-7	9	notcand	Pn	TFBS gain miRNA loss
OG14358_0	7	26	0.212281	12.1	arr3a	5	9	notcand	Mz	TFBS gain miRNA gain
OG14358_0	2	26	0.212281	12.1	arr3a	2	9	notcand	Nb	TFBS gain miRNA gain
OG14358_0	4	26	0.212281	12.1	arr3a	-1	9	notcand	Pn	TFBS gain miRNA loss
OG14358_0	-6	26	0.212281	12.1	arr3a	2	9	notcand	Ab	TFBS loss miRNA gain
OG3859_0	-3	75	0.203738	21.8	arrb1	14	25	notcand	Mz	TFBS loss miRNA gain
OG3859_0	-13	75	0.203738	21.8	arrb1	13	25	notcand	Nb	TFBS loss miRNA gain
OG3859_0	-5	75	0.203738	21.8	arrb1	11	25	notcand	Pn	TFBS loss miRNA gain
OG3859_0	-38	75	0.203738	21.8	arrb1	-24	25	notcand	Ab	TFBS loss miRNA loss
OG10733_0	2	65	0.204854	21.1	arrdc1b	-38	68	notcand	Mz	TFBS gain miRNA loss
OG10733_0	2	65	0.204854	21.1	arrdc1b	-40	68	notcand	Pn	TFBS gain miRNA loss
OG10733_0	-17	65	0.204854	21.1	arrdc1b	-22	68	notcand	Ab	TFBS loss miRNA loss
OG10733_0	-17	65	0.204854	21.1	arrdc1b	-58	68	notcand	Nb	TFBS loss miRNA loss
OG10197_0	5	61	0.18	16.2	arrdc2	16	37	notcand	Ab	TFBS gain miRNA gain
OG10197_0	3	61	0.18	16.2	arrdc2	-35	37	notcand	Mz	TFBS gain miRNA loss
OG10197_0	-11	61	0.18	16.2	arrdc2	-6	37	notcand	Nb	TFBS loss miRNA loss
OG10197_0	-2	61	0.18	16.2	arrdc2	-3	37	notcand	Pn	TFBS loss miRNA loss
OG4348_0	7	64	0.197059	20.1	arrdc3a	8	16	notcand	Ab	TFBS gain miRNA gain
OG4348_0	4	64	0.197059	20.1	arrdc3a	27	16	notcand	Mz	TFBS gain miRNA gain
OG4348_0	2	64	0.197059	20.1	arrdc3a	29	16	notcand	Pn	TFBS gain miRNA gain
OG4348_0	-9	64	0.197059	20.1	arrdc3a	28	16	notcand	Nb	TFBS loss miRNA gain
OG4349_0	0	29	0.229091	12.6	arrdc3b	-36	55	notcand	Ab	miRNA loss TFBS nc
OG4349_0	6	29	0.229091	12.6	arrdc3b	-36	55	notcand	Mz	TFBS gain miRNA loss
OG4349_0	-11	29	0.229091	12.6	arrdc3b	-18	55	notcand	Nb	TFBS loss miRNA loss
OG4349_0	-5	29	0.229091	12.6	arrdc3b	-36	55	notcand	Pn	TFBS loss miRNA loss
OG2105_0	3	66	0.179121	16.3	arsj	2	18	notcand	Mz	TFBS gain miRNA gain
OG2105_0	-12	66	0.179121	16.3	arsj	10	18	notcand	Ab	TFBS loss miRNA gain
OG2105_0	-22	66	0.179121	16.3	arsj	-1	18	notcand	Nb	TFBS loss miRNA loss
OG2105_0	-66	66	0.179121	16.3	arsj	-18	18	notcand	Pn	TFBS loss miRNA loss
OG11071_0	18	0	0.213333	6.4	arv1	39	0	notcand	Ab	TFBS gain miRNA gain
OG11071_0	16	0	0.213333	6.4	arv1	30	0	notcand	Mz	TFBS gain miRNA gain
OG11071_0	13	0	0.213333	6.4	arv1	31	0	notcand	Nb	TFBS gain miRNA gain
OG11071_0	18	0	0.213333	6.4	arv1	28	0	notcand	Pn	TFBS gain miRNA gain
OG1688_0	9	42	0.173239	12.3	arvcf	5	23	notcand	Ab	TFBS gain miRNA gain
OG1688_0	3	42	0.173239	12.3	arvcf	26	23	notcand	Nb	TFBS gain miRNA gain
OG1688_0	9	42	0.173239	12.3	arvcf	-1	23	notcand	Mz	TFBS gain miRNA loss
OG1688_0	9	42	0.173239	12.3	arvcf	-6	23	notcand	Pn	TFBS gain miRNA loss
OG12156_0	42	0	0.181818	12	arxa	22	0	notcand	Ab	TFBS gain miRNA gain
OG12156_0	45	0	0.181818	12	arxa	1	0	notcand	Mz	TFBS gain miRNA gain
OG12156_0	34	0	0.181818	12	arxa	16	0	notcand	Nb	TFBS gain miRNA gain
OG12156_0	41	0	0.181818	12	arxa	24	0	notcand	Pn	TFBS gain miRNA gain
OG9435_0	10	41	0.202299	17.6	asb1	1	33	notcand	Ab	TFBS gain miRNA gain
OG9435_0	17	41	0.202299	17.6	asb1	-4	33	notcand	Mz	TFBS gain miRNA loss
OG9435_0	14	41	0.202299	17.6	asb1	-7	33	notcand	Nb	TFBS gain miRNA loss
OG9435_0	10	41	0.202299	17.6	asb1	-10	33	notcand	Pn	TFBS gain miRNA loss
OG7405_0	-2	26	0.214894	10.1	asb10	9	6	notcand	Ab	TFBS loss miRNA gain
OG7405_0	-5	26	0.214894	10.1	asb10	37	6	notcand	Nb	TFBS loss miRNA gain
OG7405_0	-1	26	0.214894	10.1	asb10	4	6	notcand	Pn	TFBS loss miRNA gain
OG7405_0	-26	26	0.214894	10.1	asb10	-6	6	notcand	Mz	TFBS loss miRNA loss
OG12064_0	19	18	0.234091	10.3	asb12a	6	1	notcand	Ab	TFBS gain miRNA gain
OG12064_0	-13	18	0.234091	10.3	asb12a	35	1	notcand	Mz	TFBS loss miRNA gain
OG12064_0	-11	18	0.234091	10.3	asb12a	10	1	notcand	Nb	TFBS loss miRNA gain
OG12064_0	-10	18	0.234091	10.3	asb12a	48	1	notcand	Pn	TFBS loss miRNA gain
OG13583_0	0	28	0.187805	7.7	asb12b	63	9	notcand	Ab	miRNA gain TFBS nc
OG13583_0	-1	28	0.187805	7.7	asb12b	49	9	notcand	Mz	TFBS loss miRNA gain
OG13583_0	-4	28	0.187805	7.7	asb12b	49	9	notcand	Nb	TFBS loss miRNA gain
OG13583_0	-3	28	0.187805	7.7	asb12b	50	9	notcand	Pn	TFBS loss miRNA gain
OG6655_0	0	2	0.181818	2	asb15b	-12	49	notcand	Pn	miRNA loss TFBS nc
OG6655_0	1	2	0.181818	2	asb15b	-44	49	notcand	Ab	TFBS gain miRNA loss
OG6655_0	2	2	0.181818	2	asb15b	-9	49	notcand	Mz	TFBS gain miRNA loss
OG6655_0	-2	2	0.181818	2	asb15b	-49	49	notcand	Nb	TFBS loss miRNA loss
OG9576_0	0	30	0.160465	6.9	asb16	5	5	notcand	Mz	miRNA gain TFBS nc
OG9576_0	3	30	0.160465	6.9	asb16	39	5	notcand	Ab	TFBS gain miRNA gain
OG9576_0	-3	30	0.160465	6.9	asb16	2	5	notcand	Nb	TFBS loss miRNA gain
OG9576_0	-1	30	0.160465	6.9	asb16	8	5	notcand	Pn	TFBS loss miRNA gain
OG10763_0	40	24	0.22907	19.7	asb4	-11	29	notcand	Ab	TFBS gain miRNA loss
OG10763_0	4	24	0.22907	19.7	asb4	-14	29	notcand	Mz	TFBS gain miRNA loss
OG10763_0	8	24	0.22907	19.7	asb4	-24	29	notcand	Nb	TFBS gain miRNA loss
OG10763_0	31	24	0.22907	19.7	asb4	-16	29	notcand	Pn	TFBS gain miRNA loss
OG10547_0	-2	45	0.182353	12.4	asb6	-6	23	notcand	Ab	TFBS loss miRNA loss
OG10547_0	-2	45	0.182353	12.4	asb6	-21	23	notcand	Mz	TFBS loss miRNA loss
OG10547_0	-14	45	0.182353	12.4	asb6	-8	23	notcand	Nb	TFBS loss miRNA loss
OG10547_0	-1	45	0.182353	12.4	asb6	-12	23	notcand	Pn	TFBS loss miRNA loss
OG14345_0	0	31	0.182456	10.4	asb8	-19	53	notcand	Nb	miRNA loss TFBS nc
OG14345_0	8	31	0.182456	10.4	asb8	1	53	notcand	Ab	TFBS gain miRNA gain
OG14345_0	12	31	0.182456	10.4	asb8	-6	53	notcand	Mz	TFBS gain miRNA loss
OG14345_0	8	31	0.182456	10.4	asb8	-31	53	notcand	Pn	TFBS gain miRNA loss
OG5861_0	0	42	0.194253	16.9	asf1ba	-3	13	notcand	Nb	miRNA loss TFBS nc
OG5861_0	8	42	0.194253	16.9	asf1ba	6	13	notcand	Ab	TFBS gain miRNA gain
OG5861_0	-1	42	0.194253	16.9	asf1ba	1	13	notcand	Pn	TFBS loss miRNA gain
OG5861_0	-1	42	0.194253	16.9	asf1ba	-2	13	notcand	Mz	TFBS loss miRNA loss
OG468_0	0	37	0.188333	11.3	asic2	-38	44	notcand	Ab	miRNA loss TFBS nc
OG468_0	4	37	0.188333	11.3	asic2	-2	44	notcand	Mz	TFBS gain miRNA loss
OG468_0	-6	37	0.188333	11.3	asic2	-13	44	notcand	Nb	TFBS loss miRNA loss
OG468_0	-1	37	0.188333	11.3	asic2	-10	44	notcand	Pn	TFBS loss miRNA loss
OG467_0	2	57	0.169048	14.2	asic4a	0	3	notcand	Pn	TFBS gain miRNA nc
OG467_0	7	57	0.169048	14.2	asic4a	2	3	notcand	Ab	TFBS gain miRNA gain
OG467_0	-2	57	0.169048	14.2	asic4a	67	3	notcand	Mz	TFBS loss miRNA gain
OG467_0	-10	57	0.169048	14.2	asic4a	36	3	notcand	Nb	TFBS loss miRNA gain
OG7512_0	0	37	0.236364	13	asmt2	1	72	notcand	Ab	miRNA gain TFBS nc
OG7512_0	-15	37	0.236364	13	asmt2	-14	72	notcand	Mz	TFBS loss miRNA loss
OG7512_0	-18	37	0.236364	13	asmt2	-38	72	notcand	Nb	TFBS loss miRNA loss
OG7512_0	-2	37	0.236364	13	asmt2	-67	72	notcand	Pn	TFBS loss miRNA loss
OG9856_0	21	39	0.2075	16.6	asns	5	29	notcand	Mz	TFBS gain miRNA gain
OG9856_0	8	39	0.2075	16.6	asns	-15	29	notcand	Ab	TFBS gain miRNA loss
OG9856_0	-13	39	0.2075	16.6	asns	-26	29	notcand	Nb	TFBS loss miRNA loss
OG9856_0	-39	39	0.2075	16.6	asns	-29	29	notcand	Pn	TFBS loss miRNA loss
OG8811_0	0	45	0.214667	16.1	asnsd1	18	2	notcand	Ab	miRNA gain TFBS nc
OG8811_0	-1	45	0.214667	16.1	asnsd1	7	2	notcand	Mz	TFBS loss miRNA gain
OG8811_0	-13	45	0.214667	16.1	asnsd1	3	2	notcand	Nb	TFBS loss miRNA gain
OG8811_0	-4	45	0.214667	16.1	asnsd1	9	2	notcand	Pn	TFBS loss miRNA gain
OG7766_0	2	29	0.244898	12	aspa	-1	33	notcand	Mz	TFBS gain miRNA loss
OG7766_0	-11	29	0.244898	12	aspa	3	33	notcand	Ab	TFBS loss miRNA gain
OG7766_0	-22	29	0.244898	12	aspa	7	33	notcand	Pn	TFBS loss miRNA gain
OG7766_0	-16	29	0.244898	12	aspa	-4	33	notcand	Nb	TFBS loss miRNA loss
OG7908_0	-5	59	0.22	19.8	aspg	30	10	notcand	Ab	TFBS loss miRNA gain
OG7908_0	-2	59	0.22	19.8	aspg	36	10	notcand	Mz	TFBS loss miRNA gain
OG7908_0	-27	59	0.22	19.8	aspg	32	10	notcand	Nb	TFBS loss miRNA gain
OG7908_0	-59	59	0.22	19.8	aspg	-10	10	notcand	Pn	TFBS loss miRNA loss
OG13931_0	4	36	0.225455	12.4	asphd1	1	33	notcand	Ab	TFBS gain miRNA gain
OG13931_0	-1	36	0.225455	12.4	asphd1	2	33	notcand	Mz	TFBS loss miRNA gain
OG13931_0	-4	36	0.225455	12.4	asphd1	-20	33	notcand	Nb	TFBS loss miRNA loss
OG13931_0	-20	36	0.225455	12.4	asphd1	-6	33	notcand	Pn	TFBS loss miRNA loss
OG6724_0	14	39	0.211842	16.1	aspm	-26	28	notcand	Mz	TFBS gain miRNA loss
OG6724_0	-39	39	0.211842	16.1	aspm	-28	28	notcand	Ab	TFBS loss miRNA loss
OG6724_0	-39	39	0.211842	16.1	aspm	-28	28	notcand	Nb	TFBS loss miRNA loss
OG6724_0	-4	39	0.211842	16.1	aspm	-27	28	notcand	Pn	TFBS loss miRNA loss
OG7938_0	-1	10	0.215385	2.8	aste1	9	77	notcand	Ab	TFBS loss miRNA gain
OG7938_0	-1	10	0.215385	2.8	aste1	-11	77	notcand	Mz	TFBS loss miRNA loss
OG7938_0	-7	10	0.215385	2.8	aste1	-48	77	notcand	Nb	TFBS loss miRNA loss
OG7938_0	-1	10	0.215385	2.8	aste1	-56	77	notcand	Pn	TFBS loss miRNA loss
OG11064_0	1	20	0.232653	11.4	asun	0	5	notcand	Ab	TFBS gain miRNA nc
OG11064_0	11	20	0.232653	11.4	asun	0	5	notcand	Mz	TFBS gain miRNA nc
OG11064_0	6	20	0.232653	11.4	asun	0	5	notcand	Nb	TFBS gain miRNA nc
OG11064_0	2	20	0.232653	11.4	asun	-1	5	notcand	Pn	TFBS gain miRNA loss
OG6717_0	4	4	0.204545	9	asz1	18	29	notcand	Ab	TFBS gain miRNA gain
OG6717_0	2	4	0.204545	9	asz1	6	29	notcand	Mz	TFBS gain miRNA gain
OG6717_0	34	4	0.204545	9	asz1	5	29	notcand	Nb	TFBS gain miRNA gain
OG6717_0	1	4	0.204545	9	asz1	-6	29	notcand	Pn	TFBS gain miRNA loss
OG6716_0	-4	21	0.194444	7	atad3b	1	3	notcand	Ab	TFBS loss miRNA gain
OG6716_0	-7	21	0.194444	7	atad3b	-1	3	notcand	Mz	TFBS loss miRNA loss
OG6716_0	-8	21	0.194444	7	atad3b	-1	3	notcand	Nb	TFBS loss miRNA loss
OG6716_0	-3	21	0.194444	7	atad3b	-2	3	notcand	Pn	TFBS loss miRNA loss
OG9981_0	9	59	0.186458	17.9	atad5a	2	25	notcand	Ab	TFBS gain miRNA gain
OG9981_0	6	59	0.186458	17.9	atad5a	-14	25	notcand	Mz	TFBS gain miRNA loss
OG9981_0	1	59	0.186458	17.9	atad5a	-10	25	notcand	Pn	TFBS gain miRNA loss
OG9981_0	-9	59	0.186458	17.9	atad5a	18	25	notcand	Nb	TFBS loss miRNA gain
OG12072_0	5	21	0.242222	10.9	atat1	-68	91	notcand	Ab	TFBS gain miRNA loss
OG12072_0	5	21	0.242222	10.9	atat1	-44	91	notcand	Mz	TFBS gain miRNA loss
OG12072_0	3	21	0.242222	10.9	atat1	-77	91	notcand	Nb	TFBS gain miRNA loss
OG12072_0	7	21	0.242222	10.9	atat1	-42	91	notcand	Pn	TFBS gain miRNA loss
OG4378_0	7	44	0.204348	14.1	atcaya	-2	57	notcand	Ab	TFBS gain miRNA loss
OG4378_0	5	44	0.204348	14.1	atcaya	-4	57	notcand	Pn	TFBS gain miRNA loss
OG4378_0	-14	44	0.204348	14.1	atcaya	-3	57	notcand	Mz	TFBS loss miRNA loss
OG4378_0	-7	44	0.204348	14.1	atcaya	-49	57	notcand	Nb	TFBS loss miRNA loss
OG10194_0	4	58	0.20339	24	atf1	9	20	notcand	Mz	TFBS gain miRNA gain
OG10194_0	7	58	0.20339	24	atf1	-3	20	notcand	Nb	TFBS gain miRNA loss
OG10194_0	16	58	0.20339	24	atf1	-3	20	notcand	Pn	TFBS gain miRNA loss
OG10194_0	-5	58	0.20339	24	atf1	16	20	notcand	Ab	TFBS loss miRNA gain
OG7567_0	3	53	0.144775	584.6	atf3	17	58	notcand	Ab	TFBS gain miRNA gain
OG7567_0	4	53	0.144775	584.6	atf3	-12	58	notcand	Mz	TFBS gain miRNA loss
OG7567_0	-1	53	0.144775	584.6	atf3	1	58	notcand	Pn	TFBS loss miRNA gain
OG7567_0	-4	53	0.144775	584.6	atf3	-30	58	notcand	Nb	TFBS loss miRNA loss
OG8770_0	15	41	0.16502	167	atf4a	4	18	notcand	Ab	TFBS gain miRNA gain
OG8770_0	10	41	0.16502	167	atf4a	-4	18	notcand	Pn	TFBS gain miRNA loss
OG8770_0	-2	41	0.16502	167	atf4a	4	18	notcand	Nb	TFBS loss miRNA gain
OG8770_0	-6	41	0.16502	167	atf4a	-6	18	notcand	Mz	TFBS loss miRNA loss
OG13287_0	12	53	0.162894	165.5	atf4b	0	2	notcand	Mz	TFBS gain miRNA nc
OG13287_0	2	53	0.162894	165.5	atf4b	0	2	notcand	Pn	TFBS gain miRNA nc
OG13287_0	8	53	0.162894	165.5	atf4b	5	2	notcand	Ab	TFBS gain miRNA gain
OG9638_0	3	21	0.169643	9.5	atf5a	-2	37	notcand	Ab	TFBS gain miRNA loss
OG9638_0	3	21	0.169643	9.5	atf5a	-10	37	notcand	Mz	TFBS gain miRNA loss
OG9638_0	-2	21	0.169643	9.5	atf5a	-4	37	notcand	Nb	TFBS loss miRNA loss
OG9638_0	-21	21	0.169643	9.5	atf5a	-37	37	notcand	Pn	TFBS loss miRNA loss
OG11949_0	18	45	0.239241	18.9	atg101	-40	47	notcand	Pn	TFBS gain miRNA loss
OG11949_0	-14	45	0.239241	18.9	atg101	-29	47	notcand	Ab	TFBS loss miRNA loss
OG11949_0	-45	45	0.239241	18.9	atg101	-47	47	notcand	Mz	TFBS loss miRNA loss
OG11949_0	-13	45	0.239241	18.9	atg101	-38	47	notcand	Nb	TFBS loss miRNA loss
OG10121_0	2	6	0.209524	4.4	atg13	0	26	notcand	Nb	TFBS gain miRNA nc
OG10121_0	5	6	0.209524	4.4	atg13	7	26	notcand	Ab	TFBS gain miRNA gain
OG10121_0	3	6	0.209524	4.4	atg13	2	26	notcand	Pn	TFBS gain miRNA gain
OG10121_0	4	6	0.209524	4.4	atg13	-1	26	notcand	Mz	TFBS gain miRNA loss
OG9927_0	13	35	0.236264	21.5	atg14	0	15	notcand	Pn	TFBS gain miRNA nc
OG9927_0	29	35	0.236264	21.5	atg14	3	15	notcand	Mz	TFBS gain miRNA gain
OG9927_0	8	35	0.236264	21.5	atg14	5	15	notcand	Nb	TFBS gain miRNA gain
OG9927_0	-35	35	0.236264	21.5	atg14	-15	15	notcand	Ab	TFBS loss miRNA loss
OG7470_0	8	46	0.213483	19	atg16l2	0	25	notcand	Mz	TFBS gain miRNA nc
OG7470_0	5	46	0.213483	19	atg16l2	-19	25	notcand	Nb	TFBS gain miRNA loss
OG7470_0	-1	46	0.213483	19	atg16l2	-9	25	notcand	Ab	TFBS loss miRNA loss
OG7470_0	-14	46	0.213483	19	atg16l2	-14	25	notcand	Pn	TFBS loss miRNA loss
OG4042_0	1	14	0.228571	6.4	atg2b	-5	32	notcand	Nb	TFBS gain miRNA loss
OG4042_0	-1	14	0.228571	6.4	atg2b	4	32	notcand	Ab	TFBS loss miRNA gain
OG4042_0	-5	14	0.228571	6.4	atg2b	-4	32	notcand	Mz	TFBS loss miRNA loss
OG4042_0	-2	14	0.228571	6.4	atg2b	-4	32	notcand	Pn	TFBS loss miRNA loss
OG9449_0	14	40	0.207865	18.5	atg4c	-10	59	notcand	Nb	TFBS gain miRNA loss
OG9449_0	23	40	0.207865	18.5	atg4c	-25	59	notcand	Pn	TFBS gain miRNA loss
OG9449_0	-9	40	0.207865	18.5	atg4c	-13	59	notcand	Ab	TFBS loss miRNA loss
OG9449_0	-7	40	0.207865	18.5	atg4c	-16	59	notcand	Mz	TFBS loss miRNA loss
OG7811_0	1	40	0.2	12.4	atg7	0	31	notcand	Ab	TFBS gain miRNA nc
OG7811_0	1	40	0.2	12.4	atg7	-10	31	notcand	Pn	TFBS gain miRNA loss
OG7811_0	-7	40	0.2	12.4	atg7	-15	31	notcand	Mz	TFBS loss miRNA loss
OG7811_0	-9	40	0.2	12.4	atg7	-5	31	notcand	Nb	TFBS loss miRNA loss
OG6411_0	2	39	0.210811	15.6	atg9a	12	11	notcand	Ab	TFBS gain miRNA gain
OG6411_0	2	39	0.210811	15.6	atg9a	1	11	notcand	Mz	TFBS gain miRNA gain
OG6411_0	4	39	0.210811	15.6	atg9a	-9	11	notcand	Nb	TFBS gain miRNA loss
OG6411_0	-1	39	0.210811	15.6	atg9a	-1	11	notcand	Pn	TFBS loss miRNA loss
OG8234_0	3	61	0.195745	18.4	atic	-1	16	notcand	Mz	TFBS gain miRNA loss
OG8234_0	3	61	0.195745	18.4	atic	-14	16	notcand	Pn	TFBS gain miRNA loss
OG8234_0	-12	61	0.195745	18.4	atic	-11	16	notcand	Ab	TFBS loss miRNA loss
OG8234_0	-10	61	0.195745	18.4	atic	-12	16	notcand	Nb	TFBS loss miRNA loss
OG1729_0	-8	24	0.237143	8.3	atl1	0	15	notcand	Nb	TFBS loss miRNA nc
OG1729_0	-4	24	0.237143	8.3	atl1	54	15	notcand	Ab	TFBS loss miRNA gain
OG1729_0	-5	24	0.237143	8.3	atl1	9	15	notcand	Mz	TFBS loss miRNA gain
OG1729_0	-18	24	0.237143	8.3	atl1	40	15	notcand	Pn	TFBS loss miRNA gain
OG2686_0	-17	49	0.213235	14.5	atp10a	0	19	notcand	Pn	TFBS loss miRNA nc
OG2686_0	-14	49	0.213235	14.5	atp10a	23	19	notcand	Ab	TFBS loss miRNA gain
OG2686_0	-25	49	0.213235	14.5	atp10a	42	19	notcand	Nb	TFBS loss miRNA gain
OG2686_0	-12	49	0.213235	14.5	atp10a	-6	19	notcand	Mz	TFBS loss miRNA loss
OG9127_0	-5	5	0.2375	1.9	atp13a1	-23	23	notcand	Ab	TFBS loss miRNA loss
OG9127_0	-5	5	0.2375	1.9	atp13a1	-23	23	notcand	Mz	TFBS loss miRNA loss
OG9127_0	-5	5	0.2375	1.9	atp13a1	-23	23	notcand	Nb	TFBS loss miRNA loss
OG9127_0	-1	5	0.2375	1.9	atp13a1	-11	23	notcand	Pn	TFBS loss miRNA loss
OG1828_0	21	32	0.186301	13.6	atp13a2	-34	38	notcand	Ab	TFBS gain miRNA loss
OG1828_0	11	32	0.186301	13.6	atp13a2	-24	38	notcand	Mz	TFBS gain miRNA loss
OG1828_0	9	32	0.186301	13.6	atp13a2	-12	38	notcand	Nb	TFBS gain miRNA loss
OG1828_0	15	32	0.186301	13.6	atp13a2	-37	38	notcand	Pn	TFBS gain miRNA loss
OG1825_0	-42	74	0.227551	22.3	atp13a3	23	75	notcand	Ab	TFBS loss miRNA gain
OG1825_0	-18	74	0.227551	22.3	atp13a3	12	75	notcand	Mz	TFBS loss miRNA gain
OG1825_0	-28	74	0.227551	22.3	atp13a3	-64	75	notcand	Nb	TFBS loss miRNA loss
OG1825_0	-50	74	0.227551	22.3	atp13a3	-23	75	notcand	Pn	TFBS loss miRNA loss
OG1099_0	5	31	0.229231	14.9	atp1a2a	0	31	notcand	Mz	TFBS gain miRNA nc
OG1099_0	6	31	0.229231	14.9	atp1a2a	-17	31	notcand	Ab	TFBS gain miRNA loss
OG1099_0	5	31	0.229231	14.9	atp1a2a	-21	31	notcand	Pn	TFBS gain miRNA loss
OG1099_0	-5	31	0.229231	14.9	atp1a2a	-30	31	notcand	Nb	TFBS loss miRNA loss
OG1097_0	-1	53	0.204878	16.8	atp1a3	-2	52	notcand	Ab	TFBS loss miRNA loss
OG1097_0	-3	53	0.204878	16.8	atp1a3	-33	52	notcand	Mz	TFBS loss miRNA loss
OG1097_0	-16	53	0.204878	16.8	atp1a3	-28	52	notcand	Nb	TFBS loss miRNA loss
OG1097_0	-2	53	0.204878	16.8	atp1a3	-11	52	notcand	Pn	TFBS loss miRNA loss
OG1096_0	-9	50	0.193671	15.3	atp1a3b	0	22	notcand	Nb	TFBS loss miRNA nc
OG1096_0	8	50	0.193671	15.3	atp1a3b	10	22	notcand	Ab	TFBS gain miRNA gain
OG1096_0	1	50	0.193671	15.3	atp1a3b	3	22	notcand	Mz	TFBS gain miRNA gain
OG1096_0	2	50	0.193671	15.3	atp1a3b	-1	22	notcand	Pn	TFBS gain miRNA loss
OG1202_0	2	41	0.201471	13.7	atp2a1l	29	43	notcand	Pn	TFBS gain miRNA gain
OG1202_0	2	41	0.201471	13.7	atp2a1l	-20	43	notcand	Ab	TFBS gain miRNA loss
OG1202_0	2	41	0.201471	13.7	atp2a1l	-42	43	notcand	Mz	TFBS gain miRNA loss
OG1202_0	-4	41	0.201471	13.7	atp2a1l	-8	43	notcand	Nb	TFBS loss miRNA loss
OG1207_0	12	42	0.187356	16.3	atp2a2b	30	25	notcand	Nb	TFBS gain miRNA gain
OG1207_0	20	42	0.187356	16.3	atp2a2b	-20	25	notcand	Ab	TFBS gain miRNA loss
OG1207_0	20	42	0.187356	16.3	atp2a2b	-10	25	notcand	Mz	TFBS gain miRNA loss
OG1207_0	13	42	0.187356	16.3	atp2a2b	-16	25	notcand	Pn	TFBS gain miRNA loss
OG1022_0	5	44	0.19881	16.7	atp2b1a	36	36	notcand	Ab	TFBS gain miRNA gain
OG1022_0	5	44	0.19881	16.7	atp2b1a	8	36	notcand	Pn	TFBS gain miRNA gain
OG1022_0	9	44	0.19881	16.7	atp2b1a	-32	36	notcand	Mz	TFBS gain miRNA loss
OG1022_0	-1	44	0.19881	16.7	atp2b1a	-29	36	notcand	Nb	TFBS loss miRNA loss
OG1021_0	0	12	0.22	9.9	atp2b1b	-11	17	notcand	Pn	miRNA loss TFBS nc
OG1021_0	25	12	0.22	9.9	atp2b1b	-3	17	notcand	Ab	TFBS gain miRNA loss
OG1021_0	-8	12	0.22	9.9	atp2b1b	5	17	notcand	Mz	TFBS loss miRNA gain
OG1021_0	-5	12	0.22	9.9	atp2b1b	-1	17	notcand	Nb	TFBS loss miRNA loss
OG1024_0	8	39	0.201429	14.1	atp2b2	-52	118	notcand	Mz	TFBS gain miRNA loss
OG1024_0	4	39	0.201429	14.1	atp2b2	-78	118	notcand	Pn	TFBS gain miRNA loss
OG1024_0	-4	39	0.201429	14.1	atp2b2	-114	118	notcand	Ab	TFBS loss miRNA loss
OG1024_0	-2	39	0.201429	14.1	atp2b2	-52	118	notcand	Nb	TFBS loss miRNA loss
OG5355_0	7	41	0.190909	12.6	atp5a1	7	13	notcand	Ab	TFBS gain miRNA gain
OG5355_0	6	41	0.190909	12.6	atp5a1	1	13	notcand	Pn	TFBS gain miRNA gain
OG5355_0	-15	41	0.190909	12.6	atp5a1	2	13	notcand	Mz	TFBS loss miRNA gain
OG5355_0	-3	41	0.190909	12.6	atp5a1	1	13	notcand	Nb	TFBS loss miRNA gain
OG11563_0	0	7	0.171429	2.4	atp5c1	-3	6	notcand	Mz	miRNA loss TFBS nc
OG11563_0	3	7	0.171429	2.4	atp5c1	-1	6	notcand	Ab	TFBS gain miRNA loss
OG11563_0	1	7	0.171429	2.4	atp5c1	-3	6	notcand	Pn	TFBS gain miRNA loss
OG11563_0	-7	7	0.171429	2.4	atp5c1	-6	6	notcand	Nb	TFBS loss miRNA loss
OG9255_0	34	13	0.224	11.2	atp5d	0	4	notcand	Pn	TFBS gain miRNA nc
OG9255_0	-13	13	0.224	11.2	atp5d	-4	4	notcand	Ab	TFBS loss miRNA loss
OG9255_0	-13	13	0.224	11.2	atp5d	-4	4	notcand	Mz	TFBS loss miRNA loss
OG9255_0	-13	13	0.224	11.2	atp5d	-4	4	notcand	Nb	TFBS loss miRNA loss
OG10300_0	2	29	0.188889	8.5	atp5f1	0	3	notcand	Mz	TFBS gain miRNA nc
OG10300_0	1	29	0.188889	8.5	atp5f1	1	3	notcand	Pn	TFBS gain miRNA gain
OG10300_0	-8	29	0.188889	8.5	atp5f1	1	3	notcand	Ab	TFBS loss miRNA gain
OG10300_0	-9	29	0.188889	8.5	atp5f1	6	3	notcand	Nb	TFBS loss miRNA gain
OG10945_0	-14	68	0.198958	19.1	atp5g1	-25	53	notcand	Ab	TFBS loss miRNA loss
OG10945_0	-9	68	0.198958	19.1	atp5g1	-27	53	notcand	Mz	TFBS loss miRNA loss
OG10945_0	-36	68	0.198958	19.1	atp5g1	-31	53	notcand	Nb	TFBS loss miRNA loss
OG10945_0	-11	68	0.198958	19.1	atp5g1	-30	53	notcand	Pn	TFBS loss miRNA loss
OG9701_0	-18	41	0.219643	12.3	atp5j2	0	3	notcand	Nb	TFBS loss miRNA nc
OG9701_0	-13	41	0.219643	12.3	atp5j2	11	3	notcand	Ab	TFBS loss miRNA gain
OG9701_0	-12	41	0.219643	12.3	atp5j2	-2	3	notcand	Mz	TFBS loss miRNA loss
OG9701_0	-41	41	0.219643	12.3	atp5j2	-3	3	notcand	Pn	TFBS loss miRNA loss
OG6296_0	2	23	0.239024	9.8	atp5l2	2	3	notcand	Mz	TFBS gain miRNA gain
OG6296_0	2	23	0.239024	9.8	atp5l2	-2	3	notcand	Pn	TFBS gain miRNA loss
OG6296_0	-2	23	0.239024	9.8	atp5l2	-2	3	notcand	Ab	TFBS loss miRNA loss
OG6296_0	-10	23	0.239024	9.8	atp5l2	-2	3	notcand	Nb	TFBS loss miRNA loss
OG9424_0	-5	17	0.233333	7.7	atp5o	0	1	notcand	Mz	TFBS loss miRNA nc
OG9424_0	-11	17	0.233333	7.7	atp5o	0	1	notcand	Pn	TFBS loss miRNA nc
OG9424_0	4	17	0.233333	7.7	atp5o	3	1	notcand	Ab	TFBS gain miRNA gain
OG9424_0	-8	17	0.233333	7.7	atp5o	1	1	notcand	Nb	TFBS loss miRNA gain
OG8170_0	3	75	0.183636	20.2	atp6ap2	0	28	notcand	Ab	TFBS gain miRNA nc
OG8170_0	-3	75	0.183636	20.2	atp6ap2	-9	28	notcand	Mz	TFBS loss miRNA loss
OG8170_0	-13	75	0.183636	20.2	atp6ap2	-5	28	notcand	Nb	TFBS loss miRNA loss
OG8170_0	-75	75	0.183636	20.2	atp6ap2	-28	28	notcand	Pn	TFBS loss miRNA loss
OG846_0	2	82	0.197581	24.5	atp6v0a1a	-24	47	notcand	Mz	TFBS gain miRNA loss
OG846_0	-15	82	0.197581	24.5	atp6v0a1a	-17	47	notcand	Ab	TFBS loss miRNA loss
OG846_0	-9	82	0.197581	24.5	atp6v0a1a	-13	47	notcand	Nb	TFBS loss miRNA loss
OG846_0	-3	82	0.197581	24.5	atp6v0a1a	-31	47	notcand	Pn	TFBS loss miRNA loss
OG7390_0	23	28	0.224286	15.7	atp6v0b	-32	39	notcand	Ab	TFBS gain miRNA loss
OG7390_0	17	28	0.224286	15.7	atp6v0b	-14	39	notcand	Pn	TFBS gain miRNA loss
OG7390_0	-6	28	0.224286	15.7	atp6v0b	-14	39	notcand	Mz	TFBS loss miRNA loss
OG7390_0	-4	28	0.224286	15.7	atp6v0b	-36	39	notcand	Nb	TFBS loss miRNA loss
OG4863_0	0	40	0.204762	12.9	atp6v1a	-4	18	notcand	Pn	miRNA loss TFBS nc
OG4863_0	-3	40	0.204762	12.9	atp6v1a	6	18	notcand	Ab	TFBS loss miRNA gain
OG4863_0	-2	40	0.204762	12.9	atp6v1a	-3	18	notcand	Mz	TFBS loss miRNA loss
OG4863_0	-12	40	0.204762	12.9	atp6v1a	-2	18	notcand	Nb	TFBS loss miRNA loss
OG11632_0	0	13	0.2	7.2	atp6v1d	-6	33	notcand	Mz	miRNA loss TFBS nc
OG11632_0	10	13	0.2	7.2	atp6v1d	-4	33	notcand	Ab	TFBS gain miRNA loss
OG11632_0	2	13	0.2	7.2	atp6v1d	-6	33	notcand	Pn	TFBS gain miRNA loss
OG11632_0	-2	13	0.2	7.2	atp6v1d	-6	33	notcand	Nb	TFBS loss miRNA loss
OG11768_0	-17	18	0.226087	5.2	atp6v1e1b	5	23	notcand	Nb	TFBS loss miRNA gain
OG11768_0	-6	18	0.226087	5.2	atp6v1e1b	2	23	notcand	Pn	TFBS loss miRNA gain
OG11768_0	-16	18	0.226087	5.2	atp6v1e1b	-1	23	notcand	Ab	TFBS loss miRNA loss
OG11768_0	-16	18	0.226087	5.2	atp6v1e1b	-17	23	notcand	Mz	TFBS loss miRNA loss
OG4025_0	-3	52	0.218919	16.2	atp7a	6	51	notcand	Ab	TFBS loss miRNA gain
OG4025_0	-11	52	0.218919	16.2	atp7a	-16	51	notcand	Mz	TFBS loss miRNA loss
OG4025_0	-38	52	0.218919	16.2	atp7a	-4	51	notcand	Nb	TFBS loss miRNA loss
OG4025_0	-8	52	0.218919	16.2	atp7a	-5	51	notcand	Pn	TFBS loss miRNA loss
OG64_0	0	31	0.185417	8.9	atp8b5a	53	45	notcand	Mz	miRNA gain TFBS nc
OG64_0	4	31	0.185417	8.9	atp8b5a	69	45	notcand	Ab	TFBS gain miRNA gain
OG64_0	1	31	0.185417	8.9	atp8b5a	41	45	notcand	Pn	TFBS gain miRNA gain
OG64_0	-5	31	0.185417	8.9	atp8b5a	-37	45	notcand	Nb	TFBS loss miRNA loss
OG7871_0	3	4	0.221429	3.1	atpaf2	1	17	notcand	Nb	TFBS gain miRNA gain
OG7871_0	2	4	0.221429	3.1	atpaf2	-3	17	notcand	Ab	TFBS gain miRNA loss
OG7871_0	-4	4	0.221429	3.1	atpaf2	-17	17	notcand	Mz	TFBS loss miRNA loss
OG7871_0	-4	4	0.221429	3.1	atpaf2	-17	17	notcand	Pn	TFBS loss miRNA loss
OG10413_0	-15	37	0.232143	13	atr	-7	14	notcand	Ab	TFBS loss miRNA loss
OG10413_0	-4	37	0.232143	13	atr	-11	14	notcand	Mz	TFBS loss miRNA loss
OG10413_0	-26	37	0.232143	13	atr	-12	14	notcand	Nb	TFBS loss miRNA loss
OG10413_0	-3	37	0.232143	13	atr	-12	14	notcand	Pn	TFBS loss miRNA loss
OG11839_0	0	8	0.22381	4.7	atraid	33	2	notcand	Pn	miRNA gain TFBS nc
OG11839_0	3	8	0.22381	4.7	atraid	46	2	notcand	Ab	TFBS gain miRNA gain
OG11839_0	1	8	0.22381	4.7	atraid	33	2	notcand	Mz	TFBS gain miRNA gain
OG11839_0	-8	8	0.22381	4.7	atraid	-2	2	notcand	Nb	TFBS loss miRNA loss
OG10886_0	4	44	0.207353	14.1	atrip	78	2	notcand	Ab	TFBS gain miRNA gain
OG10886_0	-2	44	0.207353	14.1	atrip	58	2	notcand	Mz	TFBS loss miRNA gain
OG10886_0	-9	44	0.207353	14.1	atrip	32	2	notcand	Nb	TFBS loss miRNA gain
OG10886_0	-13	44	0.207353	14.1	atrip	15	2	notcand	Pn	TFBS loss miRNA gain
OG2919_0	68	0	0.195192	20.3	atrnl1b	55	0	notcand	Ab	TFBS gain miRNA gain
OG2919_0	66	0	0.195192	20.3	atrnl1b	47	0	notcand	Mz	TFBS gain miRNA gain
OG2919_0	56	0	0.195192	20.3	atrnl1b	46	0	notcand	Nb	TFBS gain miRNA gain
OG2919_0	61	0	0.195192	20.3	atrnl1b	45	0	notcand	Pn	TFBS gain miRNA gain
OG8209_0	2	42	0.202941	13.8	atxn1a	4	81	notcand	Ab	TFBS gain miRNA gain
OG8209_0	3	42	0.202941	13.8	atxn1a	-77	81	notcand	Mz	TFBS gain miRNA loss
OG8209_0	1	42	0.202941	13.8	atxn1a	-73	81	notcand	Pn	TFBS gain miRNA loss
OG8209_0	-6	42	0.202941	13.8	atxn1a	-16	81	notcand	Nb	TFBS loss miRNA loss
OG14243_0	3	46	0.182609	12.6	atxn1b	18	83	notcand	Ab	TFBS gain miRNA gain
OG14243_0	3	46	0.182609	12.6	atxn1b	-14	83	notcand	Mz	TFBS gain miRNA loss
OG14243_0	1	46	0.182609	12.6	atxn1b	-13	83	notcand	Pn	TFBS gain miRNA loss
OG14243_0	-6	46	0.182609	12.6	atxn1b	-11	83	notcand	Nb	TFBS loss miRNA loss
OG12199_0	12	12	0.213889	7.7	atxn1l	-95	107	notcand	Ab	TFBS gain miRNA loss
OG12199_0	13	12	0.213889	7.7	atxn1l	-98	107	notcand	Mz	TFBS gain miRNA loss
OG12199_0	6	12	0.213889	7.7	atxn1l	-97	107	notcand	Nb	TFBS gain miRNA loss
OG12199_0	7	12	0.213889	7.7	atxn1l	-12	107	notcand	Pn	TFBS gain miRNA loss
OG13997_0	0	55	0.174074	14.1	atxn2	11	5	notcand	Pn	miRNA gain TFBS nc
OG13997_0	4	55	0.174074	14.1	atxn2	14	5	notcand	Ab	TFBS gain miRNA gain
OG8737_0	53	0	0.247436	19.3	atxn2	28	0	notcand	Ab	TFBS gain miRNA gain
OG13997_0	3	55	0.174074	14.1	atxn2	4	5	notcand	Mz	TFBS gain miRNA gain
OG8737_0	58	0	0.247436	19.3	atxn2	22	0	notcand	Mz	TFBS gain miRNA gain
OG8737_0	37	0	0.247436	19.3	atxn2	20	0	notcand	Nb	TFBS gain miRNA gain
OG8737_0	49	0	0.247436	19.3	atxn2	22	0	notcand	Pn	TFBS gain miRNA gain
OG13997_0	-12	55	0.174074	14.1	atxn2	7	5	notcand	Nb	TFBS loss miRNA gain
OG7943_0	3	20	0.2	8.6	atxn7	0	13	notcand	Pn	TFBS gain miRNA nc
OG7943_0	3	20	0.2	8.6	atxn7	6	13	notcand	Ab	TFBS gain miRNA gain
OG7943_0	6	20	0.2	8.6	atxn7	1	13	notcand	Mz	TFBS gain miRNA gain
OG7943_0	-1	20	0.2	8.6	atxn7	1	13	notcand	Nb	TFBS loss miRNA gain
OG8222_0	6	48	0.202817	14.4	aurkb	-39	54	notcand	Ab	TFBS gain miRNA loss
OG8222_0	-6	48	0.202817	14.4	aurkb	-42	54	notcand	Mz	TFBS loss miRNA loss
OG8222_0	-17	48	0.202817	14.4	aurkb	-49	54	notcand	Nb	TFBS loss miRNA loss
OG8222_0	-4	48	0.202817	14.4	aurkb	-43	54	notcand	Pn	TFBS loss miRNA loss
OG7049_0	1	47	0.211842	16.1	auts2a	0	38	notcand	Pn	TFBS gain miRNA nc
OG7049_0	-17	47	0.211842	16.1	auts2a	7	38	notcand	Ab	TFBS loss miRNA gain
OG7049_0	-2	47	0.211842	16.1	auts2a	-18	38	notcand	Mz	TFBS loss miRNA loss
OG7049_0	-9	47	0.211842	16.1	auts2a	-10	38	notcand	Nb	TFBS loss miRNA loss
OG9090_0	-1	47	0.198571	13.9	avl9	36	32	notcand	Ab	TFBS loss miRNA gain
OG9090_0	-4	47	0.198571	13.9	avl9	21	32	notcand	Mz	TFBS loss miRNA gain
OG9090_0	-3	47	0.198571	13.9	avl9	21	32	notcand	Pn	TFBS loss miRNA gain
OG9090_0	-14	47	0.198571	13.9	avl9	-31	32	notcand	Nb	TFBS loss miRNA loss
OG5430_0	12	23	0.252941	12.9	avpr1aa	-18	47	notcand	Ab	TFBS gain miRNA loss
OG5430_0	7	23	0.252941	12.9	avpr1aa	-21	47	notcand	Mz	TFBS gain miRNA loss
OG5430_0	10	23	0.252941	12.9	avpr1aa	-22	47	notcand	Pn	TFBS gain miRNA loss
OG5430_0	-15	23	0.252941	12.9	avpr1aa	-9	47	notcand	Nb	TFBS loss miRNA loss
OG1621_0	6	68	0.175258	17	axin2	-35	38	notcand	Ab	TFBS gain miRNA loss
OG1621_0	-2	68	0.175258	17	axin2	-7	38	notcand	Mz	TFBS loss miRNA loss
OG1621_0	-14	68	0.175258	17	axin2	-9	38	notcand	Nb	TFBS loss miRNA loss
OG1621_0	-68	68	0.175258	17	axin2	-38	38	notcand	Pn	TFBS loss miRNA loss
OG12798_0	14	0	0.237037	6.4	azi1	64	0	notcand	Ab	TFBS gain miRNA gain
OG12798_0	14	0	0.237037	6.4	azi1	43	0	notcand	Mz	TFBS gain miRNA gain
OG12798_0	14	0	0.237037	6.4	azi1	48	0	notcand	Nb	TFBS gain miRNA gain
OG12798_0	10	0	0.237037	6.4	azi1	20	0	notcand	Pn	TFBS gain miRNA gain
OG5102_0	-3	48	0.188406	13	azin1a	-1	48	notcand	Ab	TFBS loss miRNA loss
OG5102_0	-6	48	0.188406	13	azin1a	-10	48	notcand	Mz	TFBS loss miRNA loss
OG5102_0	-12	48	0.188406	13	azin1a	-13	48	notcand	Nb	TFBS loss miRNA loss
OG5102_0	-7	48	0.188406	13	azin1a	-12	48	notcand	Pn	TFBS loss miRNA loss
OG11730_0	0	46	0.197143	13.8	b3galnt2	-34	51	notcand	Pn	miRNA loss TFBS nc
OG11730_0	-1	46	0.197143	13.8	b3galnt2	-27	51	notcand	Ab	TFBS loss miRNA loss
OG11730_0	-12	46	0.197143	13.8	b3galnt2	-37	51	notcand	Mz	TFBS loss miRNA loss
OG11730_0	-20	46	0.197143	13.8	b3galnt2	-30	51	notcand	Nb	TFBS loss miRNA loss
OG4928_0	9	38	0.220779	17	b3galt1	0	31	notcand	Mz	TFBS gain miRNA nc
OG4928_0	0	38	0.220779	17	b3galt1	-16	31	notcand	Pn	miRNA loss TFBS nc
OG4928_0	-2	38	0.220779	17	b3galt1	-6	31	notcand	Ab	TFBS loss miRNA loss
OG4928_0	-5	38	0.220779	17	b3galt1	-1	31	notcand	Nb	TFBS loss miRNA loss
OG15079_0	21	5	0.225	8.1	b3galt2	2	26	notcand	Mz	TFBS gain miRNA gain
OG15079_0	14	5	0.225	8.1	b3galt2	-4	26	notcand	Nb	TFBS gain miRNA loss
OG15079_0	-1	5	0.225	8.1	b3galt2	-10	26	notcand	Ab	TFBS loss miRNA loss
OG11723_0	-4	39	0.192857	10.8	b3galt2	-13	45	notcand	Ab	TFBS loss miRNA loss
OG11723_0	-3	39	0.192857	10.8	b3galt2	-24	45	notcand	Mz	TFBS loss miRNA loss
OG11723_0	-10	39	0.192857	10.8	b3galt2	-20	45	notcand	Nb	TFBS loss miRNA loss
OG15079_0	-1	5	0.225	8.1	b3galt2	-14	26	notcand	Pn	TFBS loss miRNA loss
OG11723_0	-4	39	0.192857	10.8	b3galt2	-19	45	notcand	Pn	TFBS loss miRNA loss
OG11384_0	1	33	0.192453	10.2	b3galt6	22	45	notcand	Ab	TFBS gain miRNA gain
OG11384_0	4	33	0.192453	10.2	b3galt6	-10	45	notcand	Mz	TFBS gain miRNA loss
OG11384_0	3	33	0.192453	10.2	b3galt6	-15	45	notcand	Pn	TFBS gain miRNA loss
OG11384_0	-5	33	0.192453	10.2	b3galt6	-5	45	notcand	Nb	TFBS loss miRNA loss
OG11890_0	-1	49	0.182192	13.3	b3gat2	-84	87	notcand	Ab	TFBS loss miRNA loss
OG11890_0	-4	49	0.182192	13.3	b3gat2	-18	87	notcand	Mz	TFBS loss miRNA loss
OG11890_0	-13	49	0.182192	13.3	b3gat2	-26	87	notcand	Nb	TFBS loss miRNA loss
OG11890_0	-7	49	0.182192	13.3	b3gat2	-63	87	notcand	Pn	TFBS loss miRNA loss
OG14370_0	6	57	0.184884	15.9	b3gat3	20	17	notcand	Pn	TFBS gain miRNA gain
OG14370_0	-2	57	0.184884	15.9	b3gat3	39	17	notcand	Ab	TFBS loss miRNA gain
OG14370_0	-17	57	0.184884	15.9	b3gat3	24	17	notcand	Mz	TFBS loss miRNA gain
OG14370_0	-6	57	0.184884	15.9	b3gat3	30	17	notcand	Nb	TFBS loss miRNA gain
OG5072_0	1	53	0.212658	16.8	b3glcta	-54	68	notcand	Ab	TFBS gain miRNA loss
OG5072_0	5	53	0.212658	16.8	b3glcta	-6	68	notcand	Mz	TFBS gain miRNA loss
OG5072_0	3	53	0.212658	16.8	b3glcta	-58	68	notcand	Pn	TFBS gain miRNA loss
OG5072_0	-26	53	0.212658	16.8	b3glcta	-63	68	notcand	Nb	TFBS loss miRNA loss
OG5778_0	-5	35	0.195161	12.1	b3gnt2b	10	55	notcand	Ab	TFBS loss miRNA gain
OG5778_0	-4	35	0.195161	12.1	b3gnt2b	3	55	notcand	Mz	TFBS loss miRNA gain
OG5778_0	-6	35	0.195161	12.1	b3gnt2b	-48	55	notcand	Nb	TFBS loss miRNA loss
OG5778_0	-1	35	0.195161	12.1	b3gnt2b	-9	55	notcand	Pn	TFBS loss miRNA loss
OG11409_0	-4	40	0.207692	13.5	b3gnt5a	0	38	notcand	Pn	TFBS loss miRNA nc
OG11409_0	0	40	0.207692	13.5	b3gnt5a	15	38	notcand	Ab	miRNA gain TFBS nc
OG11409_0	-1	40	0.207692	13.5	b3gnt5a	-6	38	notcand	Mz	TFBS loss miRNA loss
OG11409_0	-8	40	0.207692	13.5	b3gnt5a	-3	38	notcand	Nb	TFBS loss miRNA loss
OG11650_0	30	4	0.236735	11.6	b3gnt9	-24	46	notcand	Ab	TFBS gain miRNA loss
OG11650_0	18	4	0.236735	11.6	b3gnt9	-27	46	notcand	Mz	TFBS gain miRNA loss
OG11650_0	8	4	0.236735	11.6	b3gnt9	-37	46	notcand	Nb	TFBS gain miRNA loss
OG11650_0	20	4	0.236735	11.6	b3gnt9	-38	46	notcand	Pn	TFBS gain miRNA loss
OG10712_0	12	81	0.181395	23.4	b3gntl1	-26	31	notcand	Ab	TFBS gain miRNA loss
OG10712_0	13	81	0.181395	23.4	b3gntl1	-19	31	notcand	Mz	TFBS gain miRNA loss
OG10712_0	4	81	0.181395	23.4	b3gntl1	-28	31	notcand	Pn	TFBS gain miRNA loss
OG10712_0	-16	81	0.181395	23.4	b3gntl1	-10	31	notcand	Nb	TFBS loss miRNA loss
OG5435_0	6	61	0.224211	21.3	b4galnt1b	2	35	notcand	Mz	TFBS gain miRNA gain
OG5435_0	1	61	0.224211	21.3	b4galnt1b	-3	35	notcand	Pn	TFBS gain miRNA loss
OG5435_0	-20	61	0.224211	21.3	b4galnt1b	6	35	notcand	Ab	TFBS loss miRNA gain
OG5435_0	-13	61	0.224211	21.3	b4galnt1b	-3	35	notcand	Nb	TFBS loss miRNA loss
OG4581_0	7	43	0.226027	16.5	b4galt6	97	13	notcand	Ab	TFBS gain miRNA gain
OG4581_0	-3	43	0.226027	16.5	b4galt6	62	13	notcand	Mz	TFBS loss miRNA gain
OG4581_0	-11	43	0.226027	16.5	b4galt6	64	13	notcand	Nb	TFBS loss miRNA gain
OG4581_0	-21	43	0.226027	16.5	b4galt6	14	13	notcand	Pn	TFBS loss miRNA gain
OG9592_0	3	38	0.21125	16.9	b4gat1	0	30	notcand	Pn	TFBS gain miRNA nc
OG9592_0	7	38	0.21125	16.9	b4gat1	11	30	notcand	Ab	TFBS gain miRNA gain
OG9592_0	21	38	0.21125	16.9	b4gat1	4	30	notcand	Mz	TFBS gain miRNA gain
OG9592_0	-3	38	0.21125	16.9	b4gat1	-10	30	notcand	Nb	TFBS loss miRNA loss
OG8629_0	40	23	0.231707	19	babam1	-18	44	notcand	Ab	TFBS gain miRNA loss
OG8629_0	13	23	0.231707	19	babam1	-24	44	notcand	Mz	TFBS gain miRNA loss
OG8629_0	19	23	0.231707	19	babam1	-26	44	notcand	Nb	TFBS gain miRNA loss
OG8629_0	-6	23	0.231707	19	babam1	-22	44	notcand	Pn	TFBS loss miRNA loss
OG16388_0	1	36	0.189062	12.1	bach1_(1_of_2)	22	76	notcand	Ab	TFBS gain miRNA gain
OG16388_0	3	36	0.189062	12.1	bach1_(1_of_2)	4	76	notcand	Mz	TFBS gain miRNA gain
OG16388_0	2	36	0.189062	12.1	bach1_(1_of_2)	-21	76	notcand	Nb	TFBS gain miRNA loss
OG16388_0	-1	36	0.189062	12.1	bach1_(1_of_2)	-8	76	notcand	Pn	TFBS loss miRNA loss
OG12087_0	4	35	0.245455	13.5	badb	-12	53	notcand	Mz	TFBS gain miRNA loss
OG12087_0	2	35	0.245455	13.5	badb	-1	53	notcand	Pn	TFBS gain miRNA loss
OG12087_0	-34	35	0.245455	13.5	badb	-29	53	notcand	Ab	TFBS loss miRNA loss
OG12087_0	-4	35	0.245455	13.5	badb	-6	53	notcand	Nb	TFBS loss miRNA loss
OG7378_0	9	16	0.231111	10.4	bag1	2	21	notcand	Ab	TFBS gain miRNA gain
OG7378_0	7	16	0.231111	10.4	bag1	-15	21	notcand	Mz	TFBS gain miRNA loss
[truncated: 24,866 more rows]

## Sheet: Table S6 - Hypergeometric tests
Scenario	Species	All edges												1to1 edges
		Rewired orthologs (Degree-corrected DyNet Dn-score > 0.17)						Low to Non-rewired orthologs (Degree-corrected DyNet Dn-score <=0.17)						Rewired orthologs (Degree-corrected DyNet Dn-score > 0.17)						Low to Non-rewired orthologs (Degree-corrected DyNet Dn-score <=0.17)
		k	m	n	N	x	p-val	k	m	n	N	x	p-val	k	m	n	N	x	p-val	k	m	n	N	x	p-val
TFBS gain vs miRNA no gain/loss	M. zebra	194	12620	12875	255	188	0.908746	194	255	12875	12620	6	0.187642	134	6453	6708	255	128	0.752431	134	255	6708	6453	6	0.400911
	P. nyererei	164	12627	12882	255	157	0.983603	164	255	12882	12627	7	0.0446638	116	6454	6709	255	109	0.926397	116	255	6709	6454	7	0.15183
	A. burtoni	185	13092	13350	258	180	0.850792	185	258	13350	13092	5	0.28744	132	6475	6733	258	127	0.605563	132	258	6733	6475	5	0.575015
	N. brichardi	60	12321	12578	257	60	0.288924	60	257	12578	12321	0	1	42	6458	6715	257	42	0.193179	42	257	6715	6458	0	1
TFBS loss vs miRNA no gain/loss	M. zebra	167	12620	12875	255	164	0.577573	167	255	12875	12620	3	0.64641	110	6453	6708	255	107	0.392762	110	255	6708	6453	3	0.795312
	P. nyererei	175	12627	12882	255	172	0.542721	175	255	12882	12627	3	0.677087	128	6454	6709	255	125	0.276493	128	255	6709	6454	3	0.871002
	A. burtoni	111	13092	13350	258	110	0.364141	111	258	13350	13092	1	0.886418	72	6475	6733	258	71	0.230551	72	258	6733	6475	1	0.940895
	N. brichardi	249	12321	12578	257	239	0.986541	249	257	12578	12321	10	0.0320926	189	6458	6715	257	179	0.891408	189	257	6715	6458	10	0.187375
miRNA gain vs TFBS no gain/loss	M. zebra	188	12620	12875	255	173	0.999999	188	255	12875	12620	15	4.94873e-06	131	6453	6708	255	116	0.999968	131	255	6708	6453	15	0.000121343
	P. nyererei	119	12627	12882	255	115	0.912556	119	255	12882	12627	4	0.210063	89	6454	6709	255	85	0.750469	89	255	6709	6454	4	0.440001
	A. burtoni	322	13092	13350	258	306	0.999823	322	258	13350	13092	16	0.000535126	237	6475	6733	258	221	0.990749	237	258	6733	6475	16	0.0193618
	N. brichardi	71	12321	12578	257	66	0.996759	71	257	12578	12321	5	0.0149284	56	6458	6715	257	51	0.980602	56	257	6715	6458	5	0.0619621
miRNA loss vs TFBS no gain/loss	M. zebra	307	12620	12875	255	288	0.999997	307	255	12875	12620	19	1.15566e-05	212	6453	6708	255	193	0.999853	212	255	6708	6453	19	0.000416499
	P. nyererei	352	12627	12882	255	326	1	352	255	12882	12627	26	7.47062e-09	261	6454	6709	255	235	0.999998	261	255	6709	6454	26	5.41019e-06
	A. burtoni	178	13092	13350	258	169	0.99757	178	258	13350	13092	9	0.00777774	127	6475	6733	258	118	0.976525	127	258	6733	6475	9	0.0543171
	N. brichardi	203	12321	12578	257	188	0.999996	203	257	12578	12321	15	1.80547e-05	157	6458	6715	257	142	0.999691	157	257	6715	6458	15	0.000936577
TFBS gain vs miRNA gain	M. zebra	3180	12620	12875	255	3142	8.16452e-05	3180	255	12875	12620	38	0.999958	1317	6453	6708	255	1279	0.0286383	1317	255	6708	6453	38	0.980922
	P. nyererei	2612	12627	12882	255	2590	2.57512e-07	2612	255	12882	12627	22	1	919	6454	6709	255	897	0.00780434	919	255	6709	6454	22	0.99571
	A. burtoni	5179	13092	13350	258	5077	0.623703	5179	258	13350	13092	102	0.426014	2452	6475	6733	258	2350	0.869854	2452	258	6733	6475	102	0.159821
	N. brichardi	1768	12321	12578	257	1760	2.53938e-09	1768	257	12578	12321	8	1	548	6458	6715	257	540	0.000655078	548	257	6715	6458	8	0.999784
TFBS gain vs miRNA loss	M. zebra	2886	12620	12875	255	2809	0.9986	2886	255	12875	12620	77	0.00220732	2020	6453	6708	255	1943	0.54276	2020	255	6708	6453	77	0.51263
	P. nyererei	2723	12627	12882	255	2671	0.41941	2723	255	12882	12627	52	0.640419	1908	6454	6709	255	1857	0.00109182	1908	255	6709	6454	51	0.999351
	A. burtoni	1969	13092	13350	258	1908	0.999952	1969	258	13350	13092	61	9.03494e-05	1353	6475	6733	258	1292	0.934751	1353	258	6733	6475	61	0.0869587
	N. brichardi	1047	12321	12578	257	1032	0.0846479	1047	257	12578	12321	15	0.948184	780	6458	6715	257	765	0.00107473	780	257	6715	6458	15	0.999532
TFBS loss vs miRNA gain	M. zebra	1196	12620	12875	255	1170	0.735809	1196	255	12875	12620	26	0.337724	821	6453	6708	255	795	0.180267	821	255	6708	6453	26	0.868442
	P. nyererei	957	12627	12882	255	935	0.80708	957	255	12882	12627	22	0.262092	658	6454	6709	255	636	0.301714	658	255	6709	6454	22	0.770924
	A. burtoni	1727	13092	13350	258	1696	0.370115	1727	258	13350	13092	31	0.699375	1177	6475	6733	258	1146	0.00923181	1177	258	6733	6475	31	0.99446
	N. brichardi	1467	12321	12578	257	1430	0.926903	1467	257	12578	12321	37	0.102359	1118	6458	6715	257	1081	0.184064	1118	257	6715	6458	37	0.859292
TFBS loss vs miRNA loss	M. zebra	4757	12620	12875	255	4686	0.00122131	4757	255	12875	12620	71	0.999231	1963	6453	6708	255	1892	0.333329	1963	255	6708	6453	71	0.716458
	P. nyererei	5780	12627	12882	255	5661	0.741418	5780	255	12882	12627	119	0.301233	2630	6454	6709	255	2510	0.996144	2630	255	6709	6454	120	0.00560931
	A. burtoni	3679	13092	13350	258	3646	6.69437e-09	3679	258	13350	13092	33	1	1183	6475	6733	258	1150	0.0211947	1183	258	6733	6475	33	0.986466
	N. brichardi	7713	12321	12578	257	7546	0.900617	7713	257	12578	12321	167	0.124247	3825	6458	6715	257	3658	0.996881	3825	257	6715	6458	167	0.00461046
Key
k = Size of the selection, i.e. total no. of orthologs categorised for the scenario
m = Number of "marked" elements, i.e. total rewired or non-rewired
N = Total number of orthologs that are being tested
n = Number of "non-marked" elements
x = Number of "marked" elements in the selection, i.e. total rewired or non-rewired AND categorised for the scenario

## Sheet: Table S7 - Cand all gain-loss
OGID	Species_TFBS	On_TFBS	Dynet DnScore (degree-corrected)	DyNet Rewiring Score (Dn)	Gene_symbol	Species_miRNA	On_miRNA	Species	Scenario
OG6508_0	0	10	0.259091	5.7	actr1	-1	10	Ab	miRNA loss TFBS nc
OG6508_0	3	10	0.259091	5.7	actr1	-4	10	Nb	TFBS gain miRNA loss
OG6508_0	-10	10	0.259091	5.7	actr1	-10	10	Mz	TFBS loss miRNA loss
OG6508_0	-1	10	0.259091	5.7	actr1	-5	10	Pn	TFBS loss miRNA loss
OG13088_0	0	41	0.178788	11.8	alx3	-4	6	Pn	miRNA loss TFBS nc
OG13088_0	3	41	0.178788	11.8	alx3	5	6	Ab	TFBS gain miRNA gain
OG13088_0	1	41	0.178788	11.8	alx3	2	6	Mz	TFBS gain miRNA gain
OG13088_0	-9	41	0.178788	11.8	alx3	5	6	Nb	TFBS loss miRNA gain
OG2800_0	0	58	0.191011	17	bmpr1aa	-12	41	Pn	miRNA loss TFBS nc
OG2800_0	3	58	0.191011	17	bmpr1aa	-11	41	Mz	TFBS gain miRNA loss
OG2800_0	-58	58	0.191011	17	bmpr1aa	-41	41	Ab	TFBS loss miRNA loss
OG2800_0	-58	58	0.191011	17	bmpr1aa	-41	41	Nb	TFBS loss miRNA loss
OG703_0	46	0	0.250704	17.8	chl1a	20	0	Mz	TFBS gain miRNA gain
OG703_0	47	0	0.250704	17.8	chl1a	11	0	Pn	TFBS gain miRNA gain
OG705_0	45	0	0.251786	14.1	chl1b	33	0	Ab	TFBS gain miRNA gain
OG705_0	40	0	0.251786	14.1	chl1b	2	0	Mz	TFBS gain miRNA gain
OG704_0	-7	36	0.241304	11.1	chl1b	2	30	Nb	TFBS loss miRNA gain
OG704_0	-36	36	0.241304	11.1	chl1b	-30	30	Ab	TFBS loss miRNA loss
OG704_0	-36	36	0.241304	11.1	chl1b	-30	30	Mz	TFBS loss miRNA loss
OG704_0	-36	36	0.241304	11.1	chl1b	-30	30	Pn	TFBS loss miRNA loss
OG346_0	4	27	0.214545	11.8	cntn4	-7	45	Ab	TFBS gain miRNA loss
OG346_0	4	27	0.214545	11.8	cntn4	-19	45	Mz	TFBS gain miRNA loss
OG346_0	5	27	0.214545	11.8	cntn4	-20	45	Pn	TFBS gain miRNA loss
OG346_0	-13	27	0.214545	11.8	cntn4	-42	45	Nb	TFBS loss miRNA loss
OG14800_0	-37	37	0.269231	14	dlx1a	-25	25	Ab	TFBS loss miRNA loss
OG14800_0	-1	37	0.269231	14	dlx1a	-2	25	Mz	TFBS loss miRNA loss
OG14800_0	-8	37	0.269231	14	dlx1a	-3	25	Nb	TFBS loss miRNA loss
OG14800_0	-37	37	0.269231	14	dlx1a	-25	25	Pn	TFBS loss miRNA loss
OG7861_0	2	32	0.185185	10	dlx3b	7	6	Pn	TFBS gain miRNA gain
OG7861_0	3	32	0.185185	10	dlx3b	-4	6	Mz	TFBS gain miRNA loss
OG15225_0	5	32	0.251389	18.1	dlx3b	-41	78	Mz	TFBS gain miRNA loss
OG15225_0	25	32	0.251389	18.1	dlx3b	-77	78	Pn	TFBS gain miRNA loss
OG7861_0	-2	32	0.185185	10	dlx3b	9	6	Ab	TFBS loss miRNA gain
OG15225_0	-32	32	0.251389	18.1	dlx3b	-78	78	Ab	TFBS loss miRNA loss
OG7861_0	-32	32	0.185185	10	dlx3b	-6	6	Nb	TFBS loss miRNA loss
OG15225_0	-32	32	0.251389	18.1	dlx3b	-78	78	Nb	TFBS loss miRNA loss
OG10765_0	60	0	0.184211	73.5	dlx5a	2	0	Ab	TFBS gain miRNA gain
OG10765_0	67	0	0.184211	73.5	dlx5a	1	0	Mz	TFBS gain miRNA gain
OG10765_0	41	0	0.184211	73.5	dlx5a	1	0	Nb	TFBS gain miRNA gain
OG10765_0	58	0	0.184211	73.5	dlx5a	1	0	Pn	TFBS gain miRNA gain
OG13246_0	1	41	0.161765	11	dmbx1a	-1	47	Ab	TFBS gain miRNA loss
OG13246_0	1	41	0.161765	11	dmbx1a	-7	47	Mz	TFBS gain miRNA loss
OG13246_0	3	41	0.161765	11	dmbx1a	-20	47	Pn	TFBS gain miRNA loss
OG13246_0	-6	41	0.161765	11	dmbx1a	-8	47	Nb	TFBS loss miRNA loss
OG9755_0	2	36	0.160938	10.3	dmbx1b	0	33	Mz	TFBS gain miRNA nc
OG9755_0	3	36	0.160938	10.3	dmbx1b	8	33	Ab	TFBS gain miRNA gain
OG9755_0	-5	36	0.160938	10.3	dmbx1b	-3	33	Nb	TFBS loss miRNA loss
OG9755_0	-1	36	0.160938	10.3	dmbx1b	-4	33	Pn	TFBS loss miRNA loss
OG8347_0	0	21	0.218367	10.7	draxin	12	12	Ab	miRNA gain TFBS nc
OG8347_0	14	21	0.218367	10.7	draxin	6	12	Mz	TFBS gain miRNA gain
OG8347_0	2	21	0.218367	10.7	draxin	4	12	Nb	TFBS gain miRNA gain
OG8347_0	2	21	0.218367	10.7	draxin	-1	12	Pn	TFBS gain miRNA loss
OG14526_0	10	36	0.275	16.5	emx3	5	16	Ab	TFBS gain miRNA gain
OG14526_0	6	36	0.275	16.5	emx3	46	16	Mz	TFBS gain miRNA gain
OG14526_0	-36	36	0.275	16.5	emx3	-16	16	Nb	TFBS loss miRNA loss
OG14526_0	-36	36	0.275	16.5	emx3	-16	16	Pn	TFBS loss miRNA loss
OG10832_0	-9	55	0.186585	15.3	fgf10a	0	8	Nb	TFBS loss miRNA nc
OG10832_0	2	55	0.186585	15.3	fgf10a	7	8	Mz	TFBS gain miRNA gain
OG10832_0	4	55	0.186585	15.3	fgf10a	-2	8	Ab	TFBS gain miRNA loss
OG10832_0	-55	55	0.186585	15.3	fgf10a	-8	8	Pn	TFBS loss miRNA loss
OG14454_0	2	32	0.265957	12.5	fgf20a	7	30	Mz	TFBS gain miRNA gain
OG14454_0	-32	32	0.265957	12.5	fgf20a	-30	30	Ab	TFBS loss miRNA loss
OG14454_0	-5	32	0.265957	12.5	fgf20a	-9	30	Nb	TFBS loss miRNA loss
OG14454_0	-32	32	0.265957	12.5	fgf20a	-30	30	Pn	TFBS loss miRNA loss
OG13376_0	2	17	0.251852	6.8	fgf20b	-12	18	Ab	TFBS gain miRNA loss
OG13376_0	-17	17	0.251852	6.8	fgf20b	-18	18	Mz	TFBS loss miRNA loss
OG13376_0	-17	17	0.251852	6.8	fgf20b	-18	18	Nb	TFBS loss miRNA loss
OG13376_0	-3	17	0.251852	6.8	fgf20b	-8	18	Pn	TFBS loss miRNA loss
OG14745_0	82	0	0.25102	24.6	fgf3	5	0	Ab	TFBS gain miRNA gain
OG1338_0	0	36	0.226316	12.9	fgfr1	-2	5	Mz	miRNA loss TFBS nc
OG1338_0	-13	36	0.226316	12.9	fgfr1	11	5	Ab	TFBS loss miRNA gain
OG1338_0	-36	36	0.226316	12.9	fgfr1	-5	5	Nb	TFBS loss miRNA loss
OG1338_0	-36	36	0.226316	12.9	fgfr1	-5	5	Pn	TFBS loss miRNA loss
OG1337_0	2	69	0.253191	23.8	fgfr1a	-36	39	Ab	TFBS gain miRNA loss
OG1337_0	-69	69	0.253191	23.8	fgfr1a	-39	39	Mz	TFBS loss miRNA loss
OG1337_0	-24	69	0.253191	23.8	fgfr1a	-27	39	Nb	TFBS loss miRNA loss
OG1337_0	-10	69	0.253191	23.8	fgfr1a	-12	39	Pn	TFBS loss miRNA loss
OG1339_1	42	0	0.257143	14.4	fgfr2	21	0	Ab	TFBS gain miRNA gain
OG1339_1	46	0	0.257143	14.4	fgfr2	8	0	Mz	TFBS gain miRNA gain
OG1339_0	-9	41	0.261404	14.9	fgfr2	2	12	Pn	TFBS loss miRNA gain
OG1339_0	-41	41	0.261404	14.9	fgfr2	-12	12	Ab	TFBS loss miRNA loss
OG1339_0	-41	41	0.261404	14.9	fgfr2	-12	12	Mz	TFBS loss miRNA loss
OG1339_0	-41	41	0.261404	14.9	fgfr2	-12	12	Nb	TFBS loss miRNA loss
OG10777_1	21	0	0.264372	395.5	foxa1	67	0	Ab	TFBS gain miRNA gain
OG10777_1	61	0	0.264372	395.5	foxa1	46	0	Mz	TFBS gain miRNA gain
OG10777_0	-12	60	0.275474	465	foxa1	39	12	Nb	TFBS loss miRNA gain
OG10777_0	-60	60	0.275474	465	foxa1	-12	12	Ab	TFBS loss miRNA loss
OG10777_0	-60	60	0.275474	465	foxa1	-12	12	Mz	TFBS loss miRNA loss
OG10777_0	-4	60	0.275474	465	foxa1	-1	12	Pn	TFBS loss miRNA loss
OG15899_0	33	0	0.27211	793.2	foxa2	5	0	Ab	TFBS gain miRNA gain
OG15899_0	34	0	0.27211	793.2	foxa2	4	0	Mz	TFBS gain miRNA gain
OG5064_0	-49	49	0.253731	17	foxb1b	-17	17	Ab	TFBS loss miRNA loss
OG5064_0	-49	49	0.253731	17	foxb1b	-17	17	Mz	TFBS loss miRNA loss
OG5064_0	-49	49	0.253731	17	foxb1b	-17	17	Nb	TFBS loss miRNA loss
OG5064_0	-49	49	0.253731	17	foxb1b	-17	17	Pn	TFBS loss miRNA loss
OG13780_0	40	0	0.253571	14.2	foxg1a	9	0	Ab	TFBS gain miRNA gain
OG13780_0	37	0	0.253571	14.2	foxg1a	8	0	Mz	TFBS gain miRNA gain
OG13780_0	38	0	0.253571	14.2	foxg1a	8	0	Nb	TFBS gain miRNA gain
OG13780_0	37	0	0.253571	14.2	foxg1a	8	0	Pn	TFBS gain miRNA gain
OG8717_0	11	29	0.20274	14.8	foxj1b	-17	38	Mz	TFBS gain miRNA loss
OG8717_0	7	29	0.20274	14.8	foxj1b	-23	38	Pn	TFBS gain miRNA loss
OG8717_0	-10	29	0.20274	14.8	foxj1b	-16	38	Ab	TFBS loss miRNA loss
OG8717_0	-9	29	0.20274	14.8	foxj1b	-21	38	Nb	TFBS loss miRNA loss
OG2764_0	3	71	0.140342	114.8	foxp2	14	84	Ab	TFBS gain miRNA gain
OG2764_0	5	71	0.140342	114.8	foxp2	-64	84	Mz	TFBS gain miRNA loss
OG2764_0	-10	71	0.140342	114.8	foxp2	-30	84	Nb	TFBS loss miRNA loss
OG2764_0	-3	71	0.140342	114.8	foxp2	-66	84	Pn	TFBS loss miRNA loss
OG7392_0	4	43	0.134404	117.2	gata6	3	47	Ab	TFBS gain miRNA gain
OG7392_0	2	43	0.134404	117.2	gata6	-9	47	Mz	TFBS gain miRNA loss
OG7392_0	-9	43	0.134404	117.2	gata6	-8	47	Nb	TFBS loss miRNA loss
OG7392_0	-3	43	0.134404	117.2	gata6	-11	47	Pn	TFBS loss miRNA loss
OG8558_0	-5	26	0.234884	10.1	gdf10b	10	30	Ab	TFBS loss miRNA gain
OG8558_0	-15	26	0.234884	10.1	gdf10b	2	30	Nb	TFBS loss miRNA gain
OG8558_0	-7	26	0.234884	10.1	gdf10b	-8	30	Mz	TFBS loss miRNA loss
OG8558_0	-7	26	0.234884	10.1	gdf10b	-9	30	Pn	TFBS loss miRNA loss
OG2168_0	1	40	0.242857	27.2	gli1	-4	73	Ab	TFBS gain miRNA loss
OG2168_0	-40	40	0.242857	27.2	gli1	-73	73	Mz	TFBS loss miRNA loss
OG2168_0	-40	40	0.242857	27.2	gli1	-73	73	Nb	TFBS loss miRNA loss
OG2168_0	-3	40	0.242857	27.2	gli1	-20	73	Pn	TFBS loss miRNA loss
OG2165_0	71	0	0.235347	105.2	gli2a	60	0	Ab	TFBS gain miRNA gain
OG2165_0	68	0	0.235347	105.2	gli2a	42	0	Mz	TFBS gain miRNA gain
OG2165_0	60	0	0.235347	105.2	gli2a	1	0	Pn	TFBS gain miRNA gain
OG2166_1	16	0	0.2	3.2	gli2b	3	0	Ab	TFBS gain miRNA gain
OG2166_0	11	19	0.259615	13.5	gli2b	-3	24	Nb	TFBS gain miRNA loss
OG2166_0	-19	19	0.259615	13.5	gli2b	-24	24	Ab	TFBS loss miRNA loss
OG2166_0	-19	19	0.259615	13.5	gli2b	-24	24	Mz	TFBS loss miRNA loss
OG2166_0	-19	19	0.259615	13.5	gli2b	-24	24	Pn	TFBS loss miRNA loss
OG2167_0	4	54	0.276842	26.3	gli3	14	27	Ab	TFBS gain miRNA gain
OG2167_0	4	54	0.276842	26.3	gli3	-26	27	Pn	TFBS gain miRNA loss
OG2167_0	-54	54	0.276842	26.3	gli3	-27	27	Mz	TFBS loss miRNA loss
OG2167_0	-54	54	0.276842	26.3	gli3	-27	27	Nb	TFBS loss miRNA loss
OG9325_0	-34	34	0.232911	18.4	gsc	-13	13	Ab	TFBS loss miRNA loss
OG9325_0	-34	34	0.232911	18.4	gsc	-13	13	Mz	TFBS loss miRNA loss
OG9325_0	-11	34	0.232911	18.4	gsc	-4	13	Nb	TFBS loss miRNA loss
OG9325_0	-34	34	0.232911	18.4	gsc	-13	13	Pn	TFBS loss miRNA loss
OG15119_0	-5	39	0.249153	14.7	irx1b	0	3	Nb	TFBS loss miRNA nc
OG15119_0	3	39	0.249153	14.7	irx1b	3	3	Ab	TFBS gain miRNA gain
OG15119_0	2	39	0.249153	14.7	irx1b	-1	3	Pn	TFBS gain miRNA loss
OG15119_0	-39	39	0.249153	14.7	irx1b	-3	3	Mz	TFBS loss miRNA loss
OG1725_0	5	72	0.247115	25.7	jag1b	-12	66	Ab	TFBS gain miRNA loss
OG1725_0	3	72	0.247115	25.7	jag1b	-54	66	Mz	TFBS gain miRNA loss
OG1725_0	-11	72	0.247115	25.7	jag1b	-29	66	Nb	TFBS loss miRNA loss
OG1725_0	-72	72	0.247115	25.7	jag1b	-66	66	Pn	TFBS loss miRNA loss
OG1726_0	0	46	0.245588	16.7	jag2b	-21	42	Pn	miRNA loss TFBS nc
OG1726_0	6	46	0.245588	16.7	jag2b	-20	42	Mz	TFBS gain miRNA loss
OG1726_0	-4	46	0.245588	16.7	jag2b	-16	42	Ab	TFBS loss miRNA loss
OG1726_0	-46	46	0.245588	16.7	jag2b	-42	42	Nb	TFBS loss miRNA loss
OG2018_0	59	0	0.266234	20.5	krt8	18	0	Ab	TFBS gain miRNA gain
OG2018_0	55	0	0.266234	20.5	krt8	6	0	Mz	TFBS gain miRNA gain
OG2018_0	31	0	0.266234	20.5	krt8	2	0	Nb	TFBS gain miRNA gain
OG2018_0	53	0	0.266234	20.5	krt8	7	0	Pn	TFBS gain miRNA gain
OG2019_0	-3	47	0.256897	14.9	krt8	9	12	Nb	TFBS loss miRNA gain
OG2019_0	-47	47	0.256897	14.9	krt8	-12	12	Ab	TFBS loss miRNA loss
OG2019_0	-47	47	0.256897	14.9	krt8	-12	12	Mz	TFBS loss miRNA loss
OG2019_0	-47	47	0.256897	14.9	krt8	-12	12	Pn	TFBS loss miRNA loss
OG8579_0	2	39	0.245312	15.7	msx1a	-53	54	Ab	TFBS gain miRNA loss
OG8579_0	-39	39	0.245312	15.7	msx1a	-54	54	Mz	TFBS loss miRNA loss
OG8579_0	-39	39	0.245312	15.7	msx1a	-54	54	Nb	TFBS loss miRNA loss
OG8579_0	-39	39	0.245312	15.7	msx1a	-54	54	Pn	TFBS loss miRNA loss
OG15555_0	0	38	0.221311	13.5	msx1b	11	29	Ab	miRNA gain TFBS nc
OG15555_0	4	38	0.221311	13.5	msx1b	-3	29	Mz	TFBS gain miRNA loss
OG15555_0	-5	38	0.221311	13.5	msx1b	-2	29	Nb	TFBS loss miRNA loss
OG15555_0	-38	38	0.221311	13.5	msx1b	-29	29	Pn	TFBS loss miRNA loss
OG12253_0	-7	40	0.251563	16.1	msx3	0	10	Mz	TFBS loss miRNA nc
OG12253_0	-13	40	0.251563	16.1	msx3	0	10	Nb	TFBS loss miRNA nc
OG12253_0	0	40	0.251563	16.1	msx3	5	10	Ab	miRNA gain TFBS nc
OG12253_0	-40	40	0.251563	16.1	msx3	-10	10	Pn	TFBS loss miRNA loss
OG11307_0	-28	42	0.149399	348.1	neurod1	3	14	Ab	TFBS loss miRNA gain
OG11307_0	-2	42	0.149399	348.1	neurod1	35	14	Mz	TFBS loss miRNA gain
OG11307_0	-12	42	0.149399	348.1	neurod1	-1	14	Nb	TFBS loss miRNA loss
OG11307_0	-2	42	0.149399	348.1	neurod1	-3	14	Pn	TFBS loss miRNA loss
OG15191_0	0	71	0.167684	263.6	neurod2	-2	10	Mz	miRNA loss TFBS nc
OG15191_0	4	71	0.167684	263.6	neurod2	-2	10	Ab	TFBS gain miRNA loss
OG15191_0	-16	71	0.167684	263.6	neurod2	-3	10	Nb	TFBS loss miRNA loss
OG15191_0	-3	71	0.167684	263.6	neurod2	-1	10	Pn	TFBS loss miRNA loss
OG10414_0	2	29	0.194915	11.5	nkx2.1	-2	9	Ab	TFBS gain miRNA loss
OG10414_0	11	29	0.194915	11.5	nkx2.1	-1	9	Mz	TFBS gain miRNA loss
OG10414_0	9	29	0.194915	11.5	nkx2.1	-5	9	Pn	TFBS gain miRNA loss
OG10414_0	-2	29	0.194915	11.5	nkx2.1	-2	9	Nb	TFBS loss miRNA loss
OG7787_0	-69	69	0.285395	357.6	nkx2.5	-5	5	Ab	TFBS loss miRNA loss
OG7787_0	-2	69	0.285395	357.6	nkx2.5	-1	5	Mz	TFBS loss miRNA loss
OG7787_0	-20	69	0.285395	357.6	nkx2.5	-2	5	Nb	TFBS loss miRNA loss
OG7787_0	-69	69	0.285395	357.6	nkx2.5	-5	5	Pn	TFBS loss miRNA loss
OG1075_0	61	0	0.258974	20.2	notch1a	21	0	Mz	TFBS gain miRNA gain
OG1075_0	63	0	0.258974	20.2	notch1a	34	0	Pn	TFBS gain miRNA gain
OG1076_0	-62	62	0.258333	18.6	notch1a	-40	40	Ab	TFBS loss miRNA loss
OG1076_0	-62	62	0.258333	18.6	notch1a	-40	40	Mz	TFBS loss miRNA loss
OG1076_0	-10	62	0.258333	18.6	notch1a	-36	40	Nb	TFBS loss miRNA loss
OG1076_0	-62	62	0.258333	18.6	notch1a	-40	40	Pn	TFBS loss miRNA loss
OG1077_0	27	0	0.233846	15.2	notch1b	21	0	Nb	TFBS gain miRNA gain
OG1078_0	8	73	0.182178	18.4	notch3	7	46	Ab	TFBS gain miRNA gain
OG1078_0	1	73	0.182178	18.4	notch3	11	46	Mz	TFBS gain miRNA gain
OG1078_0	5	73	0.182178	18.4	notch3	-3	46	Pn	TFBS gain miRNA loss
OG1078_0	-25	73	0.182178	18.4	notch3	-45	46	Nb	TFBS loss miRNA loss
OG238_0	1	83	0.189831	22.4	nrp1a	23	45	Pn	TFBS gain miRNA gain
OG238_0	-3	83	0.189831	22.4	nrp1a	48	45	Ab	TFBS loss miRNA gain
OG238_0	-3	83	0.189831	22.4	nrp1a	-7	45	Mz	TFBS loss miRNA loss
OG238_0	-83	83	0.189831	22.4	nrp1a	-45	45	Nb	TFBS loss miRNA loss
OG11366_0	28	39	0.247674	21.3	opn1sw1	0	5	Ab	TFBS gain miRNA nc
OG11366_0	17	39	0.247674	21.3	opn1sw1	0	5	Mz	TFBS gain miRNA nc
OG11366_0	-15	39	0.247674	21.3	opn1sw1	-1	5	Nb	TFBS loss miRNA loss
OG11366_0	-39	39	0.247674	21.3	opn1sw1	-5	5	Pn	TFBS loss miRNA loss
OG14185_0	19	1	0.257692	6.7	opn1sw2	5	26	Ab	TFBS gain miRNA gain
OG14185_0	20	1	0.257692	6.7	opn1sw2	-21	26	Pn	TFBS gain miRNA loss
OG14185_0	-1	1	0.257692	6.7	opn1sw2	-26	26	Mz	TFBS loss miRNA loss
OG14185_0	-1	1	0.257692	6.7	opn1sw2	-26	26	Nb	TFBS loss miRNA loss
OG11669_0	6	34	0.267308	13.9	pax1a	-2	12	Pn	TFBS gain miRNA loss
OG11669_0	-10	34	0.267308	13.9	pax1a	5	12	Ab	TFBS loss miRNA gain
OG11669_0	-34	34	0.267308	13.9	pax1a	-12	12	Mz	TFBS loss miRNA loss
OG11669_0	-34	34	0.267308	13.9	pax1a	-12	12	Nb	TFBS loss miRNA loss
OG4702_1	36	0	0.263415	108	pax6a	24	0	Ab	TFBS gain miRNA gain
OG4702_1	38	0	0.263415	108	pax6a	16	0	Pn	TFBS gain miRNA gain
OG4702_0	-3	36	0.271681	122.8	pax6a	2	17	Mz	TFBS loss miRNA gain
OG4702_0	-36	36	0.271681	122.8	pax6a	-17	17	Ab	TFBS loss miRNA loss
OG4702_0	-15	36	0.271681	122.8	pax6a	-14	17	Nb	TFBS loss miRNA loss
OG4702_0	-36	36	0.271681	122.8	pax6a	-17	17	Pn	TFBS loss miRNA loss
OG4701_0	40	0	0.252109	101.6	pax6b	21	0	Mz	TFBS gain miRNA gain
OG4701_0	27	0	0.252109	101.6	pax6b	19	0	Nb	TFBS gain miRNA gain
OG4700_0	-1	42	0.267932	141.2	pax6b	7	22	Ab	TFBS loss miRNA gain
OG4700_0	-42	42	0.267932	141.2	pax6b	-22	22	Mz	TFBS loss miRNA loss
OG4700_0	-42	42	0.267932	141.2	pax6b	-22	22	Nb	TFBS loss miRNA loss
OG4700_0	-2	42	0.267932	141.2	pax6b	-2	22	Pn	TFBS loss miRNA loss
OG10416_1	28	0	0.238095	10	pax9	41	0	Ab	TFBS gain miRNA gain
OG10416_1	30	0	0.238095	10	pax9	28	0	Mz	TFBS gain miRNA gain
OG10416_0	3	23	0.244118	8.3	pax9	-5	39	Pn	TFBS gain miRNA loss
OG10416_0	-23	23	0.244118	8.3	pax9	-39	39	Ab	TFBS loss miRNA loss
OG10416_0	-23	23	0.244118	8.3	pax9	-39	39	Mz	TFBS loss miRNA loss
OG10416_0	-23	23	0.244118	8.3	pax9	-39	39	Nb	TFBS loss miRNA loss
OG8888_0	4	58	0.169388	16.6	pitx2	13	13	Ab	TFBS gain miRNA gain
OG8888_0	14	58	0.169388	16.6	pitx2	-4	13	Mz	TFBS gain miRNA loss
OG8888_0	12	58	0.169388	16.6	pitx2	-5	13	Pn	TFBS gain miRNA loss
OG8888_0	-58	58	0.169388	16.6	pitx2	-13	13	Nb	TFBS loss miRNA loss
OG13189_0	40	24	0.266667	21.6	pitx3	25	4	Ab	TFBS gain miRNA gain
OG13189_0	36	24	0.266667	21.6	pitx3	22	4	Mz	TFBS gain miRNA gain
OG13189_0	20	24	0.266667	21.6	pitx3	-3	4	Pn	TFBS gain miRNA loss
OG13189_0	-24	24	0.266667	21.6	pitx3	-4	4	Nb	TFBS loss miRNA loss
OG161_0	0	56	0.25	20	plxna3	2	1	Ab	miRNA gain TFBS nc
OG161_0	0	56	0.25	20	plxna3	123	1	Mz	miRNA gain TFBS nc
OG161_0	-56	56	0.25	20	plxna3	-1	1	Nb	TFBS loss miRNA loss
OG161_0	-56	56	0.25	20	plxna3	-1	1	Pn	TFBS loss miRNA loss
OG15291_0	5	27	0.25098	12.8	ppiaa	-29	33	Mz	TFBS gain miRNA loss
OG15291_0	3	27	0.25098	12.8	ppiaa	-28	33	Pn	TFBS gain miRNA loss
OG15291_0	-27	27	0.25098	12.8	ppiaa	-33	33	Ab	TFBS loss miRNA loss
OG15291_0	-4	27	0.25098	12.8	ppiaa	-29	33	Nb	TFBS loss miRNA loss
OG3991_0	1	55	0.198851	17.3	ptch1	0	12	Pn	TFBS gain miRNA nc
OG3991_0	-2	55	0.198851	17.3	ptch1	0	12	Mz	TFBS loss miRNA nc
OG3991_0	3	55	0.198851	17.3	ptch1	3	12	Ab	TFBS gain miRNA gain
OG3991_0	-10	55	0.198851	17.3	ptch1	-4	12	Nb	TFBS loss miRNA loss
OG3992_0	4	66	0.247959	24.3	ptch2	23	38	Ab	TFBS gain miRNA gain
OG3992_0	-2	66	0.247959	24.3	ptch2	-8	38	Mz	TFBS loss miRNA loss
OG3992_0	-66	66	0.247959	24.3	ptch2	-38	38	Nb	TFBS loss miRNA loss
OG3992_0	-1	66	0.247959	24.3	ptch2	-8	38	Pn	TFBS loss miRNA loss
OG6193_0	14	63	0.250467	26.8	pxdn	-65	66	Ab	TFBS gain miRNA loss
OG6193_0	-3	63	0.250467	26.8	pxdn	7	66	Mz	TFBS loss miRNA gain
OG6193_0	-1	63	0.250467	26.8	pxdn	7	66	Pn	TFBS loss miRNA gain
OG6193_0	-63	63	0.250467	26.8	pxdn	-66	66	Nb	TFBS loss miRNA loss
OG1652_0	-11	35	0.226531	11.1	rh2	0	11	Mz	TFBS loss miRNA nc
OG1652_0	-12	35	0.226531	11.1	rh2	-2	11	Ab	TFBS loss miRNA loss
OG1652_0	-20	35	0.226531	11.1	rh2	-2	11	Nb	TFBS loss miRNA loss
OG1652_0	-16	35	0.226531	11.1	rh2	-9	11	Pn	TFBS loss miRNA loss
OG1655_0	1	29	0.275	12.1	rho	4	25	Ab	TFBS gain miRNA gain
OG1655_0	8	29	0.275	12.1	rho	12	25	Mz	TFBS gain miRNA gain
OG1655_0	-29	29	0.275	12.1	rho	-25	25	Nb	TFBS loss miRNA loss
OG1655_0	-29	29	0.275	12.1	rho	-25	25	Pn	TFBS loss miRNA loss
OG6057_0	25	0	0.246875	7.9	rpgrip1l	16	0	Mz	TFBS gain miRNA gain
OG6057_0	2	0	0.246875	7.9	rpgrip1l	8	0	Nb	TFBS gain miRNA gain
OG6057_0	20	0	0.246875	7.9	rpgrip1l	1	0	Pn	TFBS gain miRNA gain
OG13315_0	3	17	0.238636	10.5	rx3	-17	21	Mz	TFBS gain miRNA loss
OG13315_0	4	17	0.238636	10.5	rx3	-3	21	Pn	TFBS gain miRNA loss
OG13315_0	-17	17	0.238636	10.5	rx3	-21	21	Ab	TFBS loss miRNA loss
OG13315_0	-9	17	0.238636	10.5	rx3	-7	21	Nb	TFBS loss miRNA loss
OG10264_0	3	42	0.147009	17.2	sgpp1	51	24	Mz	TFBS gain miRNA gain
OG10264_0	2	42	0.147009	17.2	sgpp1	27	24	Pn	TFBS gain miRNA gain
OG10264_0	3	42	0.147009	17.2	sgpp1	-12	24	Ab	TFBS gain miRNA loss
OG10264_0	24	42	0.147009	17.2	sgpp1	-22	24	Nb	TFBS gain miRNA loss
OG2875_0	4	60	0.175	16.1	shha	4	13	Ab	TFBS gain miRNA gain
OG2875_0	-5	60	0.175	16.1	shha	-1	13	Nb	TFBS loss miRNA loss
OG2875_0	-3	60	0.175	16.1	shha	-7	13	Pn	TFBS loss miRNA loss
OG7277_0	0	37	0.153425	11.2	six3a	23	2	Nb	miRNA gain TFBS nc
OG7277_0	3	37	0.153425	11.2	six3a	16	2	Mz	TFBS gain miRNA gain
OG7277_0	6	37	0.153425	11.2	six3a	-1	2	Ab	TFBS gain miRNA loss
OG7277_0	1	37	0.153425	11.2	six3a	-1	2	Pn	TFBS gain miRNA loss
OG15232_0	26	0	0.240909	10.6	six3b	33	0	Ab	TFBS gain miRNA gain
OG15232_0	36	0	0.240909	10.6	six3b	32	0	Mz	TFBS gain miRNA gain
OG7190_0	18	28	0.258228	20.4	smo	9	39	Ab	TFBS gain miRNA gain
OG7190_0	26	28	0.258228	20.4	smo	-2	39	Mz	TFBS gain miRNA loss
OG7190_0	16	28	0.258228	20.4	smo	-2	39	Nb	TFBS gain miRNA loss
OG7190_0	-28	28	0.258228	20.4	smo	-39	39	Pn	TFBS loss miRNA loss
OG11795_0	2	39	0.24523	208.2	sox2	10	9	Ab	TFBS gain miRNA gain
OG11795_0	5	39	0.24523	208.2	sox2	1	9	Mz	TFBS gain miRNA gain
OG11795_0	3	39	0.24523	208.2	sox2	-1	9	Pn	TFBS gain miRNA loss
OG11795_0	-39	39	0.24523	208.2	sox2	-9	9	Nb	TFBS loss miRNA loss
OG13712_0	2	42	0.246667	14.8	sox4a	6	24	Ab	TFBS gain miRNA gain
OG13712_0	3	42	0.246667	14.8	sox4a	11	24	Pn	TFBS gain miRNA gain
OG13712_0	-7	42	0.246667	14.8	sox4a	1	24	Nb	TFBS loss miRNA gain
OG13712_0	-42	42	0.246667	14.8	sox4a	-24	24	Mz	TFBS loss miRNA loss
OG6227_0	0	71	0.240714	33.7	sp8b	2	10	Mz	miRNA gain TFBS nc
OG6227_0	14	71	0.240714	33.7	sp8b	2	10	Ab	TFBS gain miRNA gain
OG6227_0	-9	71	0.240714	33.7	sp8b	-2	10	Nb	TFBS loss miRNA loss
OG6227_0	-71	71	0.240714	33.7	sp8b	-10	10	Pn	TFBS loss miRNA loss
OG14219_0	1	53	0.164	12.3	spry4	0	60	Mz	TFBS gain miRNA nc
OG14219_0	-1	53	0.164	12.3	spry4	13	60	Ab	TFBS loss miRNA gain
OG14219_0	-5	53	0.164	12.3	spry4	-2	60	Nb	TFBS loss miRNA loss
OG14219_0	-3	53	0.164	12.3	spry4	-2	60	Pn	TFBS loss miRNA loss
OG3239_0	-35	35	0.246575	18	tbr1b	-1	1	Ab	TFBS loss miRNA loss
OG3239_0	-35	35	0.246575	18	tbr1b	-1	1	Mz	TFBS loss miRNA loss
OG3239_0	-35	35	0.246575	18	tbr1b	-1	1	Nb	TFBS loss miRNA loss
OG3239_0	-35	35	0.246575	18	tbr1b	-1	1	Pn	TFBS loss miRNA loss
OG11269_0	0	34	0.246154	12.8	twist1b	-5	13	Mz	miRNA loss TFBS nc
OG11269_0	0	34	0.246154	12.8	twist1b	-4	13	Pn	miRNA loss TFBS nc
OG11269_0	1	34	0.246154	12.8	twist1b	-4	13	Ab	TFBS gain miRNA loss
OG11269_0	-34	34	0.246154	12.8	twist1b	-13	13	Nb	TFBS loss miRNA loss
OG10327_0	42	0	0.212069	12.3	wnt1	13	0	Mz	TFBS gain miRNA gain
OG10327_0	23	0	0.212069	12.3	wnt1	13	0	Nb	TFBS gain miRNA gain
OG3025_0	2	49	0.172857	12.1	zmiz1a	-1	53	Mz	TFBS gain miRNA loss
OG3025_0	-2	49	0.172857	12.1	zmiz1a	21	53	Ab	TFBS loss miRNA gain
OG3025_0	-2	49	0.172857	12.1	zmiz1a	-2	53	Nb	TFBS loss miRNA loss
OG3025_0	-4	49	0.172857	12.1	zmiz1a	-1	53	Pn	TFBS loss miRNA loss
OG16662_0	53	0	0.255422	21.2	zmiz2	23	0	Mz	TFBS gain miRNA gain
OG16662_0	30	0	0.255422	21.2	zmiz2	6	0	Nb	TFBS gain miRNA gain
OG16662_0	61	0	0.255422	21.2	zmiz2	8	0	Pn	TFBS gain miRNA gain

## Sheet: Table S8 - Cand 1to1 gain-loss
OGID	Species_TFBS	On_TFBS	Dynet DnScore (degree-corrected)	DyNet Rewiring Score (Dn)	Gene_symbol	Species_miRNA	On_miRNA	Species	Scenario
OG6508_0	0	10	0.259091	5.7	actr1	-1	10	Ab	miRNA loss TFBS nc
OG6508_0	3	10	0.259091	5.7	actr1	-4	10	Nb	TFBS gain miRNA loss
OG6508_0	-10	10	0.259091	5.7	actr1	-10	10	Mz	TFBS loss miRNA loss
OG6508_0	-1	10	0.259091	5.7	actr1	-5	10	Pn	TFBS loss miRNA loss
OG13088_0	0	41	0.178788	11.8	alx3	-4	6	Pn	miRNA loss TFBS nc
OG13088_0	3	41	0.178788	11.8	alx3	5	6	Ab	TFBS gain miRNA gain
OG13088_0	1	41	0.178788	11.8	alx3	2	6	Mz	TFBS gain miRNA gain
OG13088_0	-9	41	0.178788	11.8	alx3	5	6	Nb	TFBS loss miRNA gain
OG2800_0	0	58	0.191011	17	bmpr1aa	-12	41	Pn	miRNA loss TFBS nc
OG2800_0	3	58	0.191011	17	bmpr1aa	-11	41	Mz	TFBS gain miRNA loss
OG2800_0	-58	58	0.191011	17	bmpr1aa	-41	41	Ab	TFBS loss miRNA loss
OG2800_0	-58	58	0.191011	17	bmpr1aa	-41	41	Nb	TFBS loss miRNA loss
OG703_0	46	0	0.250704	17.8	chl1a	20	0	Mz	TFBS gain miRNA gain
OG703_0	47	0	0.250704	17.8	chl1a	11	0	Pn	TFBS gain miRNA gain
OG346_0	4	27	0.214545	11.8	cntn4	-7	45	Ab	TFBS gain miRNA loss
OG346_0	4	27	0.214545	11.8	cntn4	-19	45	Mz	TFBS gain miRNA loss
OG346_0	5	27	0.214545	11.8	cntn4	-20	45	Pn	TFBS gain miRNA loss
OG346_0	-13	27	0.214545	11.8	cntn4	-42	45	Nb	TFBS loss miRNA loss
OG7861_0	2	32	0.185185	10	dlx3b	7	6	Pn	TFBS gain miRNA gain
OG7861_0	3	32	0.185185	10	dlx3b	-4	6	Mz	TFBS gain miRNA loss
OG7861_0	-2	32	0.185185	10	dlx3b	9	6	Ab	TFBS loss miRNA gain
OG7861_0	-32	32	0.185185	10	dlx3b	-6	6	Nb	TFBS loss miRNA loss
OG10765_0	60	0	0.184211	73.5	dlx5a	2	0	Ab	TFBS gain miRNA gain
OG10765_0	67	0	0.184211	73.5	dlx5a	1	0	Mz	TFBS gain miRNA gain
OG10765_0	41	0	0.184211	73.5	dlx5a	1	0	Nb	TFBS gain miRNA gain
OG10765_0	58	0	0.184211	73.5	dlx5a	1	0	Pn	TFBS gain miRNA gain
OG13246_0	1	41	0.161765	11	dmbx1a	-1	47	Ab	TFBS gain miRNA loss
OG13246_0	1	41	0.161765	11	dmbx1a	-7	47	Mz	TFBS gain miRNA loss
OG13246_0	3	41	0.161765	11	dmbx1a	-20	47	Pn	TFBS gain miRNA loss
OG13246_0	-6	41	0.161765	11	dmbx1a	-8	47	Nb	TFBS loss miRNA loss
OG9755_0	2	36	0.160938	10.3	dmbx1b	0	33	Mz	TFBS gain miRNA nc
OG9755_0	3	36	0.160938	10.3	dmbx1b	8	33	Ab	TFBS gain miRNA gain
OG9755_0	-5	36	0.160938	10.3	dmbx1b	-3	33	Nb	TFBS loss miRNA loss
OG9755_0	-1	36	0.160938	10.3	dmbx1b	-4	33	Pn	TFBS loss miRNA loss
OG8347_0	0	21	0.218367	10.7	draxin	12	12	Ab	miRNA gain TFBS nc
OG8347_0	14	21	0.218367	10.7	draxin	6	12	Mz	TFBS gain miRNA gain
OG8347_0	2	21	0.218367	10.7	draxin	4	12	Nb	TFBS gain miRNA gain
OG8347_0	2	21	0.218367	10.7	draxin	-1	12	Pn	TFBS gain miRNA loss
OG10832_0	-9	55	0.186585	15.3	fgf10a	0	8	Nb	TFBS loss miRNA nc
OG10832_0	2	55	0.186585	15.3	fgf10a	7	8	Mz	TFBS gain miRNA gain
OG10832_0	4	55	0.186585	15.3	fgf10a	-2	8	Ab	TFBS gain miRNA loss
OG10832_0	-55	55	0.186585	15.3	fgf10a	-8	8	Pn	TFBS loss miRNA loss
OG1338_0	0	36	0.226316	12.9	fgfr1	-2	5	Mz	miRNA loss TFBS nc
OG1338_0	-13	36	0.226316	12.9	fgfr1	11	5	Ab	TFBS loss miRNA gain
OG1338_0	-36	36	0.226316	12.9	fgfr1	-5	5	Nb	TFBS loss miRNA loss
OG1338_0	-36	36	0.226316	12.9	fgfr1	-5	5	Pn	TFBS loss miRNA loss
OG8717_0	11	29	0.20274	14.8	foxj1b	-17	38	Mz	TFBS gain miRNA loss
OG8717_0	7	29	0.20274	14.8	foxj1b	-23	38	Pn	TFBS gain miRNA loss
OG8717_0	-10	29	0.20274	14.8	foxj1b	-16	38	Ab	TFBS loss miRNA loss
OG8717_0	-9	29	0.20274	14.8	foxj1b	-21	38	Nb	TFBS loss miRNA loss
OG2764_0	3	71	0.140342	114.8	foxp2	14	84	Ab	TFBS gain miRNA gain
OG2764_0	5	71	0.140342	114.8	foxp2	-64	84	Mz	TFBS gain miRNA loss
OG2764_0	-10	71	0.140342	114.8	foxp2	-30	84	Nb	TFBS loss miRNA loss
OG2764_0	-3	71	0.140342	114.8	foxp2	-66	84	Pn	TFBS loss miRNA loss
OG7392_0	4	43	0.134404	117.2	gata6	3	47	Ab	TFBS gain miRNA gain
OG7392_0	2	43	0.134404	117.2	gata6	-9	47	Mz	TFBS gain miRNA loss
OG7392_0	-9	43	0.134404	117.2	gata6	-8	47	Nb	TFBS loss miRNA loss
OG7392_0	-3	43	0.134404	117.2	gata6	-11	47	Pn	TFBS loss miRNA loss
OG8558_0	-5	26	0.234884	10.1	gdf10b	10	30	Ab	TFBS loss miRNA gain
OG8558_0	-15	26	0.234884	10.1	gdf10b	2	30	Nb	TFBS loss miRNA gain
OG8558_0	-7	26	0.234884	10.1	gdf10b	-8	30	Mz	TFBS loss miRNA loss
OG8558_0	-7	26	0.234884	10.1	gdf10b	-9	30	Pn	TFBS loss miRNA loss
OG15555_0	0	38	0.221311	13.5	msx1b	11	29	Ab	miRNA gain TFBS nc
OG15555_0	4	38	0.221311	13.5	msx1b	-3	29	Mz	TFBS gain miRNA loss
OG15555_0	-5	38	0.221311	13.5	msx1b	-2	29	Nb	TFBS loss miRNA loss
OG15555_0	-38	38	0.221311	13.5	msx1b	-29	29	Pn	TFBS loss miRNA loss
OG11307_0	-28	42	0.149399	348.1	neurod1	3	14	Ab	TFBS loss miRNA gain
OG11307_0	-2	42	0.149399	348.1	neurod1	35	14	Mz	TFBS loss miRNA gain
OG11307_0	-12	42	0.149399	348.1	neurod1	-1	14	Nb	TFBS loss miRNA loss
OG11307_0	-2	42	0.149399	348.1	neurod1	-3	14	Pn	TFBS loss miRNA loss
OG15191_0	0	71	0.167684	263.6	neurod2	-2	10	Mz	miRNA loss TFBS nc
OG15191_0	4	71	0.167684	263.6	neurod2	-2	10	Ab	TFBS gain miRNA loss
OG15191_0	-16	71	0.167684	263.6	neurod2	-3	10	Nb	TFBS loss miRNA loss
OG15191_0	-3	71	0.167684	263.6	neurod2	-1	10	Pn	TFBS loss miRNA loss
OG10414_0	2	29	0.194915	11.5	nkx2.1	-2	9	Ab	TFBS gain miRNA loss
OG10414_0	11	29	0.194915	11.5	nkx2.1	-1	9	Mz	TFBS gain miRNA loss
OG10414_0	9	29	0.194915	11.5	nkx2.1	-5	9	Pn	TFBS gain miRNA loss
OG10414_0	-2	29	0.194915	11.5	nkx2.1	-2	9	Nb	TFBS loss miRNA loss
OG1078_0	8	73	0.182178	18.4	notch3	7	46	Ab	TFBS gain miRNA gain
OG1078_0	1	73	0.182178	18.4	notch3	11	46	Mz	TFBS gain miRNA gain
OG1078_0	5	73	0.182178	18.4	notch3	-3	46	Pn	TFBS gain miRNA loss
OG1078_0	-25	73	0.182178	18.4	notch3	-45	46	Nb	TFBS loss miRNA loss
OG238_0	1	83	0.189831	22.4	nrp1a	23	45	Pn	TFBS gain miRNA gain
OG238_0	-3	83	0.189831	22.4	nrp1a	48	45	Ab	TFBS loss miRNA gain
OG238_0	-3	83	0.189831	22.4	nrp1a	-7	45	Mz	TFBS loss miRNA loss
OG238_0	-83	83	0.189831	22.4	nrp1a	-45	45	Nb	TFBS loss miRNA loss
OG8888_0	4	58	0.169388	16.6	pitx2	13	13	Ab	TFBS gain miRNA gain
OG8888_0	14	58	0.169388	16.6	pitx2	-4	13	Mz	TFBS gain miRNA loss
OG8888_0	12	58	0.169388	16.6	pitx2	-5	13	Pn	TFBS gain miRNA loss
OG8888_0	-58	58	0.169388	16.6	pitx2	-13	13	Nb	TFBS loss miRNA loss
OG3991_0	1	55	0.198851	17.3	ptch1	0	12	Pn	TFBS gain miRNA nc
OG3991_0	-2	55	0.198851	17.3	ptch1	0	12	Mz	TFBS loss miRNA nc
OG3991_0	3	55	0.198851	17.3	ptch1	3	12	Ab	TFBS gain miRNA gain
OG3991_0	-10	55	0.198851	17.3	ptch1	-4	12	Nb	TFBS loss miRNA loss
OG1652_0	-11	35	0.226531	11.1	rh2	0	11	Mz	TFBS loss miRNA nc
OG1652_0	-12	35	0.226531	11.1	rh2	-2	11	Ab	TFBS loss miRNA loss
OG1652_0	-20	35	0.226531	11.1	rh2	-2	11	Nb	TFBS loss miRNA loss
OG1652_0	-16	35	0.226531	11.1	rh2	-9	11	Pn	TFBS loss miRNA loss
OG10264_0	3	42	0.147009	17.2	sgpp1	51	24	Mz	TFBS gain miRNA gain
OG10264_0	2	42	0.147009	17.2	sgpp1	27	24	Pn	TFBS gain miRNA gain
OG10264_0	3	42	0.147009	17.2	sgpp1	-12	24	Ab	TFBS gain miRNA loss
OG10264_0	24	42	0.147009	17.2	sgpp1	-22	24	Nb	TFBS gain miRNA loss
OG2875_0	4	60	0.175	16.1	shha	4	13	Ab	TFBS gain miRNA gain
OG2875_0	-5	60	0.175	16.1	shha	-1	13	Nb	TFBS loss miRNA loss
OG2875_0	-3	60	0.175	16.1	shha	-7	13	Pn	TFBS loss miRNA loss
OG7277_0	0	37	0.153425	11.2	six3a	23	2	Nb	miRNA gain TFBS nc
OG7277_0	3	37	0.153425	11.2	six3a	16	2	Mz	TFBS gain miRNA gain
OG7277_0	6	37	0.153425	11.2	six3a	-1	2	Ab	TFBS gain miRNA loss
OG7277_0	1	37	0.153425	11.2	six3a	-1	2	Pn	TFBS gain miRNA loss
OG7190_0	18	28	0.258228	20.4	smo	9	39	Ab	TFBS gain miRNA gain
OG7190_0	26	28	0.258228	20.4	smo	-2	39	Mz	TFBS gain miRNA loss
OG7190_0	16	28	0.258228	20.4	smo	-2	39	Nb	TFBS gain miRNA loss
OG7190_0	-28	28	0.258228	20.4	smo	-39	39	Pn	TFBS loss miRNA loss
OG14219_0	1	53	0.164	12.3	spry4	0	60	Mz	TFBS gain miRNA nc
OG14219_0	-1	53	0.164	12.3	spry4	13	60	Ab	TFBS loss miRNA gain
OG14219_0	-5	53	0.164	12.3	spry4	-2	60	Nb	TFBS loss miRNA loss
OG14219_0	-3	53	0.164	12.3	spry4	-2	60	Pn	TFBS loss miRNA loss
OG3025_0	2	49	0.172857	12.1	zmiz1a	-1	53	Mz	TFBS gain miRNA loss
OG3025_0	-2	49	0.172857	12.1	zmiz1a	21	53	Ab	TFBS loss miRNA gain
OG3025_0	-2	49	0.172857	12.1	zmiz1a	-2	53	Nb	TFBS loss miRNA loss
OG3025_0	-4	49	0.172857	12.1	zmiz1a	-1	53	Pn	TFBS loss miRNA loss

## Sheet: Table S9 - Reg features phylop
species	genomic region	unique count	pairwise mapped phylop	mapped phylop unique count	percentage mapped
M. zebra	3' UTR (no miRNA TS)	366378	Zebra-Brichardi	346371	94.5392
M. zebra	3' UTR (no miRNA TS)	366378	Zebra-Burtoni	355024	96.901
M. zebra	3' UTR (no miRNA TS)	366378	Zebra-Niloticus	359123	98.0198
M. zebra	3' UTR (no miRNA TS)	366378	Zebra-Nyererei	353770	96.5587
P. nyererei	3' UTR (no miRNA TS)	278205	Nyererei-Brichardi	264581	95.1029
P. nyererei	3' UTR (no miRNA TS)	278205	Nyererei-Burtoni	270757	97.3228
P. nyererei	3' UTR (no miRNA TS)	278205	Nyererei-Niloticus	273631	98.3559
P. nyererei	3' UTR (no miRNA TS)	278205	Nyererei-Zebra	271481	97.5831
A. burtoni	3' UTR (no miRNA TS)	471874	Burtoni-Brichardi	447472	94.8287
A. burtoni	3' UTR (no miRNA TS)	471874	Burtoni-Niloticus	463151	98.1514
A. burtoni	3' UTR (no miRNA TS)	471874	Burtoni-Nyererei	458055	97.0715
A. burtoni	3' UTR (no miRNA TS)	471874	Burtoni-Zebra	458985	97.2686
N. brichardi	3' UTR (no miRNA TS)	261672	Brichardi-Burtoni	247165	94.456
N. brichardi	3' UTR (no miRNA TS)	261672	Brichardi-Niloticus	255357	97.5867
N. brichardi	3' UTR (no miRNA TS)	261672	Brichardi-Nyererei	252503	96.496
N. brichardi	3' UTR (no miRNA TS)	261672	Brichardi-Zebra	249895	95.4993
O. niloticus	3' UTR (no miRNA TS)	428684	Niloticus-Brichardi	405364	94.5601
O. niloticus	3' UTR (no miRNA TS)	428684	Niloticus-Burtoni	416688	97.2017
O. niloticus	3' UTR (no miRNA TS)	428684	Niloticus-Nyererei	415207	96.8562
O. niloticus	3' UTR (no miRNA TS)	428684	Niloticus-Zebra	416923	97.2565
M. zebra	3' UTR miRNA TS	349486	Zebra-Brichardi	328369	93.9577
M. zebra	3' UTR miRNA TS	349486	Zebra-Burtoni	337392	96.5395
M. zebra	3' UTR miRNA TS	349486	Zebra-Niloticus	341683	97.7673
M. zebra	3' UTR miRNA TS	349486	Zebra-Nyererei	336277	96.2204
P. nyererei	3' UTR miRNA TS	260484	Nyererei-Brichardi	246083	94.4714
P. nyererei	3' UTR miRNA TS	260484	Nyererei-Burtoni	252576	96.9641
P. nyererei	3' UTR miRNA TS	260484	Nyererei-Niloticus	255393	98.0456
P. nyererei	3' UTR miRNA TS	260484	Nyererei-Zebra	253046	97.1445
A. burtoni	3' UTR miRNA TS	478796	Burtoni-Brichardi	451400	94.2781
A. burtoni	3' UTR miRNA TS	478796	Burtoni-Niloticus	468733	97.8983
A. burtoni	3' UTR miRNA TS	478796	Burtoni-Nyererei	462940	96.6884
A. burtoni	3' UTR miRNA TS	478796	Burtoni-Zebra	464076	96.9256
N. brichardi	3' UTR miRNA TS	232050	Brichardi-Burtoni	219230	94.4753
N. brichardi	3' UTR miRNA TS	232050	Brichardi-Niloticus	226091	97.432
N. brichardi	3' UTR miRNA TS	232050	Brichardi-Nyererei	223071	96.1306
N. brichardi	3' UTR miRNA TS	232050	Brichardi-Zebra	221649	95.5178
O. niloticus	3' UTR miRNA TS	406430	Niloticus-Brichardi	381756	93.9291
O. niloticus	3' UTR miRNA TS	406430	Niloticus-Burtoni	392936	96.6799
O. niloticus	3' UTR miRNA TS	406430	Niloticus-Nyererei	391946	96.4363
O. niloticus	3' UTR miRNA TS	406430	Niloticus-Zebra	393114	96.7237
M. zebra	5kb promoter (no TFBSs)	693194	Zebra-Brichardi	618003	89.153
M. zebra	5kb promoter (no TFBSs)	693194	Zebra-Burtoni	636602	91.8361
M. zebra	5kb promoter (no TFBSs)	693194	Zebra-Niloticus	650983	93.9107
M. zebra	5kb promoter (no TFBSs)	693194	Zebra-Nyererei	633614	91.405
P. nyererei	5kb promoter (no TFBSs)	672601	Nyererei-Brichardi	601166	89.3793
P. nyererei	5kb promoter (no TFBSs)	672601	Nyererei-Burtoni	620522	92.2571
P. nyererei	5kb promoter (no TFBSs)	672601	Nyererei-Niloticus	633578	94.1982
P. nyererei	5kb promoter (no TFBSs)	672601	Nyererei-Zebra	621679	92.4291
A. burtoni	5kb promoter (no TFBSs)	699558	Burtoni-Brichardi	625295	89.3843
A. burtoni	5kb promoter (no TFBSs)	699558	Burtoni-Niloticus	660023	94.3486
A. burtoni	5kb promoter (no TFBSs)	699558	Burtoni-Nyererei	642038	91.7777
A. burtoni	5kb promoter (no TFBSs)	699558	Burtoni-Zebra	646951	92.48
N. brichardi	5kb promoter (no TFBSs)	566203	Brichardi-Burtoni	511974	90.4223
N. brichardi	5kb promoter (no TFBSs)	566203	Brichardi-Niloticus	531917	93.9446
N. brichardi	5kb promoter (no TFBSs)	566203	Brichardi-Nyererei	514493	90.8672
N. brichardi	5kb promoter (no TFBSs)	566203	Brichardi-Zebra	515536	91.0514
O. niloticus	5kb promoter (no TFBSs)	743947	Niloticus-Brichardi	651790	87.6124
O. niloticus	5kb promoter (no TFBSs)	743947	Niloticus-Burtoni	669277	89.963
O. niloticus	5kb promoter (no TFBSs)	743947	Niloticus-Nyererei	665163	89.41
O. niloticus	5kb promoter (no TFBSs)	743947	Niloticus-Zebra	671293	90.234
M. zebra	5kb promoter TFBSs	3061725	Zebra-Brichardi	2704696	88.339
M. zebra	5kb promoter TFBSs	3061725	Zebra-Burtoni	2776740	90.692
M. zebra	5kb promoter TFBSs	3061725	Zebra-Niloticus	2856573	93.2995
M. zebra	5kb promoter TFBSs	3061725	Zebra-Nyererei	2767190	90.3801
P. nyererei	5kb promoter TFBSs	2914718	Nyererei-Brichardi	2583617	88.6404
P. nyererei	5kb promoter TFBSs	2914718	Nyererei-Burtoni	2662785	91.3565
P. nyererei	5kb promoter TFBSs	2914718	Nyererei-Niloticus	2732883	93.7615
P. nyererei	5kb promoter TFBSs	2914718	Nyererei-Zebra	2671282	91.648
A. burtoni	5kb promoter TFBSs	3340872	Burtoni-Brichardi	2966135	88.7833
A. burtoni	5kb promoter TFBSs	3340872	Burtoni-Niloticus	3137435	93.9107
A. burtoni	5kb promoter TFBSs	3340872	Burtoni-Nyererei	3044062	91.1158
A. burtoni	5kb promoter TFBSs	3340872	Burtoni-Zebra	3066031	91.7734
N. brichardi	5kb promoter TFBSs	2115745	Brichardi-Burtoni	1901467	89.8722
N. brichardi	5kb promoter TFBSs	2115745	Brichardi-Niloticus	1981821	93.6701
N. brichardi	5kb promoter TFBSs	2115745	Brichardi-Nyererei	1911045	90.3249
N. brichardi	5kb promoter TFBSs	2115745	Brichardi-Zebra	1911061	90.3257
O. niloticus	5kb promoter TFBSs	3234487	Niloticus-Brichardi	2778503	85.9024
O. niloticus	5kb promoter TFBSs	3234487	Niloticus-Burtoni	2856655	88.3186
O. niloticus	5kb promoter TFBSs	3234487	Niloticus-Nyererei	2839899	87.8006
O. niloticus	5kb promoter TFBSs	3234487	Niloticus-Zebra	2862131	88.4879
M. zebra	Fourfold degenerate	6057368	Zebra-Brichardi	5578864	92.1005
M. zebra	Fourfold degenerate	6057368	Zebra-Burtoni	5712991	94.3147
M. zebra	Fourfold degenerate	6057368	Zebra-Niloticus	5816537	96.0242
M. zebra	Fourfold degenerate	6057368	Zebra-Nyererei	5700863	94.1145
P. nyererei	Fourfold degenerate	5805889	Nyererei-Brichardi	5359965	92.3195
P. nyererei	Fourfold degenerate	5805889	Nyererei-Burtoni	5500996	94.7486
P. nyererei	Fourfold degenerate	5805889	Nyererei-Niloticus	5583183	96.1641
P. nyererei	Fourfold degenerate	5805889	Nyererei-Zebra	5514103	94.9743
A. burtoni	Fourfold degenerate	6128390	Burtoni-Brichardi	5607601	91.502
A. burtoni	Fourfold degenerate	6128390	Burtoni-Niloticus	5856963	95.571
A. burtoni	Fourfold degenerate	6128390	Burtoni-Nyererei	5756135	93.9257
A. burtoni	Fourfold degenerate	6128390	Burtoni-Zebra	5783104	94.3658
N. brichardi	Fourfold degenerate	5292087	Brichardi-Burtoni	4888580	92.3753
N. brichardi	Fourfold degenerate	5292087	Brichardi-Niloticus	5034213	95.1272
N. brichardi	Fourfold degenerate	5292087	Brichardi-Nyererei	4938793	93.3241
N. brichardi	Fourfold degenerate	5292087	Brichardi-Zebra	4945201	93.4452
O. niloticus	Fourfold degenerate	6539362	Niloticus-Brichardi	5908132	90.3472
O. niloticus	Fourfold degenerate	6539362	Niloticus-Burtoni	6056989	92.6235
O. niloticus	Fourfold degenerate	6539362	Niloticus-Nyererei	6050049	92.5174
O. niloticus	Fourfold degenerate	6539362	Niloticus-Zebra	6091229	93.1471
Total		205600820		190647663	0.927271

## Sheet: Table S10 - Reg feat. phylop %
pairwise comparison	regulatory region	mapped_phylop_file_totalcount	pos_scorecnt	pos_scoreperc	neg_scorecnt	neg_scoreperc	zero_scorecnt	zero_scoreperc
Zebra-Brichardi	3' UTR (no miRNA TS)	21274555	18653223	87.6786	489534	2.30103	2131798	10.0204
Zebra-Burtoni	3' UTR (no miRNA TS)	21910568	19889257	90.7747	225967	1.03132	1795344	8.19396
Zebra-Niloticus	3' UTR (no miRNA TS)	22256384	19823141	89.0672	864860	3.8859	1568383	7.04689
Zebra-Nyererei	3' UTR (no miRNA TS)	21826409	19844478	90.9196	202145	0.926149	1779786	8.15428
Nyererei-Brichardi	3' UTR (no miRNA TS)	16321973	14914494	91.3768	388314	2.37909	1019165	6.24413
Nyererei-Burtoni	3' UTR (no miRNA TS)	16803747	15872691	94.4592	176373	1.04961	754683	4.49116
Nyererei-Niloticus	3' UTR (no miRNA TS)	17024025	15768790	92.6267	671618	3.94512	583617	3.4282
Nyererei-Zebra	3' UTR (no miRNA TS)	16857679	15947896	94.6032	153531	0.910748	756252	4.4861
Burtoni-Brichardi	3' UTR (no miRNA TS)	20031769	18342328	91.5662	473661	2.36455	1215780	6.06926
Burtoni-Niloticus	3' UTR (no miRNA TS)	20894173	19378897	92.7479	841356	4.02675	673920	3.2254
Burtoni-Nyererei	3' UTR (no miRNA TS)	20580864	19419853	94.3588	219822	1.06809	941189	4.57313
Burtoni-Zebra	3' UTR (no miRNA TS)	20633645	19498491	94.4985	215646	1.04512	919508	4.45635
Brichardi-Burtoni	3' UTR (no miRNA TS)	15979387	14397693	90.1017	354045	2.21564	1227649	7.6827
Brichardi-Niloticus	3' UTR (no miRNA TS)	16546719	14692189	88.7922	612211	3.69989	1242319	7.50795
Brichardi-Nyererei	3' UTR (no miRNA TS)	16287084	14350429	88.1093	359706	2.20854	1576949	9.68221
Brichardi-Zebra	3' UTR (no miRNA TS)	16136147	14429048	89.4207	353200	2.18887	1353899	8.39047
Niloticus-Brichardi	3' UTR (no miRNA TS)	25210527	23270502	92.3047	1049882	4.16446	890143	3.53084
Niloticus-Burtoni	3' UTR (no miRNA TS)	25947552	24124306	92.9733	1088656	4.1956	734590	2.83106
Niloticus-Nyererei	3' UTR (no miRNA TS)	25868471	23975918	92.6839	1088921	4.20945	803632	3.10661
Niloticus-Zebra	3' UTR (no miRNA TS)	26015776	24188364	92.9758	1084899	4.17016	742513	2.85409
Zebra-Brichardi	3' UTR miRNA Target Site	2016331	1799953	89.2687	36737	1.82197	179641	8.9093
Zebra-Burtoni	3' UTR miRNA Target Site	2072746	1902568	91.7897	15950	0.769511	154228	7.44076
Zebra-Niloticus	3' UTR miRNA Target Site	2099776	1899492	90.4616	64931	3.09228	135353	6.44607
Zebra-Nyererei	3' UTR miRNA Target Site	2065947	1898647	91.902	14366	0.695371	152934	7.40261
Nyererei-Brichardi	3' UTR miRNA Target Site	1511123	1400419	92.6741	27543	1.82268	83161	5.50326
Nyererei-Burtoni	3' UTR miRNA Target Site	1551864	1477628	95.2163	11843	0.763147	62393	4.02052
Nyererei-Niloticus	3' UTR miRNA Target Site	1569730	1473876	93.8936	47891	3.05091	47963	3.05549
Nyererei-Zebra	3' UTR miRNA Target Site	1554973	1482985	95.3705	10606	0.68207	61382	3.94746
Burtoni-Brichardi	3' UTR miRNA Target Site	2779250	2570018	92.4716	57576	2.07164	151656	5.45672
Burtoni-Niloticus	3' UTR miRNA Target Site	2889180	2707722	93.7194	99023	3.42737	82435	2.85323
Burtoni-Nyererei	3' UTR miRNA Target Site	2851889	2703962	94.813	28193	0.988573	119734	4.19841
Burtoni-Zebra	3' UTR miRNA Target Site	2859100	2714980	94.9593	26949	0.942569	117171	4.09818
Brichardi-Burtoni	3' UTR miRNA Target Site	1346380	1233149	91.59	23075	1.71385	90156	6.69618
Brichardi-Niloticus	3' UTR miRNA Target Site	1389203	1255916	90.4055	40554	2.91923	92733	6.67527
Brichardi-Nyererei	3' UTR miRNA Target Site	1370024	1228825	89.6937	23400	1.708	117799	8.59832
Brichardi-Zebra	3' UTR miRNA Target Site	1361267	1234533	90.69	23048	1.69313	103686	7.61687
Niloticus-Brichardi	3' UTR miRNA Target Site	2337201	2188807	93.6508	79533	3.40292	68861	2.9463
Niloticus-Burtoni	3' UTR miRNA Target Site	2405501	2268477	94.3037	82107	3.4133	54917	2.28298
Niloticus-Nyererei	3' UTR miRNA Target Site	2399339	2254989	93.9838	82706	3.44703	61644	2.56921
Niloticus-Zebra	3' UTR miRNA Target Site	2406592	2267332	94.2134	82261	3.41815	56999	2.36845
Zebra-Brichardi	5kb promoter (no TFBSs)	43452638	32262897	74.2484	1126081	2.59151	10063660	23.1601
Zebra-Burtoni	5kb promoter (no TFBSs)	45133308	35269124	78.1443	569670	1.26219	9294514	20.5935
Zebra-Niloticus	5kb promoter (no TFBSs)	46984185	35993835	76.6084	2008980	4.27586	8981370	19.1157
Zebra-Nyererei	5kb promoter (no TFBSs)	45015494	35152161	78.089	512408	1.13829	9350925	20.7727
Nyererei-Brichardi	5kb promoter (no TFBSs)	41924034	33281032	79.3841	1179910	2.8144	7463092	17.8015
Nyererei-Burtoni	5kb promoter (no TFBSs)	43796301	36384133	83.0758	599510	1.36886	6812658	15.5553
Nyererei-Niloticus	5kb promoter (no TFBSs)	45424656	37005500	81.4657	2082659	4.58486	6336497	13.9495
Nyererei-Zebra	5kb promoter (no TFBSs)	44038157	36638238	83.1966	526531	1.19562	6873388	15.6078
Burtoni-Brichardi	5kb promoter (no TFBSs)	44773475	35693299	79.7197	1269453	2.83528	7810723	17.445
Burtoni-Niloticus	5kb promoter (no TFBSs)	48801418	39936774	81.8353	2246100	4.60253	6618544	13.5622
Burtoni-Nyererei	5kb promoter (no TFBSs)	46782198	38811892	82.963	651487	1.3926	7318819	15.6445
Burtoni-Zebra	5kb promoter (no TFBSs)	47135512	39240204	83.2498	637879	1.35329	7257429	15.3969
Brichardi-Burtoni	5kb promoter (no TFBSs)	44674113	33844811	75.7593	1157713	2.59146	9671589	21.6492
Brichardi-Niloticus	5kb promoter (no TFBSs)	47166660	35850357	76.0078	1967874	4.17217	9348429	19.82
Brichardi-Nyererei	5kb promoter (no TFBSs)	45017119	33534653	74.4931	1163054	2.58358	10319412	22.9233
Brichardi-Zebra	5kb promoter (no TFBSs)	45232569	33932662	75.0182	1149747	2.54186	10150160	22.4399
Niloticus-Brichardi	5kb promoter (no TFBSs)	46147366	41177709	89.2309	2314096	5.01458	2655561	5.75452
Niloticus-Burtoni	5kb promoter (no TFBSs)	47544215	42712441	89.8373	2381274	5.00855	2450500	5.15415
Niloticus-Nyererei	5kb promoter (no TFBSs)	47398488	42434759	89.5277	2388147	5.03845	2575582	5.43389
Niloticus-Zebra	5kb promoter (no TFBSs)	48114119	43163846	89.7114	2409931	5.00878	2540342	5.27983
Zebra-Brichardi	5kb promoter TFBSs	100813134	70360282	69.7928	4159811	4.12626	26293041	26.081
Zebra-Burtoni	5kb promoter TFBSs	103241998	76607936	74.2023	2854200	2.76457	23779862	23.0331
Zebra-Niloticus	5kb promoter TFBSs	108226858	81502471	75.3071	5966300	5.51277	20758087	19.1802
Zebra-Nyererei	5kb promoter TFBSs	103352941	76604292	74.1191	2656819	2.57063	24091830	23.3103
Nyererei-Brichardi	5kb promoter TFBSs	99366562	73081489	73.5474	4547326	4.57631	21737747	21.8763
Nyererei-Burtoni	5kb promoter TFBSs	102549006	80212618	78.2188	3143299	3.06517	19193089	18.716
Nyererei-Niloticus	5kb promoter TFBSs	107071996	84759136	79.1609	6517718	6.08723	15795142	14.7519
Nyererei-Zebra	5kb promoter TFBSs	103252228	81031771	78.4794	2996425	2.90204	19224032	18.6185
Burtoni-Brichardi	5kb promoter TFBSs	106854816	79094597	74.0206	4639429	4.34181	23120790	21.6376
Burtoni-Niloticus	5kb promoter TFBSs	114957196	91418260	79.5237	6828063	5.93966	16710873	14.5366
Burtoni-Nyererei	5kb promoter TFBSs	109825690	85744666	78.0734	3220371	2.93226	20860653	18.9943
Burtoni-Zebra	5kb promoter TFBSs	110687588	86846264	78.4607	3246805	2.93331	20594519	18.606
Brichardi-Burtoni	5kb promoter TFBSs	65312764	49093530	75.1668	2963578	4.53752	13255656	20.2957
Brichardi-Niloticus	5kb promoter TFBSs	69074112	54197541	78.4629	4013609	5.81058	10862962	15.7265
Brichardi-Nyererei	5kb promoter TFBSs	65652392	48360350	73.6612	2987556	4.55057	14304486	21.7882
Brichardi-Zebra	5kb promoter TFBSs	65602191	48916265	74.565	2949051	4.49535	13736875	20.9397
Niloticus-Brichardi	5kb promoter TFBSs	111901709	94157676	84.1432	6536415	5.84121	11207618	10.0156
Niloticus-Burtoni	5kb promoter TFBSs	115032770	98500438	85.6282	6854495	5.95873	9677837	8.41311
Niloticus-Nyererei	5kb promoter TFBSs	114565025	97296226	84.9266	6772929	5.91186	10495870	9.1615
Niloticus-Zebra	5kb promoter TFBSs	115566667	98761340	85.4583	6932086	5.99834	9873241	8.54333
Total		3352708538	2707613741	0.80759	130921428	0.0390495	514173369	0.153361
Zebra-Brichardi	Fourfold degenerate	5578864	4934131	88.4433	143369	2.56986	501364	8.98685
Zebra-Burtoni	Fourfold degenerate	5712991	5218571	91.3457	62256	1.08973	432164	7.56458
Zebra-Niloticus	Fourfold degenerate	5816537	5149639	88.5344	272470	4.6844	394428	6.78115
Zebra-Nyererei	Fourfold degenerate	5700863	5217361	91.5188	53136	0.932069	430366	7.54914
Nyererei-Brichardi	Fourfold degenerate	5359965	4922343	91.8354	144769	2.70093	292853	5.46371
Nyererei-Burtoni	Fourfold degenerate	5500996	5205969	94.6368	61675	1.12116	233352	4.242
Nyererei-Niloticus	Fourfold degenerate	5583183	5124895	91.7916	273229	4.89379	185059	3.31458
Nyererei-Zebra	Fourfold degenerate	5514103	5230911	94.8642	53023	0.961589	230169	4.17419
Burtoni-Brichardi	Fourfold degenerate	5607601	5177706	92.3337	152814	2.72512	277081	4.94117
Burtoni-Niloticus	Fourfold degenerate	5856963	5410958	92.385	289100	4.93601	156905	2.67895
Burtoni-Nyererei	Fourfold degenerate	5756135	5467318	94.9824	65904	1.14493	222913	3.87262
Burtoni-Zebra	Fourfold degenerate	5783104	5499822	95.1016	65595	1.13425	217687	3.76419
Brichardi-Burtoni	Fourfold degenerate	4888580	4441178	90.848	128022	2.6188	319380	6.53319
Brichardi-Niloticus	Fourfold degenerate	5034213	4463202	88.6574	244064	4.84811	326947	6.4945
Brichardi-Nyererei	Fourfold degenerate	4938793	4433466	89.7682	127670	2.58504	377657	7.64675
Brichardi-Zebra	Fourfold degenerate	4945201	4458647	90.1611	127008	2.56831	359546	7.2706
Niloticus-Brichardi	Fourfold degenerate	5908132	5422498	91.7802	304589	5.15542	181045	3.06434
Niloticus-Burtoni	Fourfold degenerate	6056989	5621759	92.8144	305481	5.04345	129749	2.14214
Niloticus-Nyererei	Fourfold degenerate	6050049	5612289	92.7644	305537	5.05016	132223	2.18549
Niloticus-Zebra	Fourfold degenerate	6091229	5660305	92.9255	305223	5.01086	125701	2.06364
Total		111684491	102672968	0.919313	3484934	0.0312034	5526589	0.0494839

[truncated: 9 more sheets: Table S11 - Phylop WilcoxonTest, Table S12 - SNP overlap, Table S13 - Reg SNPs phylop %, Table S14 - Fast evolv SNPs %, Table S15 - phylop SNP Wilcox, Table S16 - Cand_No-cand Wilcox, Table S17 - Cand RR Wilcox, Table S18 - Cand RR sites, Table S19 - species profiles]
